# Supplementary material for: ﻿Systematic revision of the South American “Nuncia” (Opiliones, Laniatores, Triaenonychidae)
Source: Zookeys. 2024 Jul 12;1207:1–149. doi: 10.3897/zookeys.1207.120068 (PMC11273004; doi:10.3897/zookeys.1207.120068)
Supplement: XML Treatment for Fresiax conica [file zookeys.1207.120068-treatment2.xml]

<!DOCTYPE tp:taxon-treatment
  PUBLIC "-//TaxonX//DTD Taxonomic Treatment Publishing DTD v0 20100105//EN" "tax-treatment-NSO.dtd">
<tp:taxon-treatment xmlns:tp="http://www.plazi.org/taxpub"><tp:treatment-meta><kwd-group><label>Taxon classification</label><kwd>
                  <named-content content-type="kingdom">Animalia</named-content>
                </kwd><kwd>
                  <named-content content-type="order">Opiliones</named-content>
                </kwd><kwd>
                  <named-content content-type="family">Triaenonychidae</named-content>
                </kwd></kwd-group><mixed-citation publication-type="journal"><person-group><name><surname>Porto</surname><given-names>Willians</given-names></name><name><surname>Derkarabetian</surname><given-names>Shahan</given-names></name><name><surname>Giribet</surname><given-names>Gonzalo</given-names></name><name><surname>Pérez-González</surname><given-names>Abel</given-names></name></person-group><article-title>﻿Systematic revision of the South American “<italic><tp:taxon-name><tp:taxon-name-part taxon-name-part-type="genus" reg="Nuncia">Nuncia</tp:taxon-name-part></tp:taxon-name></italic>” (<tp:taxon-name><tp:taxon-name-part taxon-name-part-type="order">Opiliones</tp:taxon-name-part></tp:taxon-name>, <tp:taxon-name><tp:taxon-name-part taxon-name-part-type="suborder">Laniatores</tp:taxon-name-part></tp:taxon-name>, <tp:taxon-name><tp:taxon-name-part taxon-name-part-type="family">Triaenonychidae</tp:taxon-name-part></tp:taxon-name>)</article-title><source>Zookeys</source><day>12</day><month>07</month><year>2024</year><volume>1207</volume><fpage>1</fpage><lpage>149</lpage><pub-id pub-id-type="doi">10.3897/zookeys.1207.120068</pub-id></mixed-citation></tp:treatment-meta><tp:nomenclature><label>﻿</label><tp:taxon-name>
                <object-id xmlns:xlink="http://www.w3.org/1999/xlink" content-type="arpha" xlink:type="simple">F4E975D9-DD0C-5C9F-A57E-5B46ADB439DE</object-id>
                <tp:taxon-name-part taxon-name-part-type="genus" reg="Fresiax">Fresiax</tp:taxon-name-part>
                <tp:taxon-name-part taxon-name-part-type="species" reg="conica">conica</tp:taxon-name-part>
                <object-id xmlns:xlink="http://www.w3.org/1999/xlink" content-type="zoobank" xlink:type="simple">https://zoobank.org/5E85033C-CB20-4C7D-B42D-EEE6FFFF443B</object-id>
              </tp:taxon-name><tp:taxon-status xmlns:xlink="http://www.w3.org/1999/xlink" xlink:type="simple">sp. nov.</tp:taxon-status><xref ref-type="fig" rid="F5">Figs 5</xref><xref ref-type="fig" rid="F6">, 6</xref><xref ref-type="fig" rid="F7">, 7</xref><xref ref-type="fig" rid="F8">, 8</xref><xref ref-type="fig" rid="F9">, 9</xref><xref ref-type="fig" rid="F10">, 10</xref></tp:nomenclature><tp:treatment-sec sec-type="material" id="SECID0EY6AG"><title>Material examined.</title><p><bold><italic>Holotype</italic>.</bold> ♂ <bold>Chile.</bold> Choapa: Cuesta Cavilolén, <named-content xmlns:xlink="http://www.w3.org/1999/xlink" content-type="dwc:verbatimCoordinates" xlink:type="simple"><named-content content-type="geo-json" specific-use="{&#34;type&#34;:&#34;Point&#34;,&#34;coordinates&#34;:[-71.327270,-31.766690]}" id="NCID0EIABG" xlink:type="simple">31.76669°S, 71.32727°W</named-content></named-content>, 300 m, M. Ramírez, A. Ojanguren, J. Pizarro coll. 11.II.2011 (<named-content xmlns:xlink="http://www.w3.org/1999/xlink" content-type="dwc:institutional_code" xlink:title="Museo Nacional de Historia Natural, Santiago de Chile" xlink:href="http://grbio.org/institution/museo-nacional-de-historia-natural-santiago" xlink:type="simple">MNHNCL</named-content>). <bold><italic>Paratypes</italic>. Chile.</bold> Choapa: Los Vilos, Cuesta Caviolén, 30 km NE de Los Vilos, E. Maury coll., 1 ♀ 12.XII.1987 (<named-content xmlns:xlink="http://www.w3.org/1999/xlink" content-type="dwc:institutional_code" xlink:title="Museo Argentino de Ciencias Naturales" xlink:href="http://grbio.org/institution/museo-argentino-de-ciencias-naturales-bernardino-rivadavia" xlink:type="simple">MACN</named-content>). Choapa: Los Vilos, Cuesta Caviolén, 30 km NE de Los Vilos, E. Maury coll., 1 ♀ 12.XII.1987 (<named-content xmlns:xlink="http://www.w3.org/1999/xlink" content-type="dwc:institutional_code" xlink:title="Museo Argentino de Ciencias Naturales" xlink:href="http://grbio.org/institution/museo-argentino-de-ciencias-naturales-bernardino-rivadavia" xlink:type="simple">MACN</named-content>).</p></tp:treatment-sec><tp:treatment-sec sec-type="etymology" id="SECID0EABBG"><title>Etymology.</title><p>The term “<tp:taxon-name><tp:taxon-name-part taxon-name-part-type="genus" reg="Fresiax"/><tp:taxon-name-part taxon-name-part-type="species" reg="conica">conica</tp:taxon-name-part></tp:taxon-name>” refers to the shape of the ocularium, which is conical and lacks an apophysis. The specific epithet was also a name “in schedula” by the late Dr. Emilio Maury that labeled the specimens. Maury early recognized this species as a new but never published. We keep the Maury’s specific name to maintain the name preference of the researcher who first recognized this species as new.</p></tp:treatment-sec><tp:treatment-sec sec-type="diagnosis" id="SECID0EPBBG"><title>Diagnosis.</title><p>The conical ocularium, without acute apophysis, clearly distinguishes this species from others in the genus. There is only one row of tubercles on the anterior region of the dorsal scutum. The apical section of the tubular capsula interna is subtriangular.</p></tp:treatment-sec><tp:treatment-sec sec-type="distribution" id="SECID0EUBBG"><title>Distribution.</title><p>Chile: Coquimbo Region (Fig. <xref ref-type="fig" rid="F4">4A</xref>).</p></tp:treatment-sec><tp:treatment-sec sec-type="description" id="SECID0E5BBG"><title>Description of male.</title><p>Measurements: Total length 2.01, carapace length 0.78, dorsal scutum length 1.30, carapace max. width 1.05, mesotergum max. length 1.50. Appendage measurements: Pedipalps. Length of trochanter 0.13, length of femora 0.80, length of patella 0.46, length of tibia 0.53, length of tarsus 0.62. Leg I: trochanter (tr) 0.16, femora (fe) 0.16, patella (pa) 0.74, tibia (ti) 0.38, metatarsus (mt) 0.51, tarsus (ta) 0.62. II: tr 0.46, fe 0.22, pa 1.03, ti 0.41, mt 0.80, ta 0.98. III: tr 0.93, fe 0.19, pa 0.68, ti 0.36, mt 0.60, ta 0.67. IV: tr 0.62, fe 0.26, pa 1.04, ti 0.46, mt 0.80, ta 1.11.</p><p>Dorsum (Fig. <xref ref-type="fig" rid="F5">5</xref>, <xref ref-type="fig" rid="F6">6</xref>). Eta (η) or hourglass-shaped dorsal scutum (<xref ref-type="bibr" rid="B27">Kury and Medrano 2016</xref>). Ocularium conical with a group of ~ 20 setiferous tubercles. Eyes located on the middle of the ocularium. Dorsal scutum microgranulate with a row of setiferous tubercles on each side of the ocularium, without clear delimitation of the mesotergal areas. Areas I–IV and posterior margin with seta, I with two, II and III with four, and IV and posterior margin with six. All free tergites bear a row of small, setiferous, rounded granules.</p><fig id="F5" position="float" orientation="portrait"><object-id xmlns:xlink="http://www.w3.org/1999/xlink" content-type="doi" xlink:type="simple">10.3897/zookeys.1207.120068.figure5</object-id><object-id xmlns:xlink="http://www.w3.org/1999/xlink" content-type="arpha" xlink:type="simple">1EB2A6A1-3A09-5163-8318-08B93B512B12</object-id><label>Figure 5.</label><caption><p><italic><tp:taxon-name><tp:taxon-name-part taxon-name-part-type="genus" reg="Fresiax">Fresiax</tp:taxon-name-part><tp:taxon-name-part taxon-name-part-type="species" reg="conica">conica</tp:taxon-name-part></tp:taxon-name></italic> sp. nov. male <bold>A</bold> dorsal view <bold>B</bold> lateral view <bold>C</bold> ventral view. Scale bars: 1 mm. Species of Clade A, see Fig. <xref ref-type="fig" rid="F3">3</xref>.</p></caption><graphic xmlns:xlink="http://www.w3.org/1999/xlink" xlink:href="zookeys-1207-001_article-120068__-g005.jpg" position="float" orientation="portrait" xlink:type="simple" id="oo_1090611.jpg"><uri content-type="original_file" xlink:type="simple">https://binary.pensoft.net/fig/1090611</uri></graphic></fig><fig id="F6" position="float" orientation="portrait"><object-id xmlns:xlink="http://www.w3.org/1999/xlink" content-type="doi" xlink:type="simple">10.3897/zookeys.1207.120068.figure6</object-id><object-id xmlns:xlink="http://www.w3.org/1999/xlink" content-type="arpha" xlink:type="simple">C4FB1427-CDE2-5A16-8AE2-DC8990D78C0F</object-id><label>Figure 6.</label><caption><p><italic><tp:taxon-name><tp:taxon-name-part taxon-name-part-type="genus" reg="Fresiax">Fresiax</tp:taxon-name-part><tp:taxon-name-part taxon-name-part-type="species" reg="conica">conica</tp:taxon-name-part></tp:taxon-name></italic> sp. nov. male, <abbrev xmlns:xlink="http://www.w3.org/1999/xlink" content-type="institution" xlink:title="scanning electron microscopy" id="ABBRID0EGEBG" xlink:type="simple">SEM</abbrev> images of habitus <bold>A</bold> dorsal view <bold>B</bold> lateral view <bold>C, D</bold> ventral view. Scale bars: 500 µm (<bold>A, B, C</bold>); 200 µm (<bold>D</bold>).</p></caption><graphic xmlns:xlink="http://www.w3.org/1999/xlink" xlink:href="zookeys-1207-001_article-120068__-g006.jpg" position="float" orientation="portrait" xlink:type="simple" id="oo_1090612.jpg"><uri content-type="original_file" xlink:type="simple">https://binary.pensoft.net/fig/1090612</uri></graphic></fig><p>Chelicerae (Fig. <xref ref-type="fig" rid="F7">7A, B</xref>). Segment I with few sparse setae. Segment II with three small frontal tubercles and sparse setae.</p><p>Pedipalps (Fig. <xref ref-type="fig" rid="F7">7C, D</xref>). Trochanter with long ventral and dorsal spines. Femora bearing a remarkable ventral-proximal subtriangular spine with long subdistal setae; a row of four ventral spines, with subdistal setae and six dorsal small spines with setae. Patella bearing a notable mesal spine with long setae. There are two rows of small setiferous tubercles on the dorsal patella-tarsus. Tibia shows a ventral row of four long spines. Tarsus with three mesal and ectal setiferous spines.</p><fig id="F7" position="float" orientation="portrait"><object-id xmlns:xlink="http://www.w3.org/1999/xlink" content-type="doi" xlink:type="simple">10.3897/zookeys.1207.120068.figure7</object-id><object-id xmlns:xlink="http://www.w3.org/1999/xlink" content-type="arpha" xlink:type="simple">847B61FD-B82F-57DB-804B-3F26F2DD7242</object-id><label>Figure 7.</label><caption><p><italic><tp:taxon-name><tp:taxon-name-part taxon-name-part-type="genus" reg="Fresiax">Fresiax</tp:taxon-name-part><tp:taxon-name-part taxon-name-part-type="species" reg="conica">conica</tp:taxon-name-part></tp:taxon-name></italic> sp. nov. chelicerae: mesal <bold>A</bold> ectal <bold>B</bold> pedipalps: mesal <bold>C</bold> ectal <bold>D</bold>. Scale bars: 200 µm.</p></caption><graphic xmlns:xlink="http://www.w3.org/1999/xlink" xlink:href="zookeys-1207-001_article-120068__-g007.jpg" position="float" orientation="portrait" xlink:type="simple" id="oo_1090613.jpg"><uri content-type="original_file" xlink:type="simple">https://binary.pensoft.net/fig/1090613</uri></graphic></fig><p>Legs (Fig. <xref ref-type="fig" rid="F8">8</xref>). Coxa I with two rows of setiferous tubercles, the distal one with a subdistal setae. II–IV are microgranulate, with four bridges between the legs II and III, 6–8 bridges between the legs III and IV, seven between the leg IV and the opisthosoma. Spiracles not covered by bridges. The smooth surface represents &lt; ¼ of coxa and leg III. Sternum arrow-shaped. Legs I–IV covered in setae, tarsal area and calcaneus are also setose. Trochanter I with small ventral granules. Femora I with a row of nine dorsal and ventral setiferous tubercles. Calcaneus is shorter than astragalus (7× shorter in leg I, 8× in II, 13× in III, 15× in IV). Tarsal count 3–6–4–4.</p><fig id="F8" position="float" orientation="portrait"><object-id xmlns:xlink="http://www.w3.org/1999/xlink" content-type="doi" xlink:type="simple">10.3897/zookeys.1207.120068.figure8</object-id><object-id xmlns:xlink="http://www.w3.org/1999/xlink" content-type="arpha" xlink:type="simple">CA9FE5E6-D375-5E28-AB0F-E02399D70EEC</object-id><label>Figure 8.</label><caption><p><italic><tp:taxon-name><tp:taxon-name-part taxon-name-part-type="genus" reg="Fresiax">Fresiax</tp:taxon-name-part><tp:taxon-name-part taxon-name-part-type="species" reg="conica">conica</tp:taxon-name-part></tp:taxon-name></italic> sp. nov. legs I <bold>A</bold> II <bold>B</bold> III <bold>C</bold> IV <bold>D</bold>. Scale bars: 200 µm (<bold>A, C</bold>); 500 µm (<bold>B, D</bold>).</p></caption><graphic xmlns:xlink="http://www.w3.org/1999/xlink" xlink:href="zookeys-1207-001_article-120068__-g008.jpg" position="float" orientation="portrait" xlink:type="simple" id="oo_1090614.jpg"><uri content-type="original_file" xlink:type="simple">https://binary.pensoft.net/fig/1090614</uri></graphic></fig><p>Penis (Figs <xref ref-type="fig" rid="F9">9</xref>, <xref ref-type="fig" rid="F10">10</xref>). Pars distalis has a large ventral plate with a cleft separating the plate into two lamellae. Each one bears three acute macrosetae on the ventral surface and one acute macroseta on the dorsal surface. Capsula externa is cleft and covers the dorsal and lateral surfaces. The Capsula interna is tubular with an apical subtriangular portion.</p><fig id="F9" position="float" orientation="portrait"><object-id xmlns:xlink="http://www.w3.org/1999/xlink" content-type="doi" xlink:type="simple">10.3897/zookeys.1207.120068.figure9</object-id><object-id xmlns:xlink="http://www.w3.org/1999/xlink" content-type="arpha" xlink:type="simple">08704F66-2EF8-51CB-8789-36AFA31C3708</object-id><label>Figure 9.</label><caption><p><italic><tp:taxon-name><tp:taxon-name-part taxon-name-part-type="genus" reg="Fresiax">Fresiax</tp:taxon-name-part><tp:taxon-name-part taxon-name-part-type="species" reg="conica">conica</tp:taxon-name-part></tp:taxon-name></italic> sp. nov. penis: ventral <bold>A, B</bold> apical <bold>C</bold> lateral <bold>D, E</bold> dorsal <bold>F, G</bold>. Scale bars: 200 µm (<bold>A, D, F</bold>); 20 µm (<bold>B, C</bold>, <bold>E, G</bold>).</p></caption><graphic xmlns:xlink="http://www.w3.org/1999/xlink" xlink:href="zookeys-1207-001_article-120068__-g009.jpg" position="float" orientation="portrait" xlink:type="simple" id="oo_1090615.jpg"><uri content-type="original_file" xlink:type="simple">https://binary.pensoft.net/fig/1090615</uri></graphic></fig><fig id="F10" position="float" orientation="portrait"><object-id xmlns:xlink="http://www.w3.org/1999/xlink" content-type="doi" xlink:type="simple">10.3897/zookeys.1207.120068.figure10</object-id><object-id xmlns:xlink="http://www.w3.org/1999/xlink" content-type="arpha" xlink:type="simple">A45E82F8-3DFF-5C0C-B48A-D0F27518676E</object-id><label>Figure 10.</label><caption><p><italic><tp:taxon-name><tp:taxon-name-part taxon-name-part-type="genus" reg="Fresiax">Fresiax</tp:taxon-name-part><tp:taxon-name-part taxon-name-part-type="species" reg="conica">conica</tp:taxon-name-part></tp:taxon-name></italic> sp. nov. penis: ventral <bold>A</bold> apical <bold>B</bold> lateral <bold>C</bold> dorsal <bold>D</bold>. Colors: ventral plate (yellow), capsula externa (blue), capsula interna (red). Scale bars: 20 µm (<bold>A, B</bold>); 50 µm (<bold>C, D</bold>).</p></caption><graphic xmlns:xlink="http://www.w3.org/1999/xlink" xlink:href="zookeys-1207-001_article-120068__-g010.jpg" position="float" orientation="portrait" xlink:type="simple" id="oo_1090616.jpg"><uri content-type="original_file" xlink:type="simple">https://binary.pensoft.net/fig/1090616</uri></graphic></fig><p><bold>Female.</bold> Similar to male, with shorter pedipalpal femora.</p><p>Female measurements. Total length 1.91, length of carapace 0.76, length of dorsal scutum 1.29, max. width of carapace 1.04, max. width of mesotergum 1.47. Appendage measurements: Pedipalps. Length of trochanter 0.20, length of femora 0.76, length of patella 0.43, length of tibia 0.63, length of tarsus 0.56. Leg I: trochanter (tr) 0.26, femora (fe) 0.88, patella (pa) 0.38, tibia (ti) 0.56, metatarsus (mt) 0.64, tarsus (ta) 0.384. II: tr 0.23, fe 1.14, pa 0.53, ti 0.84, mt 0.90, ta 0.73. III: tr 0.22, fe 0.88, pa 0.36, ti 0.69, mt 0.88, ta 0.43. iv: tr 0.23, fe 1.07, pa 0.49, ti 0.95, mt 1.26, ta 0.61.</p></tp:treatment-sec><tp:treatment-sec><!--Section generated to contain objects referenced in tp:taxon-treatment.--><fig id="F3" position="float" orientation="portrait"><object-id xmlns:xlink="http://www.w3.org/1999/xlink" content-type="doi" xlink:type="simple">10.3897/zookeys.1207.120068.figure3</object-id><object-id xmlns:xlink="http://www.w3.org/1999/xlink" content-type="arpha" xlink:type="simple">2BCE33E8-613F-5691-BDD8-B519FBC1ED7B</object-id><label>Figure 3.</label><caption><p>Phylogenetics relationships of <tp:taxon-name><tp:taxon-name-part taxon-name-part-type="family">Triaenonychidae</tp:taxon-name-part></tp:taxon-name>, with clade names as discussed in the main text. Phylogeny is derived from the IQ-TREE analysis. Nodes without circles have &lt; 95% bootstrap support to AH-aLR and <abbrev xmlns:xlink="http://www.w3.org/1999/xlink" xlink:title="ultrafast bootstrap analysis" id="ABBRID0EY3AE" xlink:type="simple">UFBoot</abbrev>.</p></caption><graphic xmlns:xlink="http://www.w3.org/1999/xlink" xlink:href="zookeys-1207-001_article-120068__-g003.jpg" position="float" orientation="portrait" xlink:type="simple" id="oo_1090609.jpg"><uri content-type="original_file" xlink:type="simple">https://binary.pensoft.net/fig/1090609</uri></graphic></fig><fig id="F4" position="float" orientation="portrait"><object-id xmlns:xlink="http://www.w3.org/1999/xlink" content-type="doi" xlink:type="simple">10.3897/zookeys.1207.120068.figure4</object-id><object-id xmlns:xlink="http://www.w3.org/1999/xlink" content-type="arpha" xlink:type="simple">B2AAA745-23E3-5923-A588-9F6CE5C3AF6A</object-id><label>Figure 4.</label><caption><p>Maps showing the distribution of the species used in this work. South America (Chile and western Argentina inset). Chile in green, Argentina/ South America in grey. Terrestrial ecoregions (following <xref ref-type="bibr" rid="B39">Olson et al. 2001</xref>) highlighted in yellow (Chilean Matorral) and orange (Valdivian temperate forests).</p></caption><graphic xmlns:xlink="http://www.w3.org/1999/xlink" xlink:href="zookeys-1207-001_article-120068__-g004.jpg" position="float" orientation="portrait" xlink:type="simple" id="oo_1090610.jpg"><uri content-type="original_file" xlink:type="simple">https://binary.pensoft.net/fig/1090610</uri></graphic></fig></tp:treatment-sec><ref-list><ref id="B39"><mixed-citation xmlns:xlink="http://www.w3.org/1999/xlink" xlink:type="simple"><person-group><name name-style="western"><surname>Olson</surname><given-names>DM</given-names></name><name name-style="western"><surname>Dinerstein</surname><given-names>E</given-names></name><name name-style="western"><surname>Wikramanayake</surname><given-names>ED</given-names></name><name name-style="western"><surname>Burgess</surname><given-names>ND</given-names></name><name name-style="western"><surname>Powell</surname><given-names>GVN</given-names></name><name name-style="western"><surname>Underwood</surname><given-names>EC</given-names></name><name name-style="western"><surname>D’amico</surname><given-names>JA</given-names></name><name name-style="western"><surname>Itoua</surname><given-names>I</given-names></name><name name-style="western"><surname>Strand</surname><given-names>HE</given-names></name><name name-style="western"><surname>Morrison</surname><given-names>JC</given-names></name><name name-style="western"><surname>Loucks</surname><given-names>CJ</given-names></name><name name-style="western"><surname>Allnutt</surname><given-names>TF</given-names></name><name name-style="western"><surname>Ricketts</surname><given-names>TH</given-names></name><name name-style="western"><surname>Kura</surname><given-names>Y</given-names></name><name name-style="western"><surname>Lamoreux</surname><given-names>JF</given-names></name><name name-style="western"><surname>Wettengel</surname><given-names>WW</given-names></name><name name-style="western"><surname>Hedao</surname><given-names>P</given-names></name><name name-style="western"><surname>Kassem</surname><given-names>KR</given-names></name></person-group> (<year>2001</year>) Terrestrial Ecoregions of the World: A New Map of Life on Earth: A new global map of terrestrial ecoregions provides an innovative tool for conserving biodiversity. Bioscience 51(11): 933–938. <ext-link xlink:href="10.1641/0006-3568(2001)051%5B0933:TEOTWA%5D2.0.CO;2" ext-link-type="doi" xlink:type="simple">https://doi.org/10.1641/0006-3568(2001)051[0933:TEOTWA]2.0.CO;2</ext-link></mixed-citation></ref><ref id="B27"><mixed-citation xmlns:xlink="http://www.w3.org/1999/xlink" xlink:type="simple"><person-group><name name-style="western"><surname>Kury</surname><given-names>AB</given-names></name><name name-style="western"><surname>Medrano</surname><given-names>M</given-names></name></person-group> (<year>2016</year>) <article-title>Review of terminology for the outline of dorsal scutum in <tp:taxon-name><tp:taxon-name-part taxon-name-part-type="suborder">Laniatores</tp:taxon-name-part></tp:taxon-name> (<tp:taxon-name><tp:taxon-name-part taxon-name-part-type="class">Arachnida</tp:taxon-name-part></tp:taxon-name>, <tp:taxon-name><tp:taxon-name-part taxon-name-part-type="order">Opiliones</tp:taxon-name-part></tp:taxon-name>).</article-title><source>Zootaxa</source><volume>4097</volume>(<issue>1</issue>): <fpage>130</fpage>–<lpage>134</lpage>. <ext-link xlink:href="10.11646/zootaxa.4097.1.9" ext-link-type="doi" xlink:type="simple">https://doi.org/10.11646/zootaxa.4097.1.9</ext-link></mixed-citation></ref></ref-list></tp:taxon-treatment>
