# Supplementary material for: ﻿Systematic revision of the South American “Nuncia” (Opiliones, Laniatores, Triaenonychidae)
Source: Zookeys. 2024 Jul 12;1207:1–149. doi: 10.3897/zookeys.1207.120068 (PMC11273004; doi:10.3897/zookeys.1207.120068)
Supplement: XML Treatment for Fresiax mauryi [file zookeys.1207.120068-treatment4.xml]

<!DOCTYPE tp:taxon-treatment
  PUBLIC "-//TaxonX//DTD Taxonomic Treatment Publishing DTD v0 20100105//EN" "tax-treatment-NSO.dtd">
<tp:taxon-treatment xmlns:tp="http://www.plazi.org/taxpub"><tp:treatment-meta><kwd-group><label>Taxon classification</label><kwd>
                  <named-content content-type="kingdom">Animalia</named-content>
                </kwd><kwd>
                  <named-content content-type="order">Opiliones</named-content>
                </kwd><kwd>
                  <named-content content-type="family">Triaenonychidae</named-content>
                </kwd></kwd-group><mixed-citation publication-type="journal"><person-group><name><surname>Porto</surname><given-names>Willians</given-names></name><name><surname>Derkarabetian</surname><given-names>Shahan</given-names></name><name><surname>Giribet</surname><given-names>Gonzalo</given-names></name><name><surname>Pérez-González</surname><given-names>Abel</given-names></name></person-group><article-title>﻿Systematic revision of the South American “<italic><tp:taxon-name><tp:taxon-name-part taxon-name-part-type="genus" reg="Nuncia">Nuncia</tp:taxon-name-part></tp:taxon-name></italic>” (<tp:taxon-name><tp:taxon-name-part taxon-name-part-type="order">Opiliones</tp:taxon-name-part></tp:taxon-name>, <tp:taxon-name><tp:taxon-name-part taxon-name-part-type="suborder">Laniatores</tp:taxon-name-part></tp:taxon-name>, <tp:taxon-name><tp:taxon-name-part taxon-name-part-type="family">Triaenonychidae</tp:taxon-name-part></tp:taxon-name>)</article-title><source>Zookeys</source><day>12</day><month>07</month><year>2024</year><volume>1207</volume><fpage>1</fpage><lpage>149</lpage><pub-id pub-id-type="doi">10.3897/zookeys.1207.120068</pub-id></mixed-citation></tp:treatment-meta><tp:nomenclature><label>﻿</label><tp:taxon-name>
                <object-id xmlns:xlink="http://www.w3.org/1999/xlink" content-type="arpha" xlink:type="simple">F531F20A-176D-5008-A940-D44A8E7FEE3B</object-id>
                <tp:taxon-name-part taxon-name-part-type="genus" reg="Fresiax">Fresiax</tp:taxon-name-part>
                <tp:taxon-name-part taxon-name-part-type="species" reg="mauryi">mauryi</tp:taxon-name-part>
                <object-id xmlns:xlink="http://www.w3.org/1999/xlink" content-type="zoobank" xlink:type="simple">https://zoobank.org/4DA933F8-1369-4BCE-B27B-E068D0A74188</object-id>
              </tp:taxon-name><tp:taxon-status xmlns:xlink="http://www.w3.org/1999/xlink" xlink:type="simple">sp. nov.</tp:taxon-status><xref ref-type="fig" rid="F17">Figs 17</xref><xref ref-type="fig" rid="F18">, 18</xref><xref ref-type="fig" rid="F19">, 19</xref><xref ref-type="fig" rid="F20">, 20</xref><xref ref-type="fig" rid="F21">, 21</xref><xref ref-type="fig" rid="F22">, 22</xref></tp:nomenclature><tp:treatment-sec sec-type="material" id="SECID0EXYBG"><title>Material examined.</title><p><bold><italic>Holotype</italic>.</bold> ♂ <bold>Chile.</bold> Monumento Natural Contulmo, <named-content xmlns:xlink="http://www.w3.org/1999/xlink" content-type="dwc:verbatimCoordinates" xlink:type="simple"><named-content content-type="geo-json" specific-use="{&#34;type&#34;:&#34;Point&#34;,&#34;coordinates&#34;:[-73.179810,-38.015010]}" id="NCID0EHZBG" xlink:type="simple">38.01501°S, 73.17981°W</named-content></named-content>, 360 m, M. Ramírez &amp; F. Labarque coll., 10.II.2005 (<named-content xmlns:xlink="http://www.w3.org/1999/xlink" content-type="dwc:institutional_code" xlink:title="Museo Nacional de Historia Natural, Santiago de Chile" xlink:href="http://grbio.org/institution/museo-nacional-de-historia-natural-santiago" xlink:type="simple">MNHNCL</named-content>). <bold><italic>Paratypes</italic>. Chile.</bold> Cautín: Lago Caburgua, <named-content xmlns:xlink="http://www.w3.org/1999/xlink" content-type="dwc:verbatimCoordinates" xlink:type="simple"><named-content content-type="geo-json" specific-use="{&#34;type&#34;:&#34;Point&#34;,&#34;coordinates&#34;:[-71.805290,-39.207490]}" id="NCID0EYZBG" xlink:type="simple">39.20749°S, 71.80529°W</named-content></named-content>, S. Peck J. Peck coll., 15.XII.1984, 1 ♂ (<named-content xmlns:xlink="http://www.w3.org/1999/xlink" content-type="dwc:institutional_code" xlink:title="American Museum of Natural History" xlink:href="http://grbio.org/institution/american-museum-natural-history" xlink:type="simple">AMNH</named-content>). Llanquihue: P.N. Alerce Andino, Correntoso, sendero Huillifoten, <named-content xmlns:xlink="http://www.w3.org/1999/xlink" content-type="dwc:verbatimCoordinates" xlink:type="simple"><named-content content-type="geo-json" specific-use="{&#34;type&#34;:&#34;Point&#34;,&#34;coordinates&#34;:[-72.617380,-41.582350]}" id="NCID0EF1BG" xlink:type="simple">41.58235°S, 72.61738°W</named-content></named-content>, 135 m, M. Ramírez &amp; F. Labarque coll., 03.II.2005, 1 ♀ (<named-content xmlns:xlink="http://www.w3.org/1999/xlink" content-type="dwc:institutional_code" xlink:title="Museo Argentino de Ciencias Naturales" xlink:href="http://grbio.org/institution/museo-argentino-de-ciencias-naturales-bernardino-rivadavia" xlink:type="simple">MACN</named-content>). Malleco, Monumento Natural Contulmo, <named-content xmlns:xlink="http://www.w3.org/1999/xlink" content-type="dwc:verbatimCoordinates" xlink:type="simple"><named-content content-type="geo-json" specific-use="{&#34;type&#34;:&#34;Point&#34;,&#34;coordinates&#34;:[-73.179810,-38.015010]}" id="NCID0ES1BG" xlink:type="simple">38.01501°S, 73.17981°W</named-content></named-content>, E. Maury coll., 13.I.1989, 1 ♂ 1 ♀ (<named-content xmlns:xlink="http://www.w3.org/1999/xlink" content-type="dwc:institutional_code" xlink:title="Museo Argentino de Ciencias Naturales" xlink:href="http://grbio.org/institution/museo-argentino-de-ciencias-naturales-bernardino-rivadavia" xlink:type="simple">MACN</named-content>). Malleco: P.N. Nahuelbuta, <named-content xmlns:xlink="http://www.w3.org/1999/xlink" content-type="dwc:verbatimCoordinates" xlink:type="simple"><named-content content-type="geo-json" specific-use="{&#34;type&#34;:&#34;Point&#34;,&#34;coordinates&#34;:[-72.996700,-37.814770]}" id="NCID0E61BG" xlink:type="simple">37.81477°S, 72.9967°W</named-content></named-content>, M. Ramírez &amp; F. Labarque coll., 12.II.2005, 1 ♂ (<named-content xmlns:xlink="http://www.w3.org/1999/xlink" content-type="dwc:institutional_code" xlink:title="Museo Argentino de Ciencias Naturales" xlink:href="http://grbio.org/institution/museo-argentino-de-ciencias-naturales-bernardino-rivadavia" xlink:type="simple">MACN</named-content>). Malleco: Monumento Natural Contulmo, <named-content xmlns:xlink="http://www.w3.org/1999/xlink" content-type="dwc:verbatimCoordinates" xlink:type="simple"><named-content content-type="geo-json" specific-use="{&#34;type&#34;:&#34;Point&#34;,&#34;coordinates&#34;:[-73.179810,-38.015010]}" id="NCID0EM2BG" xlink:type="simple">38.01501°S, 73.17981°W</named-content></named-content>, 360 m, M. Ramírez &amp; F. Labarque coll., 10.II.2005, 1 ♀ (<named-content xmlns:xlink="http://www.w3.org/1999/xlink" content-type="dwc:institutional_code" xlink:title="Museo Argentino de Ciencias Naturales" xlink:href="http://grbio.org/institution/museo-argentino-de-ciencias-naturales-bernardino-rivadavia" xlink:type="simple">MACN</named-content>), P.N. Nahuelbuta, <named-content xmlns:xlink="http://www.w3.org/1999/xlink" content-type="dwc:verbatimCoordinates" xlink:type="simple"><named-content content-type="geo-json" specific-use="{&#34;type&#34;:&#34;Point&#34;,&#34;coordinates&#34;:[-72.996700,-37.814770]}" id="NCID0EZ2BG" xlink:type="simple">37.81477°S, 72.9967°W</named-content></named-content>, M. Ramírez &amp; F. Labarque coll., 12.II.2005, 5 ♂ 13 ♀ 6 imm. (<named-content xmlns:xlink="http://www.w3.org/1999/xlink" content-type="dwc:institutional_code" xlink:title="Museo Argentino de Ciencias Naturales" xlink:href="http://grbio.org/institution/museo-argentino-de-ciencias-naturales-bernardino-rivadavia" xlink:type="simple">MACN</named-content>).</p></tp:treatment-sec><tp:treatment-sec sec-type="material" id="SECID0ED3BG"><title>Additional material.</title><p>Chile. Malleco, Monumento Natural Contulmo, <named-content xmlns:xlink="http://www.w3.org/1999/xlink" content-type="dwc:verbatimCoordinates" xlink:type="simple"><named-content content-type="geo-json" specific-use="{&#34;type&#34;:&#34;Point&#34;,&#34;coordinates&#34;:[-73.179420,-38.016240]}" id="NCID0EM3BG" xlink:type="simple">38.01624°S, 73.17942°W</named-content></named-content>, 361 m, G. Giribet, G. Hormiga, A. Pérez-González coll. 13.XI.2014 (<named-content xmlns:xlink="http://www.w3.org/1999/xlink" content-type="dwc:institutional_code" xlink:title="Museo Argentino de Ciencias Naturales" xlink:href="http://grbio.org/institution/museo-argentino-de-ciencias-naturales-bernardino-rivadavia" xlink:type="simple">MACN</named-content>). Same locality, <named-content xmlns:xlink="http://www.w3.org/1999/xlink" content-type="dwc:verbatimCoordinates" xlink:type="simple"><named-content content-type="geo-json" specific-use="{&#34;type&#34;:&#34;Point&#34;,&#34;coordinates&#34;:[-73.179020,-38.016250]}" id="NCID0EZ3BG" xlink:type="simple">38.01625°S, 73.17902°W</named-content></named-content>, M. Ramírez, M. Izquierdo, P. Michalik, C. Wirkner, K. Huckstorf coll., 09.II.2012, 1 imm. (<named-content xmlns:xlink="http://www.w3.org/1999/xlink" content-type="dwc:institutional_code" xlink:title="Museo Argentino de Ciencias Naturales" xlink:href="http://grbio.org/institution/museo-argentino-de-ciencias-naturales-bernardino-rivadavia" xlink:type="simple">MACN</named-content>). Caramávida, San Alfonso, Quebrada Caramávida, San Alfonso, Reserva Arauco, <named-content xmlns:xlink="http://www.w3.org/1999/xlink" content-type="dwc:verbatimCoordinates" xlink:type="simple"><named-content content-type="geo-json" specific-use="{&#34;type&#34;:&#34;Point&#34;,&#34;coordinates&#34;:[-73.171070,-37.709420]}" id="NCID0EG4BG" xlink:type="simple">37.70942°S, 73.17107°W</named-content></named-content>, 750 m, 15.I.2018, 1 ♀ (<named-content xmlns:xlink="http://www.w3.org/1999/xlink" content-type="dwc:institutional_code" xlink:title="Museo Argentino de Ciencias Naturales" xlink:href="http://grbio.org/institution/museo-argentino-de-ciencias-naturales-bernardino-rivadavia" xlink:type="simple">MACN</named-content>), Quebrada Caramávida, “sector 9”, Reserva Arauco, <named-content xmlns:xlink="http://www.w3.org/1999/xlink" content-type="dwc:verbatimCoordinates" xlink:type="simple"><named-content content-type="geo-json" specific-use="{&#34;type&#34;:&#34;Point&#34;,&#34;coordinates&#34;:[-73.226830,-37.668390]}" id="NCID0ET4BG" xlink:type="simple">37.66839°S, 73.22683°W</named-content></named-content>, 800 m, 16.I.2018 (<named-content xmlns:xlink="http://www.w3.org/1999/xlink" content-type="dwc:institutional_code" xlink:title="Museo Argentino de Ciencias Naturales" xlink:href="http://grbio.org/institution/museo-argentino-de-ciencias-naturales-bernardino-rivadavia" xlink:type="simple">MACN</named-content>).</p></tp:treatment-sec><tp:treatment-sec sec-type="etymology" id="SECID0E44BG"><title>Etymology.</title><p>Patronym after the late Argentine arachnologist Emilio Maury, in honor of his contributions to the study of the <tp:taxon-name><tp:taxon-name-part taxon-name-part-type="family">Triaenonychidae</tp:taxon-name-part></tp:taxon-name> (and <tp:taxon-name><tp:taxon-name-part taxon-name-part-type="order">Opiliones</tp:taxon-name-part></tp:taxon-name> in general) of South America’s Southern Cone.</p></tp:treatment-sec><tp:treatment-sec sec-type="diagnosis" id="SECID0EN5BG"><title>Diagnosis.</title><p>The prominent interocular apophysis, the carapace densely covered with rounded tubercles, the long tubercles of the mesotergum, the long drop-shaped genital operculum, the ectal-distal process of cheliceral segment II, and the hypertelic genitalia distinguish this species from all its congeners.</p></tp:treatment-sec><tp:treatment-sec sec-type="distribution" id="SECID0ES5BG"><title>Distribution.</title><p>Chile: Araucanía Region (Fig. <xref ref-type="fig" rid="F4">4A</xref>).</p></tp:treatment-sec><tp:treatment-sec sec-type="description" id="SECID0E35BG"><title>Description of male.</title><p>Measurements: Total length 2.93, carapace length 0.97, dorsal scutum length 1.99, carapace max. width 1.40, mesotergum max. width 1.81. Appendage measurements: Pedipalps. Trochanter length 0.14, femora length 0.87, patella length 0.61, tibia length 0.66, tarsus length 0.56. Leg I: trochanter (tr) 0.25, femora (fe) 0.97, patella (pa) 0.42, tibia (ti) 0.73, metatarsus (mt) 0.90, tarsus (ta) 0.55. II: tr 0.29, fe 1.36, pa 0.43, ti 0.94, mt 1.55, ta 1.00. III: tr 0.28, fe 1.00, pa 0.41, ti 0.82, mt 1.24, ta 0.60. IV: tr 0.26, fe 1.33, pa 0.49, ti 1.11, mt 1.85, ta 0.72.</p><p>Dorsum (Fig. <xref ref-type="fig" rid="F17">17</xref>, <xref ref-type="fig" rid="F18">18</xref>). Eta (η) hourglass-shaped dorsal scutum. Ocularium raised, with a long backward-bending apophysis between the eyes, covered with rounded tubercles and with few setae on the apophysis. Carapace densely covered in rounded tubercles, mesotergum with areas delimited by strong tubercles. Areas I and II with straight rows of four and five setiferous tubercles, respectively, and III and IV with a row of eight setiferous tubercles (the two central ones are stronger than others). Posterior margin with a row of 12–14 setiferous tubercles. Free tergites with a row of setiferous tubercles similar to the posterior margin of the dorsal scutum.</p><fig id="F17" position="float" orientation="portrait"><object-id xmlns:xlink="http://www.w3.org/1999/xlink" content-type="doi" xlink:type="simple">10.3897/zookeys.1207.120068.figure17</object-id><object-id xmlns:xlink="http://www.w3.org/1999/xlink" content-type="arpha" xlink:type="simple">C037B3A2-834B-53DF-A992-E92475DE282F</object-id><label>Figure 17.</label><caption><p><italic><tp:taxon-name><tp:taxon-name-part taxon-name-part-type="genus" reg="Fresiax">Fresiax</tp:taxon-name-part><tp:taxon-name-part taxon-name-part-type="species" reg="mauryi">mauryi</tp:taxon-name-part></tp:taxon-name></italic> sp. nov. habitus, male <bold>A</bold> dorsal view <bold>C</bold> lateral view <bold>E</bold> ventral view. Female <bold>B</bold> dorsal view <bold>D</bold> lateral view <bold>F</bold> ventral view. Scale bars: 1 mm. Species of Clade A, see Fig. <xref ref-type="fig" rid="F3">3</xref>.</p></caption><graphic xmlns:xlink="http://www.w3.org/1999/xlink" xlink:href="zookeys-1207-001_article-120068__-g017.jpg" position="float" orientation="portrait" xlink:type="simple" id="oo_1090623.jpg"><uri content-type="original_file" xlink:type="simple">https://binary.pensoft.net/fig/1090623</uri></graphic></fig><fig id="F18" position="float" orientation="portrait"><object-id xmlns:xlink="http://www.w3.org/1999/xlink" content-type="doi" xlink:type="simple">10.3897/zookeys.1207.120068.figure18</object-id><object-id xmlns:xlink="http://www.w3.org/1999/xlink" content-type="arpha" xlink:type="simple">5D7555AD-9243-59DE-B276-232FCFCC7ECB</object-id><label>Figure 18.</label><caption><p><italic><tp:taxon-name><tp:taxon-name-part taxon-name-part-type="genus" reg="Fresiax">Fresiax</tp:taxon-name-part><tp:taxon-name-part taxon-name-part-type="species" reg="mauryi">mauryi</tp:taxon-name-part></tp:taxon-name></italic> sp. nov. male, <abbrev xmlns:xlink="http://www.w3.org/1999/xlink" content-type="institution" xlink:title="scanning electron microscopy" id="ABBRID0EHBAI" xlink:type="simple">SEM</abbrev> images of habitus <bold>A</bold> dorsal view <bold>B</bold> lateral view <bold>C, D</bold> ventral view. Scale bars: 500 µm (<bold>A, B, C</bold>); 200 µm (<bold>D</bold>).</p></caption><graphic xmlns:xlink="http://www.w3.org/1999/xlink" xlink:href="zookeys-1207-001_article-120068__-g018.jpg" position="float" orientation="portrait" xlink:type="simple" id="oo_1090624.jpg"><uri content-type="original_file" xlink:type="simple">https://binary.pensoft.net/fig/1090624</uri></graphic></fig><p>Chelicerae (Fig. <xref ref-type="fig" rid="F19">19A, B</xref>). Segment I with a small, granulated area on the dorso-distal surface and two ventral granules. Segment II with an ectal-distal process that bears a few setae.</p><fig id="F19" position="float" orientation="portrait"><object-id xmlns:xlink="http://www.w3.org/1999/xlink" content-type="doi" xlink:type="simple">10.3897/zookeys.1207.120068.figure19</object-id><object-id xmlns:xlink="http://www.w3.org/1999/xlink" content-type="arpha" xlink:type="simple">0650FE59-4584-5FBC-9092-919D0FC0A620</object-id><label>Figure 19.</label><caption><p><italic><tp:taxon-name><tp:taxon-name-part taxon-name-part-type="genus" reg="Fresiax">Fresiax</tp:taxon-name-part><tp:taxon-name-part taxon-name-part-type="species" reg="mauryi">mauryi</tp:taxon-name-part></tp:taxon-name></italic> sp. nov. chelicerae: mesal <bold>A</bold> ectal <bold>B</bold> pedipalps: mesal <bold>C</bold> ectal <bold>D</bold>. Scale bars: 200 µm (<bold>A, B</bold>); 500 µm (<bold>C, D</bold>).</p></caption><graphic xmlns:xlink="http://www.w3.org/1999/xlink" xlink:href="zookeys-1207-001_article-120068__-g019.jpg" position="float" orientation="portrait" xlink:type="simple" id="oo_1090625.jpg"><uri content-type="original_file" xlink:type="simple">https://binary.pensoft.net/fig/1090625</uri></graphic></fig><p>Pedipalps (Fig. <xref ref-type="fig" rid="F19">19C, D</xref>). Trochanter with three small dorsal granules, and two ventral and a small dorsal tubercle. Granules cover the femora, patella, tibia, and tarsus. Femora with a row of five spines with one subdistal seta, the proximal one bifurcated. Patella with three mesal spines and one ectal spine with subdistal setae. Tibia with four ectal and mesal spines with subdistal setae. Tarsus with three ectal and mesal spines with subdistal setae.</p><p>Legs (Fig. <xref ref-type="fig" rid="F20">20</xref>). Coxae I–IV bearing small setiferous tubercles, leg I with three long subdistal setiferous tubercles, the distal one forked at its terminal end. Spiracles visible. A smooth area occupies ¼ of legs II (which has a tubercle with subdistal seta) and III. The drop-shaped genital operculum is larger than all species of the genus. Opisthosomal sternites with a row of small setiferous tubercles. Sternum reduced due to the large size of the genital operculum.</p><fig id="F20" position="float" orientation="portrait"><object-id xmlns:xlink="http://www.w3.org/1999/xlink" content-type="doi" xlink:type="simple">10.3897/zookeys.1207.120068.figure20</object-id><object-id xmlns:xlink="http://www.w3.org/1999/xlink" content-type="arpha" xlink:type="simple">5C20EA75-B422-5A60-A8B6-B42177016808</object-id><label>Figure 20.</label><caption><p><italic><tp:taxon-name><tp:taxon-name-part taxon-name-part-type="genus" reg="Fresiax">Fresiax</tp:taxon-name-part><tp:taxon-name-part taxon-name-part-type="species" reg="mauryi">mauryi</tp:taxon-name-part></tp:taxon-name></italic> sp. nov. legs I <bold>A</bold> II <bold>B</bold> III <bold>C</bold> IV <bold>D</bold>. Scale bars: 500 µm.</p></caption><graphic xmlns:xlink="http://www.w3.org/1999/xlink" xlink:href="zookeys-1207-001_article-120068__-g020.jpg" position="float" orientation="portrait" xlink:type="simple" id="oo_1090626.jpg"><uri content-type="original_file" xlink:type="simple">https://binary.pensoft.net/fig/1090626</uri></graphic></fig><p>Legs I–IV covered in setae; tarsal area and calcaneus densely covered in setae. Trochanter I with a small ventral tubercle. Tibia I with three proximal tubercles with setae, II–IV with sparse ventral granules. Calcaneus smaller than astragalus, ≥ 7× smaller in legs I, 9× (II), 8× (III), and 11× (IV). Tarsal count: 3–7–4–4.</p><p>Penis (Figs <xref ref-type="fig" rid="F21">21</xref>, <xref ref-type="fig" rid="F22">22</xref>). Pars distalis has a ventral plate with a notch that divides the plate into two halves, each with six long ventral macrosetae and one dorsal macroseta, a capsula externa shorter than the capsula interna, divided into two halves, and a finger-like apical region.</p><fig id="F21" position="float" orientation="portrait"><object-id xmlns:xlink="http://www.w3.org/1999/xlink" content-type="doi" xlink:type="simple">10.3897/zookeys.1207.120068.figure21</object-id><object-id xmlns:xlink="http://www.w3.org/1999/xlink" content-type="arpha" xlink:type="simple">1FE8D83C-878E-5098-B57D-DE0E091C1C53</object-id><label>Figure 21.</label><caption><p><italic><tp:taxon-name><tp:taxon-name-part taxon-name-part-type="genus" reg="Fresiax">Fresiax</tp:taxon-name-part><tp:taxon-name-part taxon-name-part-type="species" reg="mauryi">mauryi</tp:taxon-name-part></tp:taxon-name></italic> sp. nov. penis: ventral <bold>A, B</bold> apical <bold>C, D</bold> lateral <bold>E, G</bold> dorsal <bold>H, I</bold>. Scale bars: 500 µm (<bold>A, E</bold>); 100 µm (<bold>C</bold>); 20 µm (<bold>D, H</bold>); 50 µm (<bold>B, F, G</bold>).</p></caption><graphic xmlns:xlink="http://www.w3.org/1999/xlink" xlink:href="zookeys-1207-001_article-120068__-g021.jpg" position="float" orientation="portrait" xlink:type="simple" id="oo_1090627.jpg"><uri content-type="original_file" xlink:type="simple">https://binary.pensoft.net/fig/1090627</uri></graphic></fig><fig id="F22" position="float" orientation="portrait"><object-id xmlns:xlink="http://www.w3.org/1999/xlink" content-type="doi" xlink:type="simple">10.3897/zookeys.1207.120068.figure22</object-id><object-id xmlns:xlink="http://www.w3.org/1999/xlink" content-type="arpha" xlink:type="simple">98133522-C9D7-5D3A-B9DB-596AF6BADD51</object-id><label>Figure 22.</label><caption><p><italic><tp:taxon-name><tp:taxon-name-part taxon-name-part-type="genus" reg="Fresiax">Fresiax</tp:taxon-name-part><tp:taxon-name-part taxon-name-part-type="species" reg="mauryi">mauryi</tp:taxon-name-part></tp:taxon-name></italic> sp. nov. penis: ventral <bold>A</bold> apical <bold>B</bold> lateral <bold>C</bold> dorsal <bold>D</bold>. Colors: ventral plate (yellow), capsula externa (blue), capsula interna (red). Scale bars: 50 µm (<bold>A</bold>); 100 µm (<bold>B, C</bold>); 500 µm (<bold>D</bold>).</p></caption><graphic xmlns:xlink="http://www.w3.org/1999/xlink" xlink:href="zookeys-1207-001_article-120068__-g022.jpg" position="float" orientation="portrait" xlink:type="simple" id="oo_1090628.jpg"><uri content-type="original_file" xlink:type="simple">https://binary.pensoft.net/fig/1090628</uri></graphic></fig><p><bold>Female.</bold> Similar to male, with shorter pedipalpal femora and reduced genital operculum.</p><p>Female measurements. Total length 2.67, carapace length 0.80, dorsal scutum length 1.65, carapace max. width 1.25, mesotergum max. width 1.74. Appendage measurements: Pedipalps. Trochanter length 0.13, femora length 0.78, patella length 0.45, tibia length 0.56, tarsus length 0.53. Leg I: trochanter (tr) 0.19, femora (fe) 0.83, patella (pa) 0.35, tibia (ti) 0.66, metatarsus (mt) 0.80, tarsus (ta) 0.48. II: tr 0.27, fe 1.26, pa 0.43, ti 1.03, mt 1.45, ta 0.86. III: tr 0.23, fe 0.96, pa 0.38, ti 0.82, mt 1.15, ta 0.52. IV: tr 0.24, fe 1.29, pa 0.42, ti 1.04, mt 1.56, ta 0.64.</p></tp:treatment-sec><tp:treatment-sec><!--Section generated to contain objects referenced in tp:taxon-treatment.--><fig id="F3" position="float" orientation="portrait"><object-id xmlns:xlink="http://www.w3.org/1999/xlink" content-type="doi" xlink:type="simple">10.3897/zookeys.1207.120068.figure3</object-id><object-id xmlns:xlink="http://www.w3.org/1999/xlink" content-type="arpha" xlink:type="simple">2BCE33E8-613F-5691-BDD8-B519FBC1ED7B</object-id><label>Figure 3.</label><caption><p>Phylogenetics relationships of <tp:taxon-name><tp:taxon-name-part taxon-name-part-type="family">Triaenonychidae</tp:taxon-name-part></tp:taxon-name>, with clade names as discussed in the main text. Phylogeny is derived from the IQ-TREE analysis. Nodes without circles have &lt; 95% bootstrap support to AH-aLR and <abbrev xmlns:xlink="http://www.w3.org/1999/xlink" xlink:title="ultrafast bootstrap analysis" id="ABBRID0EY3AE" xlink:type="simple">UFBoot</abbrev>.</p></caption><graphic xmlns:xlink="http://www.w3.org/1999/xlink" xlink:href="zookeys-1207-001_article-120068__-g003.jpg" position="float" orientation="portrait" xlink:type="simple" id="oo_1090609.jpg"><uri content-type="original_file" xlink:type="simple">https://binary.pensoft.net/fig/1090609</uri></graphic></fig><fig id="F4" position="float" orientation="portrait"><object-id xmlns:xlink="http://www.w3.org/1999/xlink" content-type="doi" xlink:type="simple">10.3897/zookeys.1207.120068.figure4</object-id><object-id xmlns:xlink="http://www.w3.org/1999/xlink" content-type="arpha" xlink:type="simple">B2AAA745-23E3-5923-A588-9F6CE5C3AF6A</object-id><label>Figure 4.</label><caption><p>Maps showing the distribution of the species used in this work. South America (Chile and western Argentina inset). Chile in green, Argentina/ South America in grey. Terrestrial ecoregions (following <xref ref-type="bibr" rid="B39">Olson et al. 2001</xref>) highlighted in yellow (Chilean Matorral) and orange (Valdivian temperate forests).</p></caption><graphic xmlns:xlink="http://www.w3.org/1999/xlink" xlink:href="zookeys-1207-001_article-120068__-g004.jpg" position="float" orientation="portrait" xlink:type="simple" id="oo_1090610.jpg"><uri content-type="original_file" xlink:type="simple">https://binary.pensoft.net/fig/1090610</uri></graphic></fig></tp:treatment-sec><ref-list><ref id="B39"><mixed-citation xmlns:xlink="http://www.w3.org/1999/xlink" xlink:type="simple"><person-group><name name-style="western"><surname>Olson</surname><given-names>DM</given-names></name><name name-style="western"><surname>Dinerstein</surname><given-names>E</given-names></name><name name-style="western"><surname>Wikramanayake</surname><given-names>ED</given-names></name><name name-style="western"><surname>Burgess</surname><given-names>ND</given-names></name><name name-style="western"><surname>Powell</surname><given-names>GVN</given-names></name><name name-style="western"><surname>Underwood</surname><given-names>EC</given-names></name><name name-style="western"><surname>D’amico</surname><given-names>JA</given-names></name><name name-style="western"><surname>Itoua</surname><given-names>I</given-names></name><name name-style="western"><surname>Strand</surname><given-names>HE</given-names></name><name name-style="western"><surname>Morrison</surname><given-names>JC</given-names></name><name name-style="western"><surname>Loucks</surname><given-names>CJ</given-names></name><name name-style="western"><surname>Allnutt</surname><given-names>TF</given-names></name><name name-style="western"><surname>Ricketts</surname><given-names>TH</given-names></name><name name-style="western"><surname>Kura</surname><given-names>Y</given-names></name><name name-style="western"><surname>Lamoreux</surname><given-names>JF</given-names></name><name name-style="western"><surname>Wettengel</surname><given-names>WW</given-names></name><name name-style="western"><surname>Hedao</surname><given-names>P</given-names></name><name name-style="western"><surname>Kassem</surname><given-names>KR</given-names></name></person-group> (<year>2001</year>) Terrestrial Ecoregions of the World: A New Map of Life on Earth: A new global map of terrestrial ecoregions provides an innovative tool for conserving biodiversity. Bioscience 51(11): 933–938. <ext-link xlink:href="10.1641/0006-3568(2001)051%5B0933:TEOTWA%5D2.0.CO;2" ext-link-type="doi" xlink:type="simple">https://doi.org/10.1641/0006-3568(2001)051[0933:TEOTWA]2.0.CO;2</ext-link></mixed-citation></ref></ref-list></tp:taxon-treatment>
