# Supplementary material for: ﻿Systematic revision of the South American “Nuncia” (Opiliones, Laniatores, Triaenonychidae)
Source: Zookeys. 2024 Jul 12;1207:1–149. doi: 10.3897/zookeys.1207.120068 (PMC11273004; doi:10.3897/zookeys.1207.120068)
Supplement: XML Treatment for Fresiax pichicuy [file zookeys.1207.120068-treatment5.xml]

<!DOCTYPE tp:taxon-treatment
  PUBLIC "-//TaxonX//DTD Taxonomic Treatment Publishing DTD v0 20100105//EN" "tax-treatment-NSO.dtd">
<tp:taxon-treatment xmlns:tp="http://www.plazi.org/taxpub"><tp:treatment-meta><kwd-group><label>Taxon classification</label><kwd>
                  <named-content content-type="kingdom">Animalia</named-content>
                </kwd><kwd>
                  <named-content content-type="order">Opiliones</named-content>
                </kwd><kwd>
                  <named-content content-type="family">Triaenonychidae</named-content>
                </kwd></kwd-group><mixed-citation publication-type="journal"><person-group><name><surname>Porto</surname><given-names>Willians</given-names></name><name><surname>Derkarabetian</surname><given-names>Shahan</given-names></name><name><surname>Giribet</surname><given-names>Gonzalo</given-names></name><name><surname>Pérez-González</surname><given-names>Abel</given-names></name></person-group><article-title>﻿Systematic revision of the South American “<italic><tp:taxon-name><tp:taxon-name-part taxon-name-part-type="genus" reg="Nuncia">Nuncia</tp:taxon-name-part></tp:taxon-name></italic>” (<tp:taxon-name><tp:taxon-name-part taxon-name-part-type="order">Opiliones</tp:taxon-name-part></tp:taxon-name>, <tp:taxon-name><tp:taxon-name-part taxon-name-part-type="suborder">Laniatores</tp:taxon-name-part></tp:taxon-name>, <tp:taxon-name><tp:taxon-name-part taxon-name-part-type="family">Triaenonychidae</tp:taxon-name-part></tp:taxon-name>)</article-title><source>Zookeys</source><day>12</day><month>07</month><year>2024</year><volume>1207</volume><fpage>1</fpage><lpage>149</lpage><pub-id pub-id-type="doi">10.3897/zookeys.1207.120068</pub-id></mixed-citation></tp:treatment-meta><tp:nomenclature><label>﻿</label><tp:taxon-name>
                <object-id xmlns:xlink="http://www.w3.org/1999/xlink" content-type="arpha" xlink:type="simple">B49E9E19-3490-5323-AF10-07D1C6B622A0</object-id>
                <tp:taxon-name-part taxon-name-part-type="genus" reg="Fresiax">Fresiax</tp:taxon-name-part>
                <tp:taxon-name-part taxon-name-part-type="species" reg="pichicuy">pichicuy</tp:taxon-name-part>
                <object-id xmlns:xlink="http://www.w3.org/1999/xlink" content-type="zoobank" xlink:type="simple">https://zoobank.org/58DB7CF4-A314-4B5F-9BB1-E7C4AF64C4CD</object-id>
              </tp:taxon-name><tp:taxon-status xmlns:xlink="http://www.w3.org/1999/xlink" xlink:type="simple">sp. nov.</tp:taxon-status><xref ref-type="fig" rid="F23">Figs 23</xref><xref ref-type="fig" rid="F24">, 24</xref><xref ref-type="fig" rid="F25">, 25</xref><xref ref-type="fig" rid="F26">, 26</xref><xref ref-type="fig" rid="F27">, 27</xref><xref ref-type="fig" rid="F28">, 28</xref></tp:nomenclature><tp:treatment-sec sec-type="material" id="SECID0EQJAI"><title>Material examined.</title><p><bold><italic>Holotype</italic>.</bold> ♂ <bold>Chile.</bold> Choapa: Pichidangui, Coquimbo, Fundo Palo Colorado, 16 km N of Pichidangui, E. Maury coll. 21.X.1988 (<named-content xmlns:xlink="http://www.w3.org/1999/xlink" content-type="dwc:institutional_code" xlink:title="Museo Nacional de Historia Natural, Santiago de Chile" xlink:href="http://grbio.org/institution/museo-nacional-de-historia-natural-santiago" xlink:type="simple">MNHNCL</named-content>). <bold><italic>Paratypes</italic>.</bold> Chile. Choapa: Pichidangui, Coquimbo, Fundo Palo Colorado, 16 km N de Pichidangui, E. Maury coll. 21.X.1988, 1 ♀ (<named-content xmlns:xlink="http://www.w3.org/1999/xlink" content-type="dwc:institutional_code" xlink:title="Museo Argentino de Ciencias Naturales" xlink:href="http://grbio.org/institution/museo-argentino-de-ciencias-naturales-bernardino-rivadavia" xlink:type="simple">MACN</named-content>). Cuesta de Zapata, A. Porta coll., 2018, 11 imm. (<named-content xmlns:xlink="http://www.w3.org/1999/xlink" content-type="dwc:institutional_code" xlink:title="Museo Argentino de Ciencias Naturales" xlink:href="http://grbio.org/institution/museo-argentino-de-ciencias-naturales-bernardino-rivadavia" xlink:type="simple">MACN</named-content>). Petorca: Cachagua, Quebrada El Tigre, E. Maury coll., 08.XII.1988, 5 ♂ 2 ♀ (<named-content xmlns:xlink="http://www.w3.org/1999/xlink" content-type="dwc:institutional_code" xlink:title="Museo Argentino de Ciencias Naturales" xlink:href="http://grbio.org/institution/museo-argentino-de-ciencias-naturales-bernardino-rivadavia" xlink:type="simple">MACN</named-content>). Quillota: Parque Nacional La Campana, Palmas de Ocoa, E. Maury coll., 08.XII.1987, 2 ♀ (<named-content xmlns:xlink="http://www.w3.org/1999/xlink" content-type="dwc:institutional_code" xlink:title="Museo Argentino de Ciencias Naturales" xlink:href="http://grbio.org/institution/museo-argentino-de-ciencias-naturales-bernardino-rivadavia" xlink:type="simple">MACN</named-content>). Petorca: Pichicuy, V región Valparaíso, Quebrada Huaquén, E. Maury coll., 29.X.1988, 2 ♂ 3 ♀ (<named-content xmlns:xlink="http://www.w3.org/1999/xlink" content-type="dwc:institutional_code" xlink:title="Museo Argentino de Ciencias Naturales" xlink:href="http://grbio.org/institution/museo-argentino-de-ciencias-naturales-bernardino-rivadavia" xlink:type="simple">MACN</named-content>). Choapa, Los Vilos, Quebrada a Playa, Agua Dulce 46 km N de Los Vilos, E. Maury coll., 05.XII.1988, 1 ♀ (<named-content xmlns:xlink="http://www.w3.org/1999/xlink" content-type="dwc:institutional_code" xlink:title="Museo Argentino de Ciencias Naturales" xlink:href="http://grbio.org/institution/museo-argentino-de-ciencias-naturales-bernardino-rivadavia" xlink:type="simple">MACN</named-content>). Quillota: Parque Nacional La Campana, Palmas de Ocoa, E. Maury coll., 27.X.1988, 2 ♂ 2 ♀ (<named-content xmlns:xlink="http://www.w3.org/1999/xlink" content-type="dwc:institutional_code" xlink:title="Museo Argentino de Ciencias Naturales" xlink:href="http://grbio.org/institution/museo-argentino-de-ciencias-naturales-bernardino-rivadavia" xlink:type="simple">MACN</named-content>). Coquimbo: Limarí, Bosque Talinay, P.N. Fray Jorge, relict Valdivian fog forest, R. Schuh, N. Platnick coll., 08.II.1986, 2 ♂ (<named-content xmlns:xlink="http://www.w3.org/1999/xlink" content-type="dwc:institutional_code" xlink:title="American Museum of Natural History" xlink:href="http://grbio.org/institution/american-museum-natural-history" xlink:type="simple">AMNH</named-content>). Petorca: Pichicuy, Quebrada con Peumusboldus, A. Roig coll., 07.I.1984, 1 ♂ (<named-content xmlns:xlink="http://www.w3.org/1999/xlink" content-type="dwc:institutional_code" xlink:title="Museo Argentino de Ciencias Naturales" xlink:href="http://grbio.org/institution/museo-argentino-de-ciencias-naturales-bernardino-rivadavia" xlink:type="simple">MACN</named-content>). Valparaíso, Cerro de La Campana, G. Betancourt coll., 12.III.1979, 1 ♀. Coquimbo: Limarí, P.N. Fray Jorge, relict Valdivian fog forest, N. Platnick, K. Catley, M. Ramírez, T. Allen coll., 10.XI.1993, 1 ♂ (<named-content xmlns:xlink="http://www.w3.org/1999/xlink" content-type="dwc:institutional_code" xlink:title="American Museum of Natural History" xlink:href="http://grbio.org/institution/american-museum-natural-history" xlink:type="simple">AMNH</named-content>). Petorca: Cachagua, V región Valparaíso, Quebrada El Tigre, E. Maury coll., 14.XII.1987, 7 imm. (<named-content xmlns:xlink="http://www.w3.org/1999/xlink" content-type="dwc:institutional_code" xlink:title="Museo Argentino de Ciencias Naturales" xlink:href="http://grbio.org/institution/museo-argentino-de-ciencias-naturales-bernardino-rivadavia" xlink:type="simple">MACN</named-content>).</p></tp:treatment-sec><tp:treatment-sec sec-type="etymology" id="SECID0E4LAI"><title>Etymology.</title><p>The species name derives from the species' distribution locality, Pichicuy, located in the commune of La Ligua, Petorca province, Chile. Noun in apposition.</p></tp:treatment-sec><tp:treatment-sec sec-type="diagnosis" id="SECID0ECMAI"><title>Diagnosis.</title><p>This species can be easily distinguished from the other species in the genus by its conical forward-facing ocularium, with a 45 ° angled process. Dorsal scutum only covered in small granules. Capsula interna with digitiform structures on the apical portion. Genitalia similar to that of <italic><tp:taxon-name><tp:taxon-name-part taxon-name-part-type="genus" reg="Fresiax">F.</tp:taxon-name-part><tp:taxon-name-part taxon-name-part-type="species" reg="fray">fray</tp:taxon-name-part></tp:taxon-name></italic>, slightly longer and with variations in the surface of the ventral plate and apex of the capsula interna with longer projections.</p></tp:treatment-sec><tp:treatment-sec sec-type="distribution" id="SECID0ETMAI"><title>Distribution.</title><p>Chile: Valparaíso Region, Petorca Province (Fig. <xref ref-type="fig" rid="F4">4A</xref>).</p></tp:treatment-sec><tp:treatment-sec sec-type="description" id="SECID0E4MAI"><title>Description of male.</title><p>Measurements: Total length 2.01, carapace length 0.64, dorsal scutum length 1.37, carapace max. width 1.03, mesotergum max. width 1.42. Appendage measurements: Pedipalps. Trochanter length 0.17, femora length 0.76, patella length 0.44, tibia length 0.67, tarsus length 0.54. Leg I: trochanter (tr) 0.16, femora (fe) 0.75, patella (pa) 0.36, tibia (ti) 0.51, metatarsus (mt) 0.54, tarsus (ta) 0.55. II: tr 0.19, fe 0.94, pa 0.39, ti 0.79, mt 0.87, ta 1.11. III: tr 0.24, fe 0.72, pa 0.26, ti 0.34, mt 0.65, ta 0.62. IV: tr 0.18, fe 0.99, pa 0.43, ti 0.82, mt 1.03, ta 0.71.</p><p>Dorsum (Fig. <xref ref-type="fig" rid="F23">23</xref>, <xref ref-type="fig" rid="F24">24</xref>). Eta (η) hourglass-shaped dorsal scutum. Conical ocularium, forward-looking, with a small forward-pointing apical spine and two dorsal rows of small setiferous tubercles. Eyes located high. Dorsal scutum microgranulate, without clear delimitation of areas. Areas I–IV with four, six, eight, and ~ 17 small rounded setiferous tubercles with setae, respectively. Posterior border and free tergites with a row of small rounded setiferous tubercles. All free tergites with a row of small setiferous granules.</p><fig id="F23" position="float" orientation="portrait"><object-id xmlns:xlink="http://www.w3.org/1999/xlink" content-type="doi" xlink:type="simple">10.3897/zookeys.1207.120068.figure23</object-id><object-id xmlns:xlink="http://www.w3.org/1999/xlink" content-type="arpha" xlink:type="simple">36B009D1-C3ED-5574-8975-41D51E2DD0F2</object-id><label>Figure 23.</label><caption><p><italic><tp:taxon-name><tp:taxon-name-part taxon-name-part-type="genus" reg="Fresiax">Fresiax</tp:taxon-name-part><tp:taxon-name-part taxon-name-part-type="species" reg="pichicuy">pichicuy</tp:taxon-name-part></tp:taxon-name></italic> sp. nov. habitus, male <bold>A</bold> dorsal view <bold>C</bold> lateral view <bold>E</bold> ventral view. Female <bold>B</bold> dorsal view <bold>D</bold> lateral view <bold>F</bold> ventral view. Scale bars: 1 mm. Species of Clade A, see Fig. <xref ref-type="fig" rid="F3">3</xref>.</p></caption><graphic xmlns:xlink="http://www.w3.org/1999/xlink" xlink:href="zookeys-1207-001_article-120068__-g023.jpg" position="float" orientation="portrait" xlink:type="simple" id="oo_1090629.jpg"><uri content-type="original_file" xlink:type="simple">https://binary.pensoft.net/fig/1090629</uri></graphic></fig><fig id="F24" position="float" orientation="portrait"><object-id xmlns:xlink="http://www.w3.org/1999/xlink" content-type="doi" xlink:type="simple">10.3897/zookeys.1207.120068.figure24</object-id><object-id xmlns:xlink="http://www.w3.org/1999/xlink" content-type="arpha" xlink:type="simple">5ED3725A-5AF3-59A6-B606-13887FFAB543</object-id><label>Figure 24.</label><caption><p><italic><tp:taxon-name><tp:taxon-name-part taxon-name-part-type="genus" reg="Fresiax">Fresiax</tp:taxon-name-part><tp:taxon-name-part taxon-name-part-type="species" reg="pichicuy">pichicuy</tp:taxon-name-part></tp:taxon-name></italic> sp. nov. male, <abbrev xmlns:xlink="http://www.w3.org/1999/xlink" content-type="institution" xlink:title="scanning electron microscopy" id="ABBRID0EHPAI" xlink:type="simple">SEM</abbrev> images of habitus <bold>A</bold> dorsal view <bold>B</bold> lateral view <bold>C, D</bold> ventral view. Scale bars: 1 mm (<bold>A, B, C</bold>); 500 µm (<bold>D</bold>).</p></caption><graphic xmlns:xlink="http://www.w3.org/1999/xlink" xlink:href="zookeys-1207-001_article-120068__-g024.jpg" position="float" orientation="portrait" xlink:type="simple" id="oo_1090630.jpg"><uri content-type="original_file" xlink:type="simple">https://binary.pensoft.net/fig/1090630</uri></graphic></fig><p>Chelicerae (Fig. <xref ref-type="fig" rid="F25">25A, B</xref>). Segment I smooth; segment II with setae and sparse granules.</p><fig id="F25" position="float" orientation="portrait"><object-id xmlns:xlink="http://www.w3.org/1999/xlink" content-type="doi" xlink:type="simple">10.3897/zookeys.1207.120068.figure25</object-id><object-id xmlns:xlink="http://www.w3.org/1999/xlink" content-type="arpha" xlink:type="simple">7E98F056-4BB9-5B97-81CA-68CA157F0803</object-id><label>Figure 25.</label><caption><p><italic><tp:taxon-name><tp:taxon-name-part taxon-name-part-type="genus" reg="Fresiax">Fresiax</tp:taxon-name-part><tp:taxon-name-part taxon-name-part-type="species" reg="pichicuy">pichicuy</tp:taxon-name-part></tp:taxon-name></italic> sp. nov. chelicerae: mesal <bold>A</bold> ectal <bold>B</bold> pedipalps: mesal <bold>C</bold> ectal <bold>D</bold>. Scale bars: 200 µm (<bold>A, B</bold>); 500 µm (<bold>C, D</bold>).</p></caption><graphic xmlns:xlink="http://www.w3.org/1999/xlink" xlink:href="zookeys-1207-001_article-120068__-g025.jpg" position="float" orientation="portrait" xlink:type="simple" id="oo_1090631.jpg"><uri content-type="original_file" xlink:type="simple">https://binary.pensoft.net/fig/1090631</uri></graphic></fig><p>Pedipalps (Fig. <xref ref-type="fig" rid="F25">25C, D</xref>). Trochanter smooth. Femora with a row of six dorsal spines with subdistal setae, a row of four ventral spines with setae interspersed by small tubercles with subdistal setae, the proximal one subtriangular in shape, a row of four small mesal granules with setae, and a small distal tubercle with mushroom-shaped tubercles. Patella covered in small tubercles with setae on the dorsal surface, with two small mesal setiferous tubercles. Tibia with four ectal and mesal spines with subdistal setae, nine ventral granules with setae, and dorsal surface covered in small tubercles with setae. Tarsus with three mesal and ectal spines, as well as a few setae and granules.</p><p>Legs (Fig. <xref ref-type="fig" rid="F26">26</xref>). Coxa I with small setiferous tubercles and a row of three long tubercles with subdistal setae, coxae II–IV microgranulate, bearing five or six bridges between legs II and III, eight between III and IV, 6–8 between leg IV and opisthosoma. Spiracles not visible. Smooth area occupies 1/3 of leg II, almost ½ of III, and only a small proximal portion of IV. Smooth area II with five small setiferous tubercles, III with eight small setiferous tubercles. Opisthosomal sternites III with four small setiferous tubercles on each side, IV with three small setiferous tubercles on each side, and V with an anterior row of small setiferous tubercles and a posterior row of rounded setiferous tubercles. Anal plate covered in small setiferous tubercles. Trochanter I with three small ventral and one dorsal setiferous tubercle; tibia I with a row of five tubercles with setae and a dorsal row of small setiferous tubercles; femora III with ~ 20 small setiferous tubercles. Legs II–IV covered in setae, tarsal area, and calcaneus densely setose. Calcaneus smaller than astragalus, ≥ 5× smaller in legs I, 6× (II), 7× (III) and 10× (IV). Tarsal count 3–9–4–4.</p><fig id="F26" position="float" orientation="portrait"><object-id xmlns:xlink="http://www.w3.org/1999/xlink" content-type="doi" xlink:type="simple">10.3897/zookeys.1207.120068.figure26</object-id><object-id xmlns:xlink="http://www.w3.org/1999/xlink" content-type="arpha" xlink:type="simple">CADFDE74-9BCB-5033-A10F-F9BB6EC62784</object-id><label>Figure 26.</label><caption><p><italic><tp:taxon-name><tp:taxon-name-part taxon-name-part-type="genus" reg="Fresiax">Fresiax</tp:taxon-name-part><tp:taxon-name-part taxon-name-part-type="species" reg="pichicuy">pichicuy</tp:taxon-name-part></tp:taxon-name></italic> sp. nov. legs I <bold>A</bold> II <bold>B</bold> III <bold>C</bold> IV <bold>D</bold>. Scale bars: 200 µm (<bold>A, C</bold>); 500 µm (<bold>B, D</bold>).</p></caption><graphic xmlns:xlink="http://www.w3.org/1999/xlink" xlink:href="zookeys-1207-001_article-120068__-g026.jpg" position="float" orientation="portrait" xlink:type="simple" id="oo_1090632.jpg"><uri content-type="original_file" xlink:type="simple">https://binary.pensoft.net/fig/1090632</uri></graphic></fig><p>Penis (Figs <xref ref-type="fig" rid="F27">27</xref>, <xref ref-type="fig" rid="F28">28</xref>). Pars distalis with a ventral plate bearing a cleft dividing the plate into two halves. Ventral surface of each half with three macrosetae and dorsal surface with one macroseta; ventral plate covered in scale-like structures. Capsula externa shorter than capsula interna, having a notch that divides the capsula externa into two halves.</p><fig id="F27" position="float" orientation="portrait"><object-id xmlns:xlink="http://www.w3.org/1999/xlink" content-type="doi" xlink:type="simple">10.3897/zookeys.1207.120068.figure27</object-id><object-id xmlns:xlink="http://www.w3.org/1999/xlink" content-type="arpha" xlink:type="simple">E59A3B51-FE4A-5C26-91BA-F40B88FB5181</object-id><label>Figure 27.</label><caption><p><italic><tp:taxon-name><tp:taxon-name-part taxon-name-part-type="genus" reg="Fresiax">Fresiax</tp:taxon-name-part><tp:taxon-name-part taxon-name-part-type="species" reg="pichicuy">pichicuy</tp:taxon-name-part></tp:taxon-name></italic> sp. nov. penis: ventral <bold>A, B</bold> apical <bold>C</bold> lateral <bold>D, E</bold> dorsal <bold>F, G</bold>. Scale bars: 200 µm (<bold>A, D, F</bold>); 50 µm (<bold>B, C, E, G</bold>).</p></caption><graphic xmlns:xlink="http://www.w3.org/1999/xlink" xlink:href="zookeys-1207-001_article-120068__-g027.jpg" position="float" orientation="portrait" xlink:type="simple" id="oo_1090633.jpg"><uri content-type="original_file" xlink:type="simple">https://binary.pensoft.net/fig/1090633</uri></graphic></fig><fig id="F28" position="float" orientation="portrait"><object-id xmlns:xlink="http://www.w3.org/1999/xlink" content-type="doi" xlink:type="simple">10.3897/zookeys.1207.120068.figure28</object-id><object-id xmlns:xlink="http://www.w3.org/1999/xlink" content-type="arpha" xlink:type="simple">BF8D5DE6-ED4A-5BB4-8A1D-47EA7868DD8E</object-id><label>Figure 28.</label><caption><p><italic><tp:taxon-name><tp:taxon-name-part taxon-name-part-type="genus" reg="Fresiax">Fresiax</tp:taxon-name-part><tp:taxon-name-part taxon-name-part-type="species" reg="pichicuy">pichicuy</tp:taxon-name-part></tp:taxon-name></italic> sp. nov. penis: ventral <bold>A</bold> apical <bold>B</bold> lateral <bold>C</bold> dorsal <bold>D</bold>. Colors: ventral plate (yellow), capsula externa (blue), capsula interna (red). Scale bars: 50 µm.</p></caption><graphic xmlns:xlink="http://www.w3.org/1999/xlink" xlink:href="zookeys-1207-001_article-120068__-g028.jpg" position="float" orientation="portrait" xlink:type="simple" id="oo_1090634.jpg"><uri content-type="original_file" xlink:type="simple">https://binary.pensoft.net/fig/1090634</uri></graphic></fig><p><bold>Female.</bold> Similar to male, with shorter pedipalpal femora.</p><p>Female measurements. Total length 1.93, carapace length 0.60, dorsal scutum length 1.34, carapace max. width 1.07, mesotergum max. width 1.45. Appendage measurements: Pedipalps. Trochanter length 0.15. Femora length 0.65, patella length 0.34, tibia length 0.53, tarsus length 0.49. Leg I: trochanter (tr) 0.15, femora (fe) 0.62, patella (pa) 0.34, tibia (ti) 0.51, metatarsus (mt) 0.53, tarsus (ta) 0.50. II: tr 0.18, fe 0.79, pa 0.37, ti 0.70, mt 0.81, ta 1.03. III: tr 0.18, fe 0.68, pa 0.31, ti 0.57, mt 0.67, ta 0.49. IV: tr 0.20, fe 0.94, pa 0.36, ti 0.72, mt 0.87, ta 0.62.</p></tp:treatment-sec><tp:treatment-sec><!--Section generated to contain objects referenced in tp:taxon-treatment.--><fig id="F3" position="float" orientation="portrait"><object-id xmlns:xlink="http://www.w3.org/1999/xlink" content-type="doi" xlink:type="simple">10.3897/zookeys.1207.120068.figure3</object-id><object-id xmlns:xlink="http://www.w3.org/1999/xlink" content-type="arpha" xlink:type="simple">2BCE33E8-613F-5691-BDD8-B519FBC1ED7B</object-id><label>Figure 3.</label><caption><p>Phylogenetics relationships of <tp:taxon-name><tp:taxon-name-part taxon-name-part-type="family">Triaenonychidae</tp:taxon-name-part></tp:taxon-name>, with clade names as discussed in the main text. Phylogeny is derived from the IQ-TREE analysis. Nodes without circles have &lt; 95% bootstrap support to AH-aLR and <abbrev xmlns:xlink="http://www.w3.org/1999/xlink" xlink:title="ultrafast bootstrap analysis" id="ABBRID0EY3AE" xlink:type="simple">UFBoot</abbrev>.</p></caption><graphic xmlns:xlink="http://www.w3.org/1999/xlink" xlink:href="zookeys-1207-001_article-120068__-g003.jpg" position="float" orientation="portrait" xlink:type="simple" id="oo_1090609.jpg"><uri content-type="original_file" xlink:type="simple">https://binary.pensoft.net/fig/1090609</uri></graphic></fig><fig id="F4" position="float" orientation="portrait"><object-id xmlns:xlink="http://www.w3.org/1999/xlink" content-type="doi" xlink:type="simple">10.3897/zookeys.1207.120068.figure4</object-id><object-id xmlns:xlink="http://www.w3.org/1999/xlink" content-type="arpha" xlink:type="simple">B2AAA745-23E3-5923-A588-9F6CE5C3AF6A</object-id><label>Figure 4.</label><caption><p>Maps showing the distribution of the species used in this work. South America (Chile and western Argentina inset). Chile in green, Argentina/ South America in grey. Terrestrial ecoregions (following <xref ref-type="bibr" rid="B39">Olson et al. 2001</xref>) highlighted in yellow (Chilean Matorral) and orange (Valdivian temperate forests).</p></caption><graphic xmlns:xlink="http://www.w3.org/1999/xlink" xlink:href="zookeys-1207-001_article-120068__-g004.jpg" position="float" orientation="portrait" xlink:type="simple" id="oo_1090610.jpg"><uri content-type="original_file" xlink:type="simple">https://binary.pensoft.net/fig/1090610</uri></graphic></fig></tp:treatment-sec><ref-list><ref id="B39"><mixed-citation xmlns:xlink="http://www.w3.org/1999/xlink" xlink:type="simple"><person-group><name name-style="western"><surname>Olson</surname><given-names>DM</given-names></name><name name-style="western"><surname>Dinerstein</surname><given-names>E</given-names></name><name name-style="western"><surname>Wikramanayake</surname><given-names>ED</given-names></name><name name-style="western"><surname>Burgess</surname><given-names>ND</given-names></name><name name-style="western"><surname>Powell</surname><given-names>GVN</given-names></name><name name-style="western"><surname>Underwood</surname><given-names>EC</given-names></name><name name-style="western"><surname>D’amico</surname><given-names>JA</given-names></name><name name-style="western"><surname>Itoua</surname><given-names>I</given-names></name><name name-style="western"><surname>Strand</surname><given-names>HE</given-names></name><name name-style="western"><surname>Morrison</surname><given-names>JC</given-names></name><name name-style="western"><surname>Loucks</surname><given-names>CJ</given-names></name><name name-style="western"><surname>Allnutt</surname><given-names>TF</given-names></name><name name-style="western"><surname>Ricketts</surname><given-names>TH</given-names></name><name name-style="western"><surname>Kura</surname><given-names>Y</given-names></name><name name-style="western"><surname>Lamoreux</surname><given-names>JF</given-names></name><name name-style="western"><surname>Wettengel</surname><given-names>WW</given-names></name><name name-style="western"><surname>Hedao</surname><given-names>P</given-names></name><name name-style="western"><surname>Kassem</surname><given-names>KR</given-names></name></person-group> (<year>2001</year>) Terrestrial Ecoregions of the World: A New Map of Life on Earth: A new global map of terrestrial ecoregions provides an innovative tool for conserving biodiversity. Bioscience 51(11): 933–938. <ext-link xlink:href="10.1641/0006-3568(2001)051%5B0933:TEOTWA%5D2.0.CO;2" ext-link-type="doi" xlink:type="simple">https://doi.org/10.1641/0006-3568(2001)051[0933:TEOTWA]2.0.CO;2</ext-link></mixed-citation></ref></ref-list></tp:taxon-treatment>
