# Supplementary material for: ﻿Systematic revision of the South American “Nuncia” (Opiliones, Laniatores, Triaenonychidae)
Source: Zookeys. 2024 Jul 12;1207:1–149. doi: 10.3897/zookeys.1207.120068 (PMC11273004; doi:10.3897/zookeys.1207.120068)
Supplement: XML Treatment for Fresiax spinulosa [file zookeys.1207.120068-treatment6.xml]

<!DOCTYPE tp:taxon-treatment
  PUBLIC "-//TaxonX//DTD Taxonomic Treatment Publishing DTD v0 20100105//EN" "tax-treatment-NSO.dtd">
<tp:taxon-treatment xmlns:tp="http://www.plazi.org/taxpub"><tp:treatment-meta><kwd-group><label>Taxon classification</label><kwd>
                  <named-content content-type="kingdom">Animalia</named-content>
                </kwd><kwd>
                  <named-content content-type="order">Opiliones</named-content>
                </kwd><kwd>
                  <named-content content-type="family">Triaenonychidae</named-content>
                </kwd></kwd-group><mixed-citation publication-type="journal"><person-group><name><surname>Porto</surname><given-names>Willians</given-names></name><name><surname>Derkarabetian</surname><given-names>Shahan</given-names></name><name><surname>Giribet</surname><given-names>Gonzalo</given-names></name><name><surname>Pérez-González</surname><given-names>Abel</given-names></name></person-group><article-title>﻿Systematic revision of the South American “<italic><tp:taxon-name><tp:taxon-name-part taxon-name-part-type="genus" reg="Nuncia">Nuncia</tp:taxon-name-part></tp:taxon-name></italic>” (<tp:taxon-name><tp:taxon-name-part taxon-name-part-type="order">Opiliones</tp:taxon-name-part></tp:taxon-name>, <tp:taxon-name><tp:taxon-name-part taxon-name-part-type="suborder">Laniatores</tp:taxon-name-part></tp:taxon-name>, <tp:taxon-name><tp:taxon-name-part taxon-name-part-type="family">Triaenonychidae</tp:taxon-name-part></tp:taxon-name>)</article-title><source>Zookeys</source><day>12</day><month>07</month><year>2024</year><volume>1207</volume><fpage>1</fpage><lpage>149</lpage><pub-id pub-id-type="doi">10.3897/zookeys.1207.120068</pub-id></mixed-citation></tp:treatment-meta><tp:nomenclature><label>﻿</label><tp:taxon-name>
                <object-id xmlns:xlink="http://www.w3.org/1999/xlink" content-type="arpha" xlink:type="simple">B6DE539A-1346-5A82-BAE9-78A91E1F89FD</object-id>
                <tp:taxon-name-part taxon-name-part-type="genus" reg="Fresiax">Fresiax</tp:taxon-name-part>
                <tp:taxon-name-part taxon-name-part-type="species" reg="spinulosa">spinulosa</tp:taxon-name-part>
              </tp:taxon-name><tp:taxon-authority>(Maury, 1990)</tp:taxon-authority><tp:taxon-status xmlns:xlink="http://www.w3.org/1999/xlink" xlink:type="simple">comb. nov.</tp:taxon-status><xref ref-type="fig" rid="F29">Figs 29</xref><xref ref-type="fig" rid="F30">, 30</xref><xref ref-type="fig" rid="F31">, 31</xref><xref ref-type="fig" rid="F32">, 32</xref><xref ref-type="fig" rid="F33">, 33</xref><xref ref-type="fig" rid="F34">, 34</xref><tp:nomenclature-citation-list><tp:nomenclature-citation><tp:taxon-name>
                    <tp:taxon-name-part taxon-name-part-type="genus" reg="Nuncia">Nuncia</tp:taxon-name-part>
                    <tp:taxon-name-part taxon-name-part-type="species" reg="spinulosa">spinulosa</tp:taxon-name-part>
                  </tp:taxon-name><comment>Maury, 1990: 108, figs 13–24; <xref ref-type="bibr" rid="B32">Maury 1992</xref>: 5; <xref ref-type="bibr" rid="B1">Acosta and Maury 1998</xref>: 579; <xref ref-type="bibr" rid="B25">Kury 2003</xref>: 22.</comment></tp:nomenclature-citation></tp:nomenclature-citation-list></tp:nomenclature><tp:treatment-sec sec-type="material" id="SECID0EAYAI"><title>Material examined.</title><p><bold><italic>Holotype</italic>.</bold> ♂ <bold>Argentina.</bold> Neuquén Province, Hua Hum, E. Maury coll. (<named-content xmlns:xlink="http://www.w3.org/1999/xlink" content-type="dwc:institutional_code" xlink:title="Museo Argentino de Ciencias Naturales" xlink:href="http://grbio.org/institution/museo-argentino-de-ciencias-naturales-bernardino-rivadavia" xlink:type="simple">MACN</named-content> 8689). <bold><italic>Paratype</italic> (allotype</bold> ♀) <bold>. Argentina.</bold> Neuquén Province, Hua Hum, E. Maury coll. (<named-content xmlns:xlink="http://www.w3.org/1999/xlink" content-type="dwc:institutional_code" xlink:title="Museo Argentino de Ciencias Naturales" xlink:href="http://grbio.org/institution/museo-argentino-de-ciencias-naturales-bernardino-rivadavia" xlink:type="simple">MACN</named-content> 8690). <bold><italic>Paratypes</italic>. Argentina.</bold> Tromen Lake, Neuquén Province, 3 ♂ and 4 ♀ (<named-content xmlns:xlink="http://www.w3.org/1999/xlink" content-type="dwc:institutional_code" xlink:title="Museo Argentino de Ciencias Naturales" xlink:href="http://grbio.org/institution/museo-argentino-de-ciencias-naturales-bernardino-rivadavia" xlink:type="simple">MACN</named-content> 8691).</p></tp:treatment-sec><tp:treatment-sec sec-type="material" id="SECID0EGZAI"><title>Additional material.</title><p>Argentina. Neuquén: Parque Nacional Nahuel Huapi, Lago Ortiz Basualdo, M. Ramírez coll., I.1990, 2 ♀ 1 imm. (<named-content xmlns:xlink="http://www.w3.org/1999/xlink" content-type="dwc:institutional_code" xlink:title="Museo Argentino de Ciencias Naturales" xlink:href="http://grbio.org/institution/museo-argentino-de-ciencias-naturales-bernardino-rivadavia" xlink:type="simple">MACN</named-content>). Río Negro: Parque Nacional Nahuel Huapi, Río Frías Superior, M. Ramírez coll., I.1990, 1 ♀ (<named-content xmlns:xlink="http://www.w3.org/1999/xlink" content-type="dwc:institutional_code" xlink:title="Museo Argentino de Ciencias Naturales" xlink:href="http://grbio.org/institution/museo-argentino-de-ciencias-naturales-bernardino-rivadavia" xlink:type="simple">MACN</named-content>), D. Anghicante. coll., 26.01.1990, 1 ♀ 1 imm. Río Negro: P.N. Nahuel Huapi, Puerto Blest, M. Ramírez V. Werenkraut, S. Aysén coll., 28.XII.2010, 1 ♂ 2 ♀, Near Puerto Alegre, Lago Frías, M. Ramírez, V. Werenkraut, S. Aysén coll., 29.XII.2010, 1 ♂, A. Quaglino, L. Lopardo coll., 07.I.2000, 1 ♀. Neuquén: P.N. Nahuel Huapi, Puerto Blest, M. Ramírez coll., 05.I.1998, 1 ♀ (<named-content xmlns:xlink="http://www.w3.org/1999/xlink" content-type="dwc:institutional_code" xlink:title="Museo Argentino de Ciencias Naturales" xlink:href="http://grbio.org/institution/museo-argentino-de-ciencias-naturales-bernardino-rivadavia" xlink:type="simple">MACN</named-content>). Río Negro: Bariloche, Lago Mascardi, Near Tronador Hotel, E. Maury coll., 02.XI.1986, 1 ♂ 2 imm. (<named-content xmlns:xlink="http://www.w3.org/1999/xlink" content-type="dwc:institutional_code" xlink:title="Museo Argentino de Ciencias Naturales" xlink:href="http://grbio.org/institution/museo-argentino-de-ciencias-naturales-bernardino-rivadavia" xlink:type="simple">MACN</named-content>). Neuquén: Parque Nacional Nahuel Huapi, Los Lagos, M. Ramírez coll., 30. I.1985, 1 ♀ (<named-content xmlns:xlink="http://www.w3.org/1999/xlink" content-type="dwc:institutional_code" xlink:title="Museo Argentino de Ciencias Naturales" xlink:href="http://grbio.org/institution/museo-argentino-de-ciencias-naturales-bernardino-rivadavia" xlink:type="simple">MACN</named-content>), Base Glaciar Frias, D. Anghicante coll., 24.I.1988, 1 ♂ 1 ♀. Chile. Valdivia: Res. Valdivia, B. Borry coll., I.2007, 4 imm. Cautín: M. Ramírez, F. Labarque coll., 08.II.2005, 1 ♂ 1 imm. (<named-content xmlns:xlink="http://www.w3.org/1999/xlink" content-type="dwc:institutional_code" xlink:title="Museo Argentino de Ciencias Naturales" xlink:href="http://grbio.org/institution/museo-argentino-de-ciencias-naturales-bernardino-rivadavia" xlink:type="simple">MACN</named-content>); Bellavista, Fundo Flor del Lago, M. Ramírez, F. Labarque coll., 09.II.2005, 1 ♀ (<named-content xmlns:xlink="http://www.w3.org/1999/xlink" content-type="dwc:institutional_code" xlink:title="Museo Argentino de Ciencias Naturales" xlink:href="http://grbio.org/institution/museo-argentino-de-ciencias-naturales-bernardino-rivadavia" xlink:type="simple">MACN</named-content>). Osorno: Termas de Puyehue, R. Schuh, N. Platnick coll., 24–25.XI.1981, 4 ♂ 1 ♀ (<named-content xmlns:xlink="http://www.w3.org/1999/xlink" content-type="dwc:institutional_code" xlink:title="American Museum of Natural History" xlink:href="http://grbio.org/institution/american-museum-natural-history" xlink:type="simple">AMNH</named-content>), 36 km W. La Union, L. Peña coll., 25.III.1987, 2 ♂ (<named-content xmlns:xlink="http://www.w3.org/1999/xlink" content-type="dwc:institutional_code" xlink:title="American Museum of Natural History" xlink:href="http://grbio.org/institution/american-museum-natural-history" xlink:type="simple">AMNH</named-content>). Valdivia: Nehuin, X Reg. Los Lagos, E. Maury coll., 16.I.1989, 1 ♂ 1 ♀ 1 imm. (<named-content xmlns:xlink="http://www.w3.org/1999/xlink" content-type="dwc:institutional_code" xlink:title="Museo Argentino de Ciencias Naturales" xlink:href="http://grbio.org/institution/museo-argentino-de-ciencias-naturales-bernardino-rivadavia" xlink:type="simple">MACN</named-content>). Chiloé: Chiloé island, 5 km N of Quellón, R. Schuh, N. Platnick coll., 01.XII.1981, 1 ♂ (<named-content xmlns:xlink="http://www.w3.org/1999/xlink" content-type="dwc:institutional_code" xlink:title="American Museum of Natural History" xlink:href="http://grbio.org/institution/american-museum-natural-history" xlink:type="simple">AMNH</named-content>). Osorno: 7 km E de Entrelagos, Camping “No me olvides”, E. Maury coll., 30.I.1991, 1 ♂ 1 imm. (<named-content xmlns:xlink="http://www.w3.org/1999/xlink" content-type="dwc:institutional_code" xlink:title="Museo Argentino de Ciencias Naturales" xlink:href="http://grbio.org/institution/museo-argentino-de-ciencias-naturales-bernardino-rivadavia" xlink:type="simple">MACN</named-content>). Llanquihue: P.N. Alerce Andino, M. Ramírez, F. Labarque coll., 02.IV.2005, 2 ♂ (<named-content xmlns:xlink="http://www.w3.org/1999/xlink" content-type="dwc:institutional_code" xlink:title="Museo Argentino de Ciencias Naturales" xlink:href="http://grbio.org/institution/museo-argentino-de-ciencias-naturales-bernardino-rivadavia" xlink:type="simple">MACN</named-content>). Valdivia: Corral, X Reg. Los Lagos, Río Nahuelan 24 km E Corral, E. Maury coll., 16.I.1989, 1 ♂ 1 ♀ (<named-content xmlns:xlink="http://www.w3.org/1999/xlink" content-type="dwc:institutional_code" xlink:title="Museo Argentino de Ciencias Naturales" xlink:href="http://grbio.org/institution/museo-argentino-de-ciencias-naturales-bernardino-rivadavia" xlink:type="simple">MACN</named-content>). Chiloé: 25 km N de Chepu, M. Ramírez coll., 08.II.1991, 1 ♀ (<named-content xmlns:xlink="http://www.w3.org/1999/xlink" content-type="dwc:institutional_code" xlink:title="Museo Argentino de Ciencias Naturales" xlink:href="http://grbio.org/institution/museo-argentino-de-ciencias-naturales-bernardino-rivadavia" xlink:type="simple">MACN</named-content>). Valdivia: Niebla, Camping “La Herradura”, 8 km east form Niebla, E. Maury coll., 23.I.1991, 1 ♂ 2 ♀ 1 imm. (<named-content xmlns:xlink="http://www.w3.org/1999/xlink" content-type="dwc:institutional_code" xlink:title="Museo Argentino de Ciencias Naturales" xlink:href="http://grbio.org/institution/museo-argentino-de-ciencias-naturales-bernardino-rivadavia" xlink:type="simple">MACN</named-content>). Concepción: Hualpén, Estación de Biología terrestre Univ. de Concepción, A. Ojanguren, A. Pérez-González, M. Ramírez, G. Azevedo, W. Porto coll., 14.I.2018, 1 ♂ (<named-content xmlns:xlink="http://www.w3.org/1999/xlink" content-type="dwc:institutional_code" xlink:title="Museo Argentino de Ciencias Naturales" xlink:href="http://grbio.org/institution/museo-argentino-de-ciencias-naturales-bernardino-rivadavia" xlink:type="simple">MACN</named-content>). Valdivia: Parque Oncol, Sendero Punucahua, M. Ramírez, E. Soto, J. Wilson, D. Poy coll., 13.I.2020, 1 ♀ (<named-content xmlns:xlink="http://www.w3.org/1999/xlink" content-type="dwc:institutional_code" xlink:title="Museo Argentino de Ciencias Naturales" xlink:href="http://grbio.org/institution/museo-argentino-de-ciencias-naturales-bernardino-rivadavia" xlink:type="simple">MACN</named-content>). Concepción: Hualpén, Estación de Biología terrestre Univ. de Concepción, A. Ojanguren, A. Pérez-González, M. Ramírez, G. Azevedo, W. Porto coll., 14.I.2018, 1 ♂ 1 ♀ (<named-content xmlns:xlink="http://www.w3.org/1999/xlink" content-type="dwc:institutional_code" xlink:title="Museo Argentino de Ciencias Naturales" xlink:href="http://grbio.org/institution/museo-argentino-de-ciencias-naturales-bernardino-rivadavia" xlink:type="simple">MACN</named-content>). Valdivia: Res. Valdivia, B. Borry coll., I.2007, 1 imm. Cautín: Pucón, Ojos del Caburgua, 15 km NE de Pucón, E. Maury coll., 16.I.1987, 1 ♂ 2 ♀ 3 imm. (<named-content xmlns:xlink="http://www.w3.org/1999/xlink" content-type="dwc:institutional_code" xlink:title="Museo Argentino de Ciencias Naturales" xlink:href="http://grbio.org/institution/museo-argentino-de-ciencias-naturales-bernardino-rivadavia" xlink:type="simple">MACN</named-content>), Termas de Palguin, SE de Pucón, E. Maury coll., 17.I.1987, 1 ♀ (<named-content xmlns:xlink="http://www.w3.org/1999/xlink" content-type="dwc:institutional_code" xlink:title="Museo Argentino de Ciencias Naturales" xlink:href="http://grbio.org/institution/museo-argentino-de-ciencias-naturales-bernardino-rivadavia" xlink:type="simple">MACN</named-content>). Chiloé: Chepu, E. Maury coll., 11.XII.1985, 1 ♂ (<named-content xmlns:xlink="http://www.w3.org/1999/xlink" content-type="dwc:institutional_code" xlink:title="Museo Argentino de Ciencias Naturales" xlink:href="http://grbio.org/institution/museo-argentino-de-ciencias-naturales-bernardino-rivadavia" xlink:type="simple">MACN</named-content>). Malleco: Malalcahuello, E. Maury coll., 08.01.1987, 3 ♂ 1 ♀ (<named-content xmlns:xlink="http://www.w3.org/1999/xlink" content-type="dwc:institutional_code" xlink:title="Museo Argentino de Ciencias Naturales" xlink:href="http://grbio.org/institution/museo-argentino-de-ciencias-naturales-bernardino-rivadavia" xlink:type="simple">MACN</named-content>). Chiloé: Cucao, E. Maury coll., 12.XII.1985, 2 ♂ 1 ♀ (<named-content xmlns:xlink="http://www.w3.org/1999/xlink" content-type="dwc:institutional_code" xlink:title="Museo Argentino de Ciencias Naturales" xlink:href="http://grbio.org/institution/museo-argentino-de-ciencias-naturales-bernardino-rivadavia" xlink:type="simple">MACN</named-content>). Llanquihue: Puerto Montt, Carretera Austral, Caleta La Arena, E. Maury coll., 07.VIII.1985, 3 ♂ 3 ♀ (<named-content xmlns:xlink="http://www.w3.org/1999/xlink" content-type="dwc:institutional_code" xlink:title="Museo Argentino de Ciencias Naturales" xlink:href="http://grbio.org/institution/museo-argentino-de-ciencias-naturales-bernardino-rivadavia" xlink:type="simple">MACN</named-content>). Osorno: Los Derrumbes, 5 km al S de Termas Puyehue, E. Maury coll., 03.I.1988, 1 ♀ (<named-content xmlns:xlink="http://www.w3.org/1999/xlink" content-type="dwc:institutional_code" xlink:title="Museo Argentino de Ciencias Naturales" xlink:href="http://grbio.org/institution/museo-argentino-de-ciencias-naturales-bernardino-rivadavia" xlink:type="simple">MACN</named-content>). Same collector, 04.XII.1985, 5 ♂ 5 ♀ 8 imm. (<named-content xmlns:xlink="http://www.w3.org/1999/xlink" content-type="dwc:institutional_code" xlink:title="Museo Argentino de Ciencias Naturales" xlink:href="http://grbio.org/institution/museo-argentino-de-ciencias-naturales-bernardino-rivadavia" xlink:type="simple">MACN</named-content>), 36 km W. La Union, 600 m, L. Peña coll., 25–28.III.1987, 1 ♂ (<named-content xmlns:xlink="http://www.w3.org/1999/xlink" content-type="dwc:institutional_code" xlink:title="American Museum of Natural History" xlink:href="http://grbio.org/institution/american-museum-natural-history" xlink:type="simple">AMNH</named-content>). Valdivia: Las Lajas (Las Trancas), W. La Unión, L. Peña coll., 19.XI.1990, 1 ♂ (<named-content xmlns:xlink="http://www.w3.org/1999/xlink" content-type="dwc:institutional_code" xlink:title="American Museum of Natural History" xlink:href="http://grbio.org/institution/american-museum-natural-history" xlink:type="simple">AMNH</named-content>).</p></tp:treatment-sec><tp:treatment-sec sec-type="diagnosis" id="SECID0E44AI"><title>Diagnosis.</title><p>This species can be easily distinguished from the other species in the genus by its long interocular apophysis (not as long as in <italic><tp:taxon-name><tp:taxon-name-part taxon-name-part-type="genus" reg="Fresiax">F.</tp:taxon-name-part><tp:taxon-name-part taxon-name-part-type="species" reg="mauryi">mauryi</tp:taxon-name-part></tp:taxon-name></italic>), the long mesotergal tubercles, and the penis with longer ventral plate than other species in the genus.</p></tp:treatment-sec><tp:treatment-sec sec-type="distribution" id="SECID0EO5AI"><title>Distribution.</title><p>Argentina: Provinces of Neuquén and Río Negro. Chile: Regions of Araucanía, Los Ríos, and Los Lagos (Fig. <xref ref-type="fig" rid="F4">4A</xref>).</p></tp:treatment-sec><tp:treatment-sec sec-type="description" id="SECID0EY5AI"><title>Description of male.</title><p>Measurements: Total length 3.29, carapace length 0.77, dorsal scutum 2.22 length. max. width of the carapace 1.72. max. width of the mesotergum 2.01. Appendage measurements: Pedipalps. Trochanter length 0.28, femora length 1.27, patella length 0.64, tibia length 1.05, tarsus length 0.95. Leg I: trochanter (tr) 0.30, femora (fe) 1.13, patella (pa) 0.58, tibia (ti) 0.92, metatarsus (mt) 1.03, tarsus (ta) 0.76. II: tr 0.34, fe 1.71, pa 0.63, ti 1.47, mt 1.75, ta 1.55. III: tr 0.36, fe 1.17, pa 0.51, ti 1.13, mt 1.44, ta 0.97. IV: tr 0.41, fe 1.56, pa 0.71, ti 1.47, mt 1.98, ta 1.10.</p><p>Dorsum (Fig. <xref ref-type="fig" rid="F29">29</xref>, <xref ref-type="fig" rid="F30">30</xref>). Eta (η) hourglass-shaped dorsal scutum. Ocularium elevated, accompanied by a long apophysis located between the eyes. Additionally, there are two dorsal rows of setae present in the ocularium. Carapace with fine microgranulation, small tubercles located on each side of the ocular region. A group of five small tubercles can be observed near leg I. Mesotergum with fine microgranulation and features areas that are delineated by prominent tubercles. These tubercles create triangular patterns on the dorsal surface of the mesotergum. Areas I–IV with rows of three, nine, ten, and 12 setiferous tubercles, respectively. The two central tubercles of rows II and III more robust than the others. Posterior margin of the mesotergum with a row of 16 setiferous tubercles. Free tergites, similarly to the posterior margin of the dorsal scutum, display a row of setiferous tubercles.</p><fig id="F29" position="float" orientation="portrait"><object-id xmlns:xlink="http://www.w3.org/1999/xlink" content-type="doi" xlink:type="simple">10.3897/zookeys.1207.120068.figure29</object-id><object-id xmlns:xlink="http://www.w3.org/1999/xlink" content-type="arpha" xlink:type="simple">FC4DE59C-F24B-5291-8EB1-43A1155D26C1</object-id><label>Figure 29.</label><caption><p><italic><tp:taxon-name><tp:taxon-name-part taxon-name-part-type="genus" reg="Fresiax">Fresiax</tp:taxon-name-part><tp:taxon-name-part taxon-name-part-type="species" reg="spinulosa">spinulosa</tp:taxon-name-part></tp:taxon-name></italic> comb. nov. habitus, male <bold>A</bold> dorsal view <bold>C</bold> lateral view <bold>E</bold> ventral view. Female <bold>B</bold> dorsal view <bold>D</bold> lateral view <bold>F</bold> ventral view. Scale bars: 1 mm. Species of Clade A, see Fig. <xref ref-type="fig" rid="F3">3</xref>.</p></caption><graphic xmlns:xlink="http://www.w3.org/1999/xlink" xlink:href="zookeys-1207-001_article-120068__-g029.jpg" position="float" orientation="portrait" xlink:type="simple" id="oo_1090635.jpg"><uri content-type="original_file" xlink:type="simple">https://binary.pensoft.net/fig/1090635</uri></graphic></fig><fig id="F30" position="float" orientation="portrait"><object-id xmlns:xlink="http://www.w3.org/1999/xlink" content-type="doi" xlink:type="simple">10.3897/zookeys.1207.120068.figure30</object-id><object-id xmlns:xlink="http://www.w3.org/1999/xlink" content-type="arpha" xlink:type="simple">47EFE292-7A17-5312-9E85-7CA1CE92B067</object-id><label>Figure 30.</label><caption><p><italic><tp:taxon-name><tp:taxon-name-part taxon-name-part-type="genus" reg="Fresiax">Fresiax</tp:taxon-name-part><tp:taxon-name-part taxon-name-part-type="species" reg="spinulosa">spinulosa</tp:taxon-name-part></tp:taxon-name></italic> comb. nov. male, <abbrev xmlns:xlink="http://www.w3.org/1999/xlink" content-type="institution" xlink:title="scanning electron microscopy" id="ABBRID0ECBBI" xlink:type="simple">SEM</abbrev> images of habitus <bold>A</bold> dorsal view <bold>B</bold> lateral view <bold>C, D</bold> ventral view. Scale bars: 500 µm.</p></caption><graphic xmlns:xlink="http://www.w3.org/1999/xlink" xlink:href="zookeys-1207-001_article-120068__-g030.jpg" position="float" orientation="portrait" xlink:type="simple" id="oo_1090636.jpg"><uri content-type="original_file" xlink:type="simple">https://binary.pensoft.net/fig/1090636</uri></graphic></fig><p>Chelicerae (Fig. <xref ref-type="fig" rid="F31">31A, B</xref>). Segment I with two ventral granules and a tiny granule on the dorso-distal surface. Segment two with small granules.</p><fig id="F31" position="float" orientation="portrait"><object-id xmlns:xlink="http://www.w3.org/1999/xlink" content-type="doi" xlink:type="simple">10.3897/zookeys.1207.120068.figure31</object-id><object-id xmlns:xlink="http://www.w3.org/1999/xlink" content-type="arpha" xlink:type="simple">9F2C31C0-60B6-5546-8552-30F408122CC4</object-id><label>Figure 31.</label><caption><p><italic><tp:taxon-name><tp:taxon-name-part taxon-name-part-type="genus" reg="Fresiax">Fresiax</tp:taxon-name-part><tp:taxon-name-part taxon-name-part-type="species" reg="spinulosa">spinulosa</tp:taxon-name-part></tp:taxon-name></italic> comb. nov. chelicerae: mesal <bold>A</bold> ectal <bold>B</bold> pedipalps: mesal <bold>C</bold> ectal <bold>D</bold>. Scale bars: 200 µm (<bold>A, B</bold>); 500 µm (<bold>C, D</bold>).</p></caption><graphic xmlns:xlink="http://www.w3.org/1999/xlink" xlink:href="zookeys-1207-001_article-120068__-g031.jpg" position="float" orientation="portrait" xlink:type="simple" id="oo_1090637.jpg"><uri content-type="original_file" xlink:type="simple">https://binary.pensoft.net/fig/1090637</uri></graphic></fig><p>Pedipalps (Fig. <xref ref-type="fig" rid="F31">31C, D</xref>). The pedipalps exhibit several distinctive features. Trochanter of the pedipalp possesses one ventral and three small dorsal setiferous tubercles. Femora and tibia covered with granules, visible in both dorsal and ectal views. Femora of the pedipalp particularly notable, with a series of six ventral spines with subdistal setae. Proximal process subtriangular in shape, while the fourth and sixth spines are smaller compared to the others. On the mesal surface of the femora, a row of small tubercles of varying sizes can be observed. Additionally, three small distal tubercles with setae and 6–8 granules are present. Dorsal surface of the femora with a row of six spines with subdistal setae. Patella with two mesal and one ectal small spines, each adorned with subdistal setae. In ventral view, tibia displays four ectal and mesal spines with subdistal setae, with a row of setiferous granules. Tarsus with three mesal and ectal tubercles, all covered in subdistal setae.</p><p>Legs (Fig. <xref ref-type="fig" rid="F32">32</xref>). Legs I to IV characterized by short setiferous tubercles. Leg I with three long tubercles with subdistal setae. Legs II and III are connected by four or five bridges, while leg IV is connected to the opisthosoma by 6–8 bridges. Spiracles not covered by these bridges. The smooth surface occupies &lt; ¼ of leg IV, indicating the presence of microgranulation or other textural variations. Legs II and III each with ~ 1/3 of their surfaces covered in a row of four small tubercles. Leg II with seven small tubercles. On the opisthosomal sternites, a row of tiny setiferous tubercles can be observed. Sternum arrow-shaped, with a triangular-shaped posterior. Femora I–IV bearing small setiferous tubercles, metatarsus I with a distal notch.</p><fig id="F32" position="float" orientation="portrait"><object-id xmlns:xlink="http://www.w3.org/1999/xlink" content-type="doi" xlink:type="simple">10.3897/zookeys.1207.120068.figure32</object-id><object-id xmlns:xlink="http://www.w3.org/1999/xlink" content-type="arpha" xlink:type="simple">B42AA9D7-2112-5E4B-8CD2-CC52A3057427</object-id><label>Figure 32.</label><caption><p><italic><tp:taxon-name><tp:taxon-name-part taxon-name-part-type="genus" reg="Fresiax">Fresiax</tp:taxon-name-part><tp:taxon-name-part taxon-name-part-type="species" reg="spinulosa">spinulosa</tp:taxon-name-part></tp:taxon-name></italic> comb. nov. legs I <bold>A</bold> II <bold>B</bold> III <bold>C</bold> IV <bold>D</bold>. Scale bars: 500 µm (<bold>A, C</bold>); 100 µm (<bold>B, D</bold>).</p></caption><graphic xmlns:xlink="http://www.w3.org/1999/xlink" xlink:href="zookeys-1207-001_article-120068__-g032.jpg" position="float" orientation="portrait" xlink:type="simple" id="oo_1090638.jpg"><uri content-type="original_file" xlink:type="simple">https://binary.pensoft.net/fig/1090638</uri></graphic></fig><p>Penis (Figs <xref ref-type="fig" rid="F33">33</xref>, <xref ref-type="fig" rid="F34">34</xref>). Pars distalis with a ventral plate that bears a groove dividing it into two long lamellae. Each lamella has three small macrosetae on the ventral surface and one macroseta on the dorsal surface, and the ventral plate is composed of scale-like structures. Capsula externa shorter than capsula interna, with a groove dividing the dorsal fold into two halves. Capsula interna with apical projections on the ventral view.</p><fig id="F33" position="float" orientation="portrait"><object-id xmlns:xlink="http://www.w3.org/1999/xlink" content-type="doi" xlink:type="simple">10.3897/zookeys.1207.120068.figure33</object-id><object-id xmlns:xlink="http://www.w3.org/1999/xlink" content-type="arpha" xlink:type="simple">84B73343-1A2B-5E87-8D9E-67B5177CFBC0</object-id><label>Figure 33.</label><caption><p><italic><tp:taxon-name><tp:taxon-name-part taxon-name-part-type="genus" reg="Fresiax">Fresiax</tp:taxon-name-part><tp:taxon-name-part taxon-name-part-type="species" reg="spinulosa">spinulosa</tp:taxon-name-part></tp:taxon-name></italic> comb. nov. penis: ventral <bold>A, B</bold> apical <bold>C</bold> lateral <bold>D, E</bold> dorsal <bold>F, G</bold>. Scale bars: 200 µm (<bold>A, D, F</bold>); 50 µm (<bold>B, C, E, G</bold>).</p></caption><graphic xmlns:xlink="http://www.w3.org/1999/xlink" xlink:href="zookeys-1207-001_article-120068__-g033.jpg" position="float" orientation="portrait" xlink:type="simple" id="oo_1090639.jpg"><uri content-type="original_file" xlink:type="simple">https://binary.pensoft.net/fig/1090639</uri></graphic></fig><fig id="F34" position="float" orientation="portrait"><object-id xmlns:xlink="http://www.w3.org/1999/xlink" content-type="doi" xlink:type="simple">10.3897/zookeys.1207.120068.figure34</object-id><object-id xmlns:xlink="http://www.w3.org/1999/xlink" content-type="arpha" xlink:type="simple">2606A9F1-22E8-5D91-8DF9-DEE6DB33DE0B</object-id><label>Figure 34.</label><caption><p><italic><tp:taxon-name><tp:taxon-name-part taxon-name-part-type="genus" reg="Fresiax">Fresiax</tp:taxon-name-part><tp:taxon-name-part taxon-name-part-type="species" reg="spinulosa">spinulosa</tp:taxon-name-part></tp:taxon-name></italic> comb. nov. penis: ventral <bold>A</bold> apical <bold>B</bold> lateral <bold>C</bold> dorsal <bold>D</bold>. Colors: ventral plate (yellow), capsula externa (blue), capsula interna (red). Scale bars: 50 µm (<bold>A–C</bold>); 200 µm (<bold>D</bold>).</p></caption><graphic xmlns:xlink="http://www.w3.org/1999/xlink" xlink:href="zookeys-1207-001_article-120068__-g034.jpg" position="float" orientation="portrait" xlink:type="simple" id="oo_1090640.jpg"><uri content-type="original_file" xlink:type="simple">https://binary.pensoft.net/fig/1090640</uri></graphic></fig><p><bold>Female.</bold> Similar to male, with shorter pedipalpal femora.</p><p>Female measurements. Total length 3.10, carapace length 0.94, dorsal scutum length 2.00, carapace max. width 1.48, mesotergum max. width 1.95. Appendage measurements: Pedipalps. Trochanter length 0.21, femora length 1.00, patella length 0.61, tibia length 0.74, tarsus length 0.80. Leg I: trochanter (tr) 0.28, femora (fe) 1.02, patella (pa) 0.48, tibia (ti) 0.84, metatarsus (mt) 0.95, tarsus (ta) 0.68. II: tr 0.34, fe 1.55, pa 0.59, ti 1.37, mt 1.54, ta 1.34. III: tr 0.31, fe 1.16, pa 0.48, ti 0.93, mt 1.26, ta 0.78. IV: tr 0.38, fe 1.42, pa 0.61, ti 1.31, mt 1.79, ta 1.02.</p></tp:treatment-sec><tp:treatment-sec><!--Section generated to contain objects referenced in tp:taxon-treatment.--><fig id="F3" position="float" orientation="portrait"><object-id xmlns:xlink="http://www.w3.org/1999/xlink" content-type="doi" xlink:type="simple">10.3897/zookeys.1207.120068.figure3</object-id><object-id xmlns:xlink="http://www.w3.org/1999/xlink" content-type="arpha" xlink:type="simple">2BCE33E8-613F-5691-BDD8-B519FBC1ED7B</object-id><label>Figure 3.</label><caption><p>Phylogenetics relationships of <tp:taxon-name><tp:taxon-name-part taxon-name-part-type="family">Triaenonychidae</tp:taxon-name-part></tp:taxon-name>, with clade names as discussed in the main text. Phylogeny is derived from the IQ-TREE analysis. Nodes without circles have &lt; 95% bootstrap support to AH-aLR and <abbrev xmlns:xlink="http://www.w3.org/1999/xlink" xlink:title="ultrafast bootstrap analysis" id="ABBRID0EY3AE" xlink:type="simple">UFBoot</abbrev>.</p></caption><graphic xmlns:xlink="http://www.w3.org/1999/xlink" xlink:href="zookeys-1207-001_article-120068__-g003.jpg" position="float" orientation="portrait" xlink:type="simple" id="oo_1090609.jpg"><uri content-type="original_file" xlink:type="simple">https://binary.pensoft.net/fig/1090609</uri></graphic></fig><fig id="F4" position="float" orientation="portrait"><object-id xmlns:xlink="http://www.w3.org/1999/xlink" content-type="doi" xlink:type="simple">10.3897/zookeys.1207.120068.figure4</object-id><object-id xmlns:xlink="http://www.w3.org/1999/xlink" content-type="arpha" xlink:type="simple">B2AAA745-23E3-5923-A588-9F6CE5C3AF6A</object-id><label>Figure 4.</label><caption><p>Maps showing the distribution of the species used in this work. South America (Chile and western Argentina inset). Chile in green, Argentina/ South America in grey. Terrestrial ecoregions (following <xref ref-type="bibr" rid="B39">Olson et al. 2001</xref>) highlighted in yellow (Chilean Matorral) and orange (Valdivian temperate forests).</p></caption><graphic xmlns:xlink="http://www.w3.org/1999/xlink" xlink:href="zookeys-1207-001_article-120068__-g004.jpg" position="float" orientation="portrait" xlink:type="simple" id="oo_1090610.jpg"><uri content-type="original_file" xlink:type="simple">https://binary.pensoft.net/fig/1090610</uri></graphic></fig></tp:treatment-sec><ref-list><ref id="B32"><mixed-citation xmlns:xlink="http://www.w3.org/1999/xlink" xlink:type="simple"><person-group><name name-style="western"><surname>Maury</surname><given-names>EA</given-names></name></person-group> (<year>1992</year>) <article-title>Lista de los ejemplares típicos de “<tp:taxon-name><tp:taxon-name-part taxon-name-part-type="class">Arachnida</tp:taxon-name-part></tp:taxon-name>” (<tp:taxon-name><tp:taxon-name-part taxon-name-part-type="order">Opiliones</tp:taxon-name-part></tp:taxon-name>, <tp:taxon-name><tp:taxon-name-part taxon-name-part-type="order">Scorpiones</tp:taxon-name-part></tp:taxon-name> y <tp:taxon-name><tp:taxon-name-part taxon-name-part-type="order">Solifugae</tp:taxon-name-part></tp:taxon-name>) depositados en el Museo Argentino de Ciencias Naturales “Bernardino Rivadavia” Suplemento I.</article-title><source>Aracanología</source><volume>6</volume>: <fpage>1</fpage>–<lpage>10</lpage>.</mixed-citation></ref><ref id="B1"><mixed-citation xmlns:xlink="http://www.w3.org/1999/xlink" xlink:type="simple"><person-group><name name-style="western"><surname>Acosta</surname><given-names>LE</given-names></name><name name-style="western"><surname>Maury</surname><given-names>EA</given-names></name></person-group> (<year>1998</year>) <article-title><tp:taxon-name><tp:taxon-name-part taxon-name-part-type="order">Opiliones</tp:taxon-name-part></tp:taxon-name>.</article-title> In: <person-group><name name-style="western"><surname>Morrone</surname><given-names>JJ</given-names></name><name name-style="western"><surname>Coscarón</surname><given-names>S</given-names></name></person-group> (<role>Eds</role>) <issue-title>Biodiversidad de artrópodos argentinos, una perspectiva biotaxonómica.</issue-title><source>La Plata</source>, <fpage>569</fpage>–<lpage>580</lpage>.</mixed-citation></ref><ref id="B25"><mixed-citation xmlns:xlink="http://www.w3.org/1999/xlink" xlink:type="simple"><person-group><name name-style="western"><surname>Kury</surname><given-names>A</given-names></name></person-group> (<year>2003</year>) Annotated catalogue of the <tp:taxon-name><tp:taxon-name-part taxon-name-part-type="suborder">Laniatores</tp:taxon-name-part></tp:taxon-name> of the New World (<tp:taxon-name><tp:taxon-name-part taxon-name-part-type="class">Arachnida</tp:taxon-name-part></tp:taxon-name>, <tp:taxon-name><tp:taxon-name-part taxon-name-part-type="order">Opiliones</tp:taxon-name-part></tp:taxon-name>). Revista Ibérica de Aracnología espec: 325.</mixed-citation></ref><ref id="B39"><mixed-citation xmlns:xlink="http://www.w3.org/1999/xlink" xlink:type="simple"><person-group><name name-style="western"><surname>Olson</surname><given-names>DM</given-names></name><name name-style="western"><surname>Dinerstein</surname><given-names>E</given-names></name><name name-style="western"><surname>Wikramanayake</surname><given-names>ED</given-names></name><name name-style="western"><surname>Burgess</surname><given-names>ND</given-names></name><name name-style="western"><surname>Powell</surname><given-names>GVN</given-names></name><name name-style="western"><surname>Underwood</surname><given-names>EC</given-names></name><name name-style="western"><surname>D’amico</surname><given-names>JA</given-names></name><name name-style="western"><surname>Itoua</surname><given-names>I</given-names></name><name name-style="western"><surname>Strand</surname><given-names>HE</given-names></name><name name-style="western"><surname>Morrison</surname><given-names>JC</given-names></name><name name-style="western"><surname>Loucks</surname><given-names>CJ</given-names></name><name name-style="western"><surname>Allnutt</surname><given-names>TF</given-names></name><name name-style="western"><surname>Ricketts</surname><given-names>TH</given-names></name><name name-style="western"><surname>Kura</surname><given-names>Y</given-names></name><name name-style="western"><surname>Lamoreux</surname><given-names>JF</given-names></name><name name-style="western"><surname>Wettengel</surname><given-names>WW</given-names></name><name name-style="western"><surname>Hedao</surname><given-names>P</given-names></name><name name-style="western"><surname>Kassem</surname><given-names>KR</given-names></name></person-group> (<year>2001</year>) Terrestrial Ecoregions of the World: A New Map of Life on Earth: A new global map of terrestrial ecoregions provides an innovative tool for conserving biodiversity. Bioscience 51(11): 933–938. <ext-link xlink:href="10.1641/0006-3568(2001)051%5B0933:TEOTWA%5D2.0.CO;2" ext-link-type="doi" xlink:type="simple">https://doi.org/10.1641/0006-3568(2001)051[0933:TEOTWA]2.0.CO;2</ext-link></mixed-citation></ref></ref-list></tp:taxon-treatment>
