# Supplementary material for: ﻿Systematic revision of the South American “Nuncia” (Opiliones, Laniatores, Triaenonychidae)
Source: Zookeys. 2024 Jul 12;1207:1–149. doi: 10.3897/zookeys.1207.120068 (PMC11273004; doi:10.3897/zookeys.1207.120068)
Supplement: XML Treatment for Mistralia ramirezi [file zookeys.1207.120068-treatment8.xml]

<!DOCTYPE tp:taxon-treatment
  PUBLIC "-//TaxonX//DTD Taxonomic Treatment Publishing DTD v0 20100105//EN" "tax-treatment-NSO.dtd">
<tp:taxon-treatment xmlns:tp="http://www.plazi.org/taxpub"><tp:treatment-meta><kwd-group><label>Taxon classification</label><kwd>
                  <named-content content-type="kingdom">Animalia</named-content>
                </kwd><kwd>
                  <named-content content-type="order">Opiliones</named-content>
                </kwd><kwd>
                  <named-content content-type="family">Triaenonychidae</named-content>
                </kwd></kwd-group><mixed-citation publication-type="journal"><person-group><name><surname>Porto</surname><given-names>Willians</given-names></name><name><surname>Derkarabetian</surname><given-names>Shahan</given-names></name><name><surname>Giribet</surname><given-names>Gonzalo</given-names></name><name><surname>Pérez-González</surname><given-names>Abel</given-names></name></person-group><article-title>﻿Systematic revision of the South American “<italic><tp:taxon-name><tp:taxon-name-part taxon-name-part-type="genus" reg="Nuncia">Nuncia</tp:taxon-name-part></tp:taxon-name></italic>” (<tp:taxon-name><tp:taxon-name-part taxon-name-part-type="order">Opiliones</tp:taxon-name-part></tp:taxon-name>, <tp:taxon-name><tp:taxon-name-part taxon-name-part-type="suborder">Laniatores</tp:taxon-name-part></tp:taxon-name>, <tp:taxon-name><tp:taxon-name-part taxon-name-part-type="family">Triaenonychidae</tp:taxon-name-part></tp:taxon-name>)</article-title><source>Zookeys</source><day>12</day><month>07</month><year>2024</year><volume>1207</volume><fpage>1</fpage><lpage>149</lpage><pub-id pub-id-type="doi">10.3897/zookeys.1207.120068</pub-id></mixed-citation></tp:treatment-meta><tp:nomenclature><label>﻿</label><tp:taxon-name>
                <object-id xmlns:xlink="http://www.w3.org/1999/xlink" content-type="arpha" xlink:type="simple">46F123B6-812A-5B26-801A-A17577DDFB0A</object-id>
                <tp:taxon-name-part taxon-name-part-type="genus" reg="Mistralia">Mistralia</tp:taxon-name-part>
                <tp:taxon-name-part taxon-name-part-type="species" reg="ramirezi">ramirezi</tp:taxon-name-part>
                <object-id xmlns:xlink="http://www.w3.org/1999/xlink" content-type="zoobank" xlink:type="simple">https://zoobank.org/28A61E8F-6EC9-4908-A88C-791AB46769B5</object-id>
              </tp:taxon-name><tp:taxon-status xmlns:xlink="http://www.w3.org/1999/xlink" xlink:type="simple">sp. nov.</tp:taxon-status><xref ref-type="fig" rid="F35">Figs 35</xref><xref ref-type="fig" rid="F36">, 36</xref><xref ref-type="fig" rid="F37">, 37</xref></tp:nomenclature><tp:treatment-sec sec-type="material" id="SECID0EHPBI"><title>Material examined.</title><p><bold><italic>Holotype</italic>.</bold> ♂ <bold>Chile.</bold> Malleco: Monumento Natural Contulmo, <named-content xmlns:xlink="http://www.w3.org/1999/xlink" content-type="dwc:verbatimCoordinates" xlink:type="simple"><named-content content-type="geo-json" specific-use="{&#34;type&#34;:&#34;Point&#34;,&#34;coordinates&#34;:[-73.186480,-38.013140]}" id="NCID0EXPBI" xlink:type="simple">38.01314°S, 73.18648°W</named-content></named-content>, M. Ramírez, F. Labarque coll. 10.II.2005 (<named-content xmlns:xlink="http://www.w3.org/1999/xlink" content-type="dwc:institutional_code" xlink:title="Museo Nacional de Historia Natural, Santiago de Chile" xlink:href="http://grbio.org/institution/museo-nacional-de-historia-natural-santiago" xlink:type="simple">MNHNCL</named-content>).</p></tp:treatment-sec><tp:treatment-sec sec-type="etymology" id="SECID0EBQBI"><title>Etymology.</title><p>Patronym in honor to Argentine arachnologist, Martín Ramírez, esteemed colleague and friend, for his contributions to the field of spider taxonomy and systematics.</p></tp:treatment-sec><tp:treatment-sec sec-type="diagnosis" id="SECID0EGQBI"><title>Diagnosis.</title><p>This species can be easily distinguished from the other species in the genus by having sharp tubercles on the surface of the dorsal scute and by its unique genitalia, with a U-shaped capsula externa in dorsal view.</p></tp:treatment-sec><tp:treatment-sec sec-type="distribution" id="SECID0ELQBI"><title>Distribution.</title><p>Chile: Bío-Bío Region (Fig. <xref ref-type="fig" rid="F4">4B</xref>).</p></tp:treatment-sec><tp:treatment-sec sec-type="description" id="SECID0EVQBI"><title>Description of male.</title><p>Measurements: Total length 3.29, carapace length 0.77, dorsal scutum length 2.22, carapace max. width 1.72. Appendage measurements: Pedipalps. Trochanter length 0.28, femora length 1.27, patella length 0.64, tibia length 1.05, tarsus length 0.95. Leg I: trochanter (tr) 0.37, femora (fe) 0.30, patella (pa) 1.13, tibia (ti) 0.58, metatarsus (mt) 0.92, tarsus (ta) 1.03. II: tr 0.76, fe 0.34, pa 1.71, ti 0.63, mt 1.47, ta 1.75. III: tr 1.55, fe 0.36, pa 1.17, ti 0.51, mt 1.13, ta 1.44. IV: tr 0.97, fe 0.41, pa 1.56, ti 0.71, mt 1.47, ta 1.98.</p><p>Dorsum (Fig. <xref ref-type="fig" rid="F35">35</xref>). Eta (η) hourglass-shaped dorsal scutum. Ocularium elevated, with apophysis between eyes. Carapace smooth; mesotergum with areas delimited by tubercles. Areas I–IV characterized by two setiferous tubercles: posterior margin with a row of ca. 10 setiferous tubercles. Free tergites bear a row of setiferous tubercles, similar to those found on the posterior margin of the dorsal scutum.</p><fig id="F35" position="float" orientation="portrait"><object-id xmlns:xlink="http://www.w3.org/1999/xlink" content-type="doi" xlink:type="simple">10.3897/zookeys.1207.120068.figure35</object-id><object-id xmlns:xlink="http://www.w3.org/1999/xlink" content-type="arpha" xlink:type="simple">E03859E8-622B-5E72-B7BD-E4F156EE0B47</object-id><label>Figure 35.</label><caption><p><italic><tp:taxon-name><tp:taxon-name-part taxon-name-part-type="genus" reg="Mistralia">Mistralia</tp:taxon-name-part><tp:taxon-name-part taxon-name-part-type="species" reg="ramirezi">ramirezi</tp:taxon-name-part></tp:taxon-name></italic>. sp. nov. habitus, male <bold>A</bold> dorsal view <bold>B</bold> lateral view <bold>C</bold> ventral view <bold>D</bold> leg I <bold>E</bold> pedipalp ectal <bold>F</bold> pedipalp mesal. Scale bars: 1 mm (<bold>A–D</bold>); 500 µm (<bold>E, F</bold>).</p></caption><graphic xmlns:xlink="http://www.w3.org/1999/xlink" xlink:href="zookeys-1207-001_article-120068__-g035.jpg" position="float" orientation="portrait" xlink:type="simple" id="oo_1090641.jpg"><uri content-type="original_file" xlink:type="simple">https://binary.pensoft.net/fig/1090641</uri></graphic></fig><p>Chelicerae. Segment II with two prominent tubercles and few granules.</p><p>Pedipalps. Femora and tibia covered with granules when viewed from dorsal and ectal perspectives. Femora with a row of three distinct ventral and dorsal spines. Patella with two mesal tubercles and one ectal tubercle, each accompanied by subdistal setae. In ventral view, tibia with four ectal and mesal spines with subdistal setae, as well as with a row of setiferous granules. Tarsus characterized by three mesal and ectal spines covered with subdistal setae.</p><p>Legs (Fig. <xref ref-type="fig" rid="F35">35D</xref>). Ventral surface: I–IV with small setiferous tubercles. Sternum arrow-shaped.</p><p>Penis (Figs <xref ref-type="fig" rid="F36">36</xref>, <xref ref-type="fig" rid="F37">37</xref>). Pars distalis with a ventral plate divided into two lamellae by a small cleft. Each lamella on the ventral surface bears three tiny macrosetae, while the dorsal surface has one macroseta. Capsula externa with a U-shaped slit, shorter in length compared to the capsula interna, which is tubular in shape.</p><fig id="F36" position="float" orientation="portrait"><object-id xmlns:xlink="http://www.w3.org/1999/xlink" content-type="doi" xlink:type="simple">10.3897/zookeys.1207.120068.figure36</object-id><object-id xmlns:xlink="http://www.w3.org/1999/xlink" content-type="arpha" xlink:type="simple">12D11356-826C-5BFB-AED9-4753744678A3</object-id><label>Figure 36.</label><caption><p><italic><tp:taxon-name><tp:taxon-name-part taxon-name-part-type="genus" reg="Mistralia">Mistralia</tp:taxon-name-part><tp:taxon-name-part taxon-name-part-type="species" reg="ramirezi">ramirezi</tp:taxon-name-part></tp:taxon-name></italic> sp. nov. Penis ventral <bold>A</bold> lateral <bold>B</bold> dorsal <bold>C</bold>. Capsula interna (CI), Capsula externa (CE), dorsolateral plate (DL), ventral plate (VP), muscle (MU). Scale bar: 100 µm.</p></caption><graphic xmlns:xlink="http://www.w3.org/1999/xlink" xlink:href="zookeys-1207-001_article-120068__-g036.jpg" position="float" orientation="portrait" xlink:type="simple" id="oo_1090642.jpg"><uri content-type="original_file" xlink:type="simple">https://binary.pensoft.net/fig/1090642</uri></graphic></fig><fig id="F37" position="float" orientation="portrait"><object-id xmlns:xlink="http://www.w3.org/1999/xlink" content-type="doi" xlink:type="simple">10.3897/zookeys.1207.120068.figure37</object-id><object-id xmlns:xlink="http://www.w3.org/1999/xlink" content-type="arpha" xlink:type="simple">0917F455-12CE-5A6B-9477-48284162D91D</object-id><label>Figure 37.</label><caption><p><italic><tp:taxon-name><tp:taxon-name-part taxon-name-part-type="genus" reg="Mistralia">Mistralia</tp:taxon-name-part><tp:taxon-name-part taxon-name-part-type="species" reg="ramirezi">ramirezi</tp:taxon-name-part></tp:taxon-name></italic> sp. nov. Penis ventral <bold>A</bold> lateral <bold>B</bold> dorsal <bold>C</bold> capsula interna (red), Capsula externa (blue), dorsolateral plate (brown), ventral plate (green). Scale bar: 100 µm.</p></caption><graphic xmlns:xlink="http://www.w3.org/1999/xlink" xlink:href="zookeys-1207-001_article-120068__-g037.jpg" position="float" orientation="portrait" xlink:type="simple" id="oo_1090643.jpg"><uri content-type="original_file" xlink:type="simple">https://binary.pensoft.net/fig/1090643</uri></graphic></fig><p><bold>Female.</bold> Unknown.</p></tp:treatment-sec><tp:treatment-sec><!--Section generated to contain objects referenced in tp:taxon-treatment.--><fig id="F4" position="float" orientation="portrait"><object-id xmlns:xlink="http://www.w3.org/1999/xlink" content-type="doi" xlink:type="simple">10.3897/zookeys.1207.120068.figure4</object-id><object-id xmlns:xlink="http://www.w3.org/1999/xlink" content-type="arpha" xlink:type="simple">B2AAA745-23E3-5923-A588-9F6CE5C3AF6A</object-id><label>Figure 4.</label><caption><p>Maps showing the distribution of the species used in this work. South America (Chile and western Argentina inset). Chile in green, Argentina/ South America in grey. Terrestrial ecoregions (following <xref ref-type="bibr" rid="B39">Olson et al. 2001</xref>) highlighted in yellow (Chilean Matorral) and orange (Valdivian temperate forests).</p></caption><graphic xmlns:xlink="http://www.w3.org/1999/xlink" xlink:href="zookeys-1207-001_article-120068__-g004.jpg" position="float" orientation="portrait" xlink:type="simple" id="oo_1090610.jpg"><uri content-type="original_file" xlink:type="simple">https://binary.pensoft.net/fig/1090610</uri></graphic></fig></tp:treatment-sec><ref-list><ref id="B39"><mixed-citation xmlns:xlink="http://www.w3.org/1999/xlink" xlink:type="simple"><person-group><name name-style="western"><surname>Olson</surname><given-names>DM</given-names></name><name name-style="western"><surname>Dinerstein</surname><given-names>E</given-names></name><name name-style="western"><surname>Wikramanayake</surname><given-names>ED</given-names></name><name name-style="western"><surname>Burgess</surname><given-names>ND</given-names></name><name name-style="western"><surname>Powell</surname><given-names>GVN</given-names></name><name name-style="western"><surname>Underwood</surname><given-names>EC</given-names></name><name name-style="western"><surname>D’amico</surname><given-names>JA</given-names></name><name name-style="western"><surname>Itoua</surname><given-names>I</given-names></name><name name-style="western"><surname>Strand</surname><given-names>HE</given-names></name><name name-style="western"><surname>Morrison</surname><given-names>JC</given-names></name><name name-style="western"><surname>Loucks</surname><given-names>CJ</given-names></name><name name-style="western"><surname>Allnutt</surname><given-names>TF</given-names></name><name name-style="western"><surname>Ricketts</surname><given-names>TH</given-names></name><name name-style="western"><surname>Kura</surname><given-names>Y</given-names></name><name name-style="western"><surname>Lamoreux</surname><given-names>JF</given-names></name><name name-style="western"><surname>Wettengel</surname><given-names>WW</given-names></name><name name-style="western"><surname>Hedao</surname><given-names>P</given-names></name><name name-style="western"><surname>Kassem</surname><given-names>KR</given-names></name></person-group> (<year>2001</year>) Terrestrial Ecoregions of the World: A New Map of Life on Earth: A new global map of terrestrial ecoregions provides an innovative tool for conserving biodiversity. Bioscience 51(11): 933–938. <ext-link xlink:href="10.1641/0006-3568(2001)051%5B0933:TEOTWA%5D2.0.CO;2" ext-link-type="doi" xlink:type="simple">https://doi.org/10.1641/0006-3568(2001)051[0933:TEOTWA]2.0.CO;2</ext-link></mixed-citation></ref></ref-list></tp:taxon-treatment>
