# Supplementary material for: ﻿Systematic revision of the South American “Nuncia” (Opiliones, Laniatores, Triaenonychidae)
Source: Zookeys. 2024 Jul 12;1207:1–149. doi: 10.3897/zookeys.1207.120068 (PMC11273004; doi:10.3897/zookeys.1207.120068)
Supplement: XML Treatment for Mistralia verrucosa [file zookeys.1207.120068-treatment9.xml]

<!DOCTYPE tp:taxon-treatment
  PUBLIC "-//TaxonX//DTD Taxonomic Treatment Publishing DTD v0 20100105//EN" "tax-treatment-NSO.dtd">
<tp:taxon-treatment xmlns:tp="http://www.plazi.org/taxpub"><tp:treatment-meta><kwd-group><label>Taxon classification</label><kwd>
                  <named-content content-type="kingdom">Animalia</named-content>
                </kwd><kwd>
                  <named-content content-type="order">Opiliones</named-content>
                </kwd><kwd>
                  <named-content content-type="family">Triaenonychidae</named-content>
                </kwd></kwd-group><mixed-citation publication-type="journal"><person-group><name><surname>Porto</surname><given-names>Willians</given-names></name><name><surname>Derkarabetian</surname><given-names>Shahan</given-names></name><name><surname>Giribet</surname><given-names>Gonzalo</given-names></name><name><surname>Pérez-González</surname><given-names>Abel</given-names></name></person-group><article-title>﻿Systematic revision of the South American “<italic><tp:taxon-name><tp:taxon-name-part taxon-name-part-type="genus" reg="Nuncia">Nuncia</tp:taxon-name-part></tp:taxon-name></italic>” (<tp:taxon-name><tp:taxon-name-part taxon-name-part-type="order">Opiliones</tp:taxon-name-part></tp:taxon-name>, <tp:taxon-name><tp:taxon-name-part taxon-name-part-type="suborder">Laniatores</tp:taxon-name-part></tp:taxon-name>, <tp:taxon-name><tp:taxon-name-part taxon-name-part-type="family">Triaenonychidae</tp:taxon-name-part></tp:taxon-name>)</article-title><source>Zookeys</source><day>12</day><month>07</month><year>2024</year><volume>1207</volume><fpage>1</fpage><lpage>149</lpage><pub-id pub-id-type="doi">10.3897/zookeys.1207.120068</pub-id></mixed-citation></tp:treatment-meta><tp:nomenclature><label>﻿</label><tp:taxon-name>
                <object-id xmlns:xlink="http://www.w3.org/1999/xlink" content-type="arpha" xlink:type="simple">7AC2EBF5-070D-5DAA-A45C-249FB2FE7B9A</object-id>
                <tp:taxon-name-part taxon-name-part-type="genus" reg="Mistralia">Mistralia</tp:taxon-name-part>
                <tp:taxon-name-part taxon-name-part-type="species" reg="verrucosa">verrucosa</tp:taxon-name-part>
              </tp:taxon-name><tp:taxon-authority>(Maury, 1990)</tp:taxon-authority><tp:taxon-status xmlns:xlink="http://www.w3.org/1999/xlink" xlink:type="simple">comb. nov.</tp:taxon-status><xref ref-type="fig" rid="F38">Figs 38</xref><xref ref-type="fig" rid="F39">, 39</xref><xref ref-type="fig" rid="F40">, 40</xref><xref ref-type="fig" rid="F41">, 41</xref><xref ref-type="fig" rid="F42">, 42</xref><xref ref-type="fig" rid="F43">, 43</xref><tp:nomenclature-citation-list><tp:nomenclature-citation><tp:taxon-name>
                    <tp:taxon-name-part taxon-name-part-type="genus" reg="Nuncia">Nuncia</tp:taxon-name-part>
                    <tp:taxon-name-part taxon-name-part-type="species" reg="verrucosa">verrucosa</tp:taxon-name-part>
                  </tp:taxon-name><comment>Maury, 1990: 106, figs 1–12; <xref ref-type="bibr" rid="B32">Maury 1992</xref>: 5; <xref ref-type="bibr" rid="B1">Acosta and Maury 1998</xref>: 579; <xref ref-type="bibr" rid="B25">Kury 2003</xref>: 22; <xref ref-type="bibr" rid="B44">Pérez-Schultheiss et al. 2021</xref>: 413, fig. 3c, f.</comment></tp:nomenclature-citation></tp:nomenclature-citation-list></tp:nomenclature><tp:treatment-sec sec-type="material" id="SECID0EWXBI"><title>Material examined.</title><p><bold><italic>Holotype</italic>.</bold> ♂ <bold>Chile.</bold> Termas del Río Amarillo, Palena Province, E. Maury coll., 04.XII.1986 (<named-content xmlns:xlink="http://www.w3.org/1999/xlink" content-type="dwc:institutional_code" xlink:title="Museo Argentino de Ciencias Naturales" xlink:href="http://grbio.org/institution/museo-argentino-de-ciencias-naturales-bernardino-rivadavia" xlink:type="simple">MACN</named-content> 8685). <bold><italic>Paratype</italic> (allotype</bold> ♀) <bold>. Chile.</bold> Los Derrumbes, Puyehue, Osorno Province, E. Maury coll., 04–05.XII.1985 (<named-content xmlns:xlink="http://www.w3.org/1999/xlink" content-type="dwc:institutional_code" xlink:title="Museo Argentino de Ciencias Naturales" xlink:href="http://grbio.org/institution/museo-argentino-de-ciencias-naturales-bernardino-rivadavia" xlink:type="simple">MACN</named-content> 8686).</p><p><bold><italic>Paratypes</italic>. Chile.</bold> Río Palena, Aysén Province, 1 ♂ and 1 ♀, E. Maury coll., 06–07.XII.1986 (<named-content xmlns:xlink="http://www.w3.org/1999/xlink" content-type="dwc:institutional_code" xlink:title="Museo Argentino de Ciencias Naturales" xlink:href="http://grbio.org/institution/museo-argentino-de-ciencias-naturales-bernardino-rivadavia" xlink:type="simple">MACN</named-content> 8687).</p></tp:treatment-sec><tp:treatment-sec sec-type="material" id="SECID0E6YBI"><title>Additional material.</title><p>Argentina. Río Negro: Parque Nacional Nahuel Huapi, Río Frías Superior, D. Anghicante coll., 26.I.1990, 2 imm. Neuquén: Lago Ortiz Basualdo, M. Ramírez coll., I.1990, 1 ♂ (<named-content xmlns:xlink="http://www.w3.org/1999/xlink" content-type="dwc:institutional_code" xlink:title="Museo Argentino de Ciencias Naturales" xlink:href="http://grbio.org/institution/museo-argentino-de-ciencias-naturales-bernardino-rivadavia" xlink:type="simple">MACN</named-content>), P.N. Nahuel Huapi, Puerto Blest, M. Ramírez coll., 10.I.1998, 1 ♂ 1 ♀ 1 imm. (<named-content xmlns:xlink="http://www.w3.org/1999/xlink" content-type="dwc:institutional_code" xlink:title="Museo Argentino de Ciencias Naturales" xlink:href="http://grbio.org/institution/museo-argentino-de-ciencias-naturales-bernardino-rivadavia" xlink:type="simple">MACN</named-content>). Osorno: Los Derrumbes, 5 km al S de Termas Puyehue, A. Roig coll., I.1988, 1 ♂ (<named-content xmlns:xlink="http://www.w3.org/1999/xlink" content-type="dwc:institutional_code" xlink:title="Museo Argentino de Ciencias Naturales" xlink:href="http://grbio.org/institution/museo-argentino-de-ciencias-naturales-bernardino-rivadavia" xlink:type="simple">MACN</named-content>). Same locality, E. Maury coll., 18.I.1989, 1 ♂ (<named-content xmlns:xlink="http://www.w3.org/1999/xlink" content-type="dwc:institutional_code" xlink:title="Museo Argentino de Ciencias Naturales" xlink:href="http://grbio.org/institution/museo-argentino-de-ciencias-naturales-bernardino-rivadavia" xlink:type="simple">MACN</named-content>). Los Derrumbes, 5 km al S de Termas Puyehue, <named-content xmlns:xlink="http://www.w3.org/1999/xlink" content-type="dwc:verbatimCoordinates" xlink:type="simple"><named-content content-type="geo-json" specific-use="{&#34;type&#34;:&#34;Point&#34;,&#34;coordinates&#34;:[-72.311140,-40.738070]}" id="NCID0E3ZBI" xlink:type="simple">40.73807°S, 72.31114°W</named-content></named-content>, 536 m, E. Maury coll., 04.12.1985, 1 ♀ (<named-content xmlns:xlink="http://www.w3.org/1999/xlink" content-type="dwc:institutional_code" xlink:title="Museo Argentino de Ciencias Naturales" xlink:href="http://grbio.org/institution/museo-argentino-de-ciencias-naturales-bernardino-rivadavia" xlink:type="simple">MACN</named-content>).</p></tp:treatment-sec><tp:treatment-sec sec-type="diagnosis" id="SECID0EG1BI"><title>Diagnosis.</title><p>This species can be readily distinguished from other species within the genus by its distinctive ocularium with a prominent elongated process. The tubercles on the dorsal scutum are wart-like. The dorsal plate of the penis is divided into two elongated structures with small apical projections.</p></tp:treatment-sec><tp:treatment-sec sec-type="distribution" id="SECID0EL1BI"><title>Distribution.</title><p>Argentina: Provinces of Neuquén and Río Negro. Chile: Los Lagos Region (Fig. <xref ref-type="fig" rid="F4">4B</xref>).</p></tp:treatment-sec><tp:treatment-sec sec-type="redescription" id="SECID0EV1BI"><title>Redescription of male.</title><p>Measurements: Total length 3.60, length of carapace 1.16, length of dorsal scutum 2.70, max. width of carapace 1.74. max. width of mesotergum 2.00. Appendage measurements: Pedipalps. Length of trochanter 0.28, length of femora 1.15, length of patella 0.56, length of tibia 0.87, length of tarsus 0.91. Leg I: trochanter (tr) 0.36, femora (fe) 1.62, patella (pa) 0.66, tibia (ti) 1.27, metatarsus (mt) 1.44, tarsus (ta) 0.91. II: tr 0.39, fe 2.4, pa 0.73, ti 1.97, mt 2.57, ta 1.97. III: tr 0.37, fe 1.78, pa 0.63, ti 1.49, mt 2.17, ta 1.05. IV: tr 0.44, fe 2.52, pa 0.73, ti 1.77, mt 3.36, ta 1.12.</p><p>Dorsum (Fig. <xref ref-type="fig" rid="F38">38</xref>, <xref ref-type="fig" rid="F39">39</xref>). Eta (η) hourglass-shaped dorsal scutum. Anterior margin with 2–3 small setiferous tubercles on each side. Ocularium raised, with a long spine between eyes, covered in setiferous tubercles and with few setae on the spine. Carapace with fine microgranulation; adorned with warts-shaped tubercles, while the mesotergum microgranulate. Areas I–IV with setiferous tubercles, with area I having a pair of wart-shaped tubercles, and areas II–IV exhibiting 2–3 robust wart-shaped tubercles. Posterior margin adorned with a row of six wart-like tubercles. Free tergites also with a row of wart-shaped tubercles similar to those found on the posterior margin of the dorsal scutum.</p><fig id="F38" position="float" orientation="portrait"><object-id xmlns:xlink="http://www.w3.org/1999/xlink" content-type="doi" xlink:type="simple">10.3897/zookeys.1207.120068.figure38</object-id><object-id xmlns:xlink="http://www.w3.org/1999/xlink" content-type="arpha" xlink:type="simple">88C0EBCF-2939-55BB-9461-ED9A533C9E2F</object-id><label>Figure 38.</label><caption><p><italic><tp:taxon-name><tp:taxon-name-part taxon-name-part-type="genus" reg="Mistralia">Mistralia</tp:taxon-name-part><tp:taxon-name-part taxon-name-part-type="species" reg="verrucosa">verrucosa</tp:taxon-name-part></tp:taxon-name></italic> comb. nov. habitus, male <bold>A</bold> dorsal view <bold>C</bold> lateral view <bold>E</bold> ventral view. Female <bold>B</bold> dorsal view <bold>D</bold> lateral view <bold>F</bold> ventral view. Scale bars: 1 mm. Species of Clade B, see Fig. <xref ref-type="fig" rid="F3">3</xref>.</p></caption><graphic xmlns:xlink="http://www.w3.org/1999/xlink" xlink:href="zookeys-1207-001_article-120068__-g038.jpg" position="float" orientation="portrait" xlink:type="simple" id="oo_1090644.jpg"><uri content-type="original_file" xlink:type="simple">https://binary.pensoft.net/fig/1090644</uri></graphic></fig><fig id="F39" position="float" orientation="portrait"><object-id xmlns:xlink="http://www.w3.org/1999/xlink" content-type="doi" xlink:type="simple">10.3897/zookeys.1207.120068.figure39</object-id><object-id xmlns:xlink="http://www.w3.org/1999/xlink" content-type="arpha" xlink:type="simple">DFEFEC3A-0646-55FB-946B-54A3FAF22248</object-id><label>Figure 39.</label><caption><p><italic><tp:taxon-name><tp:taxon-name-part taxon-name-part-type="genus" reg="Mistralia">Mistralia</tp:taxon-name-part><tp:taxon-name-part taxon-name-part-type="species" reg="verrucosa">verrucosa</tp:taxon-name-part></tp:taxon-name></italic> comb. nov. male, <abbrev xmlns:xlink="http://www.w3.org/1999/xlink" content-type="institution" xlink:title="scanning electron microscopy" id="ABBRID0E63BI" xlink:type="simple">SEM</abbrev> images of habitus <bold>A</bold> dorsal view <bold>B</bold> lateral view <bold>C, D</bold> ventral view. Scale bars: 1 mm (<bold>A, B, C</bold>); 500 µm (<bold>D</bold>).</p></caption><graphic xmlns:xlink="http://www.w3.org/1999/xlink" xlink:href="zookeys-1207-001_article-120068__-g039.jpg" position="float" orientation="portrait" xlink:type="simple" id="oo_1090645.jpg"><uri content-type="original_file" xlink:type="simple">https://binary.pensoft.net/fig/1090645</uri></graphic></fig><p>Chelicerae (Fig. <xref ref-type="fig" rid="F40">40A, B</xref>). Segment I with few setae. Segment II with few granules.</p><fig id="F40" position="float" orientation="portrait"><object-id xmlns:xlink="http://www.w3.org/1999/xlink" content-type="doi" xlink:type="simple">10.3897/zookeys.1207.120068.figure40</object-id><object-id xmlns:xlink="http://www.w3.org/1999/xlink" content-type="arpha" xlink:type="simple">E51D65F0-606A-5B51-A871-3287B0858FC7</object-id><label>Figure 40.</label><caption><p><italic><tp:taxon-name><tp:taxon-name-part taxon-name-part-type="genus" reg="Mistralia">Mistralia</tp:taxon-name-part><tp:taxon-name-part taxon-name-part-type="species" reg="verrucosa">verrucosa</tp:taxon-name-part></tp:taxon-name></italic> comb. nov. chelicerae: mesal <bold>A</bold> ectal <bold>B</bold> Pedipalps: mesal <bold>C</bold> ectal <bold>D</bold>. Scale bars: 200 µm (<bold>A, B</bold>); 500 µm (<bold>C, D</bold>).</p></caption><graphic xmlns:xlink="http://www.w3.org/1999/xlink" xlink:href="zookeys-1207-001_article-120068__-g040.jpg" position="float" orientation="portrait" xlink:type="simple" id="oo_1090646.jpg"><uri content-type="original_file" xlink:type="simple">https://binary.pensoft.net/fig/1090646</uri></graphic></fig><p>Pedipalps (Fig. <xref ref-type="fig" rid="F40">40C, D</xref>). Trochanter with dorsal and ectal granules and a ventral spine with a seta. Ventral surface of femora with a row of four spines with subdistal setae and three small setiferous tubercles. In ectal view, there are 4–5 setiferous granules, while the dorsal surface features a row of three spines with subdistal setae. In mesal view, there are two distal tubercles with setae, with a row of setiferous granules on the top and bottom of the mesal surface. Dorsal surface of the patella with a few setiferous granules, while the mesal view exhibits two spines with setae, and the ectal view has setiferous granules. Tibia with setiferous granules on the dorsal and ventral surfaces, in addition to six ventral spines with subdistal setae. Tarsus with three mesal and ectal spines with subdistal setae.</p><p>Legs (Fig. <xref ref-type="fig" rid="F41">41</xref>). I with three rows of small tubercles and one row of long tubercles with subdistal setae, II and III with one row of small tubercles each, and IV exhibiting microgranulation, with six bridges between coxa II–III, 8–9 eight or nine bridges between coxa III and IV, and three or four between coxa IV and opisthosoma. Spiracles visible. The smooth surface covers ~ ¼ of leg II (which features three tubercles with setae) and III and occupies &lt; ¼ of the IV coxa (with a row of 2–3 small tubercles and a process directed towards the sternum). The opisthosomal sternites possess a row of small setiferous tubercles. Sternum arrow-shaped.</p><fig id="F41" position="float" orientation="portrait"><object-id xmlns:xlink="http://www.w3.org/1999/xlink" content-type="doi" xlink:type="simple">10.3897/zookeys.1207.120068.figure41</object-id><object-id xmlns:xlink="http://www.w3.org/1999/xlink" content-type="arpha" xlink:type="simple">DBA9DDE8-D697-5E04-8131-9C1DEB921961</object-id><label>Figure 41.</label><caption><p><italic><tp:taxon-name><tp:taxon-name-part taxon-name-part-type="genus" reg="Mistralia">Mistralia</tp:taxon-name-part><tp:taxon-name-part taxon-name-part-type="species" reg="verrucosa">verrucosa</tp:taxon-name-part></tp:taxon-name></italic> comb. nov. legs I <bold>A</bold> II <bold>B</bold> III <bold>C</bold> IV <bold>D</bold>. Scale bars: 1 mm.</p></caption><graphic xmlns:xlink="http://www.w3.org/1999/xlink" xlink:href="zookeys-1207-001_article-120068__-g041.jpg" position="float" orientation="portrait" xlink:type="simple" id="oo_1090647.jpg"><uri content-type="original_file" xlink:type="simple">https://binary.pensoft.net/fig/1090647</uri></graphic></fig><p>Trochanters I–IV bearing small dorsal setiferous tubercles, trochanter I with a ventral tubercle with setae. Femora I–IV bearing small setiferous tubercles. Femora I with a ventral row of remarkable spines with setae. Tarsal count: 5–10/12–4–4.</p><p>Penis (Figs <xref ref-type="fig" rid="F42">42</xref>, <xref ref-type="fig" rid="F43">43</xref>). Pars distalis equipped with a ventral plate featuring a long cleft, dividing it into two lamellae. Each lamella with three small macrosetae on its ventral surface and one macroseta on the dorsal surface. Capsula externa shorter in length compared to the capsula interna, divided into two cylindrical structures adorned with numerous small apical denticles. Capsula interna tubular in shape, with dorsal-apical denticles.</p><fig id="F42" position="float" orientation="portrait"><object-id xmlns:xlink="http://www.w3.org/1999/xlink" content-type="doi" xlink:type="simple">10.3897/zookeys.1207.120068.figure42</object-id><object-id xmlns:xlink="http://www.w3.org/1999/xlink" content-type="arpha" xlink:type="simple">F4107DE6-C3D2-576C-9EA1-DE7FA662840A</object-id><label>Figure 42.</label><caption><p><italic><tp:taxon-name><tp:taxon-name-part taxon-name-part-type="genus" reg="Mistralia">Mistralia</tp:taxon-name-part><tp:taxon-name-part taxon-name-part-type="species" reg="verrucosa">verrucosa</tp:taxon-name-part></tp:taxon-name></italic> comb. nov. penis: ventral <bold>A, B</bold> apical <bold>C</bold> lateral <bold>D, E</bold> dorsal <bold>F, G</bold>. Scale bars: 200 µm (<bold>A, D, F</bold>); 100 µm (<bold>B, E, G</bold>); 50 µm (<bold>C</bold>).</p></caption><graphic xmlns:xlink="http://www.w3.org/1999/xlink" xlink:href="zookeys-1207-001_article-120068__-g042.jpg" position="float" orientation="portrait" xlink:type="simple" id="oo_1090648.jpg"><uri content-type="original_file" xlink:type="simple">https://binary.pensoft.net/fig/1090648</uri></graphic></fig><fig id="F43" position="float" orientation="portrait"><object-id xmlns:xlink="http://www.w3.org/1999/xlink" content-type="doi" xlink:type="simple">10.3897/zookeys.1207.120068.figure43</object-id><object-id xmlns:xlink="http://www.w3.org/1999/xlink" content-type="arpha" xlink:type="simple">3E244A68-59AE-5037-94D2-58976873E575</object-id><label>Figure 43.</label><caption><p><italic><tp:taxon-name><tp:taxon-name-part taxon-name-part-type="genus" reg="Mistralia">Mistralia</tp:taxon-name-part><tp:taxon-name-part taxon-name-part-type="species" reg="verrucosa">verrucosa</tp:taxon-name-part></tp:taxon-name></italic> comb. nov. penis: ventral <bold>A</bold> apical <bold>B</bold> lateral <bold>C</bold> dorsal <bold>D</bold>. Colors: ventral plate (yellow), capsula externa (blue), capsula interna (red). Scale bars: 200 µm (<bold>A</bold>); 50 µm (<bold>B</bold>); 100 µm (<bold>C, D</bold>).</p></caption><graphic xmlns:xlink="http://www.w3.org/1999/xlink" xlink:href="zookeys-1207-001_article-120068__-g043.jpg" position="float" orientation="portrait" xlink:type="simple" id="oo_1090649.jpg"><uri content-type="original_file" xlink:type="simple">https://binary.pensoft.net/fig/1090649</uri></graphic></fig><p><bold>Female.</bold> Similar to the male, with shorter pedipalpal femora and without interocular apophysis.</p><p>Female measurements. Total length 3.15, length of carapace 1.52, length of dorsal scutum 2.62, max. width of carapace 1.73, max. width of mesotergum 2.28. Appendage measurements: Pedipalps. Length of trochanter 0.27, length of femora 1.21, length of patella 0.75, length of tibia 0.90, length of tarsus 1.26. Leg I: trochanter (tr) 0.34, femora (fe) 1.60, patella (pa) 0.73, tibia (ti), 1.24, metatarsus (mt) 1.51, tarsus (ta) 0.81. II: tr 0.45, fe 2.42, pa 0.83, ti 2.00, mt 2.65, ta 1.98. III: tr 0.45, fe 1.77, pa 0.75, ti 1.37, mt 2.12, ta 1.07. IV: tr 0.39, fe 2.59, pa 0.89, ti 1.88, mt 3.48, ta 1.36. Tarsal count: 4–9(10)–4–4.</p></tp:treatment-sec><tp:treatment-sec><!--Section generated to contain objects referenced in tp:taxon-treatment.--><fig id="F3" position="float" orientation="portrait"><object-id xmlns:xlink="http://www.w3.org/1999/xlink" content-type="doi" xlink:type="simple">10.3897/zookeys.1207.120068.figure3</object-id><object-id xmlns:xlink="http://www.w3.org/1999/xlink" content-type="arpha" xlink:type="simple">2BCE33E8-613F-5691-BDD8-B519FBC1ED7B</object-id><label>Figure 3.</label><caption><p>Phylogenetics relationships of <tp:taxon-name><tp:taxon-name-part taxon-name-part-type="family">Triaenonychidae</tp:taxon-name-part></tp:taxon-name>, with clade names as discussed in the main text. Phylogeny is derived from the IQ-TREE analysis. Nodes without circles have &lt; 95% bootstrap support to AH-aLR and <abbrev xmlns:xlink="http://www.w3.org/1999/xlink" xlink:title="ultrafast bootstrap analysis" id="ABBRID0EY3AE" xlink:type="simple">UFBoot</abbrev>.</p></caption><graphic xmlns:xlink="http://www.w3.org/1999/xlink" xlink:href="zookeys-1207-001_article-120068__-g003.jpg" position="float" orientation="portrait" xlink:type="simple" id="oo_1090609.jpg"><uri content-type="original_file" xlink:type="simple">https://binary.pensoft.net/fig/1090609</uri></graphic></fig><fig id="F4" position="float" orientation="portrait"><object-id xmlns:xlink="http://www.w3.org/1999/xlink" content-type="doi" xlink:type="simple">10.3897/zookeys.1207.120068.figure4</object-id><object-id xmlns:xlink="http://www.w3.org/1999/xlink" content-type="arpha" xlink:type="simple">B2AAA745-23E3-5923-A588-9F6CE5C3AF6A</object-id><label>Figure 4.</label><caption><p>Maps showing the distribution of the species used in this work. South America (Chile and western Argentina inset). Chile in green, Argentina/ South America in grey. Terrestrial ecoregions (following <xref ref-type="bibr" rid="B39">Olson et al. 2001</xref>) highlighted in yellow (Chilean Matorral) and orange (Valdivian temperate forests).</p></caption><graphic xmlns:xlink="http://www.w3.org/1999/xlink" xlink:href="zookeys-1207-001_article-120068__-g004.jpg" position="float" orientation="portrait" xlink:type="simple" id="oo_1090610.jpg"><uri content-type="original_file" xlink:type="simple">https://binary.pensoft.net/fig/1090610</uri></graphic></fig></tp:treatment-sec><ref-list><ref id="B32"><mixed-citation xmlns:xlink="http://www.w3.org/1999/xlink" xlink:type="simple"><person-group><name name-style="western"><surname>Maury</surname><given-names>EA</given-names></name></person-group> (<year>1992</year>) <article-title>Lista de los ejemplares típicos de “<tp:taxon-name><tp:taxon-name-part taxon-name-part-type="class">Arachnida</tp:taxon-name-part></tp:taxon-name>” (<tp:taxon-name><tp:taxon-name-part taxon-name-part-type="order">Opiliones</tp:taxon-name-part></tp:taxon-name>, <tp:taxon-name><tp:taxon-name-part taxon-name-part-type="order">Scorpiones</tp:taxon-name-part></tp:taxon-name> y <tp:taxon-name><tp:taxon-name-part taxon-name-part-type="order">Solifugae</tp:taxon-name-part></tp:taxon-name>) depositados en el Museo Argentino de Ciencias Naturales “Bernardino Rivadavia” Suplemento I.</article-title><source>Aracanología</source><volume>6</volume>: <fpage>1</fpage>–<lpage>10</lpage>.</mixed-citation></ref><ref id="B1"><mixed-citation xmlns:xlink="http://www.w3.org/1999/xlink" xlink:type="simple"><person-group><name name-style="western"><surname>Acosta</surname><given-names>LE</given-names></name><name name-style="western"><surname>Maury</surname><given-names>EA</given-names></name></person-group> (<year>1998</year>) <article-title><tp:taxon-name><tp:taxon-name-part taxon-name-part-type="order">Opiliones</tp:taxon-name-part></tp:taxon-name>.</article-title> In: <person-group><name name-style="western"><surname>Morrone</surname><given-names>JJ</given-names></name><name name-style="western"><surname>Coscarón</surname><given-names>S</given-names></name></person-group> (<role>Eds</role>) <issue-title>Biodiversidad de artrópodos argentinos, una perspectiva biotaxonómica.</issue-title><source>La Plata</source>, <fpage>569</fpage>–<lpage>580</lpage>.</mixed-citation></ref><ref id="B25"><mixed-citation xmlns:xlink="http://www.w3.org/1999/xlink" xlink:type="simple"><person-group><name name-style="western"><surname>Kury</surname><given-names>A</given-names></name></person-group> (<year>2003</year>) Annotated catalogue of the <tp:taxon-name><tp:taxon-name-part taxon-name-part-type="suborder">Laniatores</tp:taxon-name-part></tp:taxon-name> of the New World (<tp:taxon-name><tp:taxon-name-part taxon-name-part-type="class">Arachnida</tp:taxon-name-part></tp:taxon-name>, <tp:taxon-name><tp:taxon-name-part taxon-name-part-type="order">Opiliones</tp:taxon-name-part></tp:taxon-name>). Revista Ibérica de Aracnología espec: 325.</mixed-citation></ref><ref id="B44"><mixed-citation xmlns:xlink="http://www.w3.org/1999/xlink" xlink:type="simple"><person-group><name name-style="western"><surname>Pérez-Schultheiss</surname><given-names>J</given-names></name><name name-style="western"><surname>Urra</surname><given-names>F</given-names></name><name name-style="western"><surname>Oyarzún</surname><given-names>C</given-names></name></person-group> (<year>2021</year>) <article-title><tp:taxon-name><tp:taxon-name-part taxon-name-part-type="order">Opiliones</tp:taxon-name-part></tp:taxon-name><tp:taxon-name><tp:taxon-name-part taxon-name-part-type="suborder">Laniatores</tp:taxon-name-part></tp:taxon-name> (<tp:taxon-name><tp:taxon-name-part taxon-name-part-type="class">Arachnida</tp:taxon-name-part></tp:taxon-name>) de Manquemapu, cordillera de la costa de Purranque, Región de Los Lagos, Chile.</article-title><source>Revista Chilena de Entomologia</source><volume>47</volume>(<issue>2</issue>): <fpage>405</fpage>–<lpage>432</lpage>. <ext-link xlink:href="10.35249/rche.47.2.21.25" ext-link-type="doi" xlink:type="simple">https://doi.org/10.35249/rche.47.2.21.25</ext-link></mixed-citation></ref><ref id="B39"><mixed-citation xmlns:xlink="http://www.w3.org/1999/xlink" xlink:type="simple"><person-group><name name-style="western"><surname>Olson</surname><given-names>DM</given-names></name><name name-style="western"><surname>Dinerstein</surname><given-names>E</given-names></name><name name-style="western"><surname>Wikramanayake</surname><given-names>ED</given-names></name><name name-style="western"><surname>Burgess</surname><given-names>ND</given-names></name><name name-style="western"><surname>Powell</surname><given-names>GVN</given-names></name><name name-style="western"><surname>Underwood</surname><given-names>EC</given-names></name><name name-style="western"><surname>D’amico</surname><given-names>JA</given-names></name><name name-style="western"><surname>Itoua</surname><given-names>I</given-names></name><name name-style="western"><surname>Strand</surname><given-names>HE</given-names></name><name name-style="western"><surname>Morrison</surname><given-names>JC</given-names></name><name name-style="western"><surname>Loucks</surname><given-names>CJ</given-names></name><name name-style="western"><surname>Allnutt</surname><given-names>TF</given-names></name><name name-style="western"><surname>Ricketts</surname><given-names>TH</given-names></name><name name-style="western"><surname>Kura</surname><given-names>Y</given-names></name><name name-style="western"><surname>Lamoreux</surname><given-names>JF</given-names></name><name name-style="western"><surname>Wettengel</surname><given-names>WW</given-names></name><name name-style="western"><surname>Hedao</surname><given-names>P</given-names></name><name name-style="western"><surname>Kassem</surname><given-names>KR</given-names></name></person-group> (<year>2001</year>) Terrestrial Ecoregions of the World: A New Map of Life on Earth: A new global map of terrestrial ecoregions provides an innovative tool for conserving biodiversity. Bioscience 51(11): 933–938. <ext-link xlink:href="10.1641/0006-3568(2001)051%5B0933:TEOTWA%5D2.0.CO;2" ext-link-type="doi" xlink:type="simple">https://doi.org/10.1641/0006-3568(2001)051[0933:TEOTWA]2.0.CO;2</ext-link></mixed-citation></ref></ref-list></tp:taxon-treatment>
