# Supplementary material for: ﻿Systematic revision of the South American “Nuncia” (Opiliones, Laniatores, Triaenonychidae)
Source: Zookeys. 2024 Jul 12;1207:1–149. doi: 10.3897/zookeys.1207.120068 (PMC11273004; doi:10.3897/zookeys.1207.120068)
Supplement: XML Treatment for Chilenuncia rostrata [file zookeys.1207.120068-treatment12.xml]

<!DOCTYPE tp:taxon-treatment
  PUBLIC "-//TaxonX//DTD Taxonomic Treatment Publishing DTD v0 20100105//EN" "tax-treatment-NSO.dtd">
<tp:taxon-treatment xmlns:tp="http://www.plazi.org/taxpub"><tp:treatment-meta><kwd-group><label>Taxon classification</label><kwd>
                  <named-content content-type="kingdom">Animalia</named-content>
                </kwd><kwd>
                  <named-content content-type="order">Opiliones</named-content>
                </kwd><kwd>
                  <named-content content-type="family">Triaenonychidae</named-content>
                </kwd></kwd-group><mixed-citation publication-type="journal"><person-group><name><surname>Porto</surname><given-names>Willians</given-names></name><name><surname>Derkarabetian</surname><given-names>Shahan</given-names></name><name><surname>Giribet</surname><given-names>Gonzalo</given-names></name><name><surname>Pérez-González</surname><given-names>Abel</given-names></name></person-group><article-title>﻿Systematic revision of the South American “<italic><tp:taxon-name><tp:taxon-name-part taxon-name-part-type="genus" reg="Nuncia">Nuncia</tp:taxon-name-part></tp:taxon-name></italic>” (<tp:taxon-name><tp:taxon-name-part taxon-name-part-type="order">Opiliones</tp:taxon-name-part></tp:taxon-name>, <tp:taxon-name><tp:taxon-name-part taxon-name-part-type="suborder">Laniatores</tp:taxon-name-part></tp:taxon-name>, <tp:taxon-name><tp:taxon-name-part taxon-name-part-type="family">Triaenonychidae</tp:taxon-name-part></tp:taxon-name>)</article-title><source>Zookeys</source><day>12</day><month>07</month><year>2024</year><volume>1207</volume><fpage>1</fpage><lpage>149</lpage><pub-id pub-id-type="doi">10.3897/zookeys.1207.120068</pub-id></mixed-citation></tp:treatment-meta><tp:nomenclature><label>﻿</label><tp:taxon-name>
                <object-id xmlns:xlink="http://www.w3.org/1999/xlink" content-type="arpha" xlink:type="simple">053E6B73-5850-55FC-9197-B03F9BDD990D</object-id>
                <tp:taxon-name-part taxon-name-part-type="genus" reg="Chilenuncia">Chilenuncia</tp:taxon-name-part>
                <tp:taxon-name-part taxon-name-part-type="species" reg="rostrata">rostrata</tp:taxon-name-part>
              </tp:taxon-name><tp:taxon-authority>(Maury, 1990)</tp:taxon-authority><tp:taxon-status xmlns:xlink="http://www.w3.org/1999/xlink" xlink:type="simple">comb. nov.</tp:taxon-status><xref ref-type="fig" rid="F50">Figs 50</xref><xref ref-type="fig" rid="F51">, 51</xref><xref ref-type="fig" rid="F52">, 52</xref><xref ref-type="fig" rid="F53">, 53</xref><xref ref-type="fig" rid="F54">, 54</xref><xref ref-type="fig" rid="F55">, 55</xref><tp:nomenclature-citation-list><tp:nomenclature-citation><tp:taxon-name>
                    <tp:taxon-name-part taxon-name-part-type="genus" reg="Nuncia">Nuncia</tp:taxon-name-part>
                    <tp:taxon-name-part taxon-name-part-type="species" reg="rostrata">rostrata</tp:taxon-name-part>
                  </tp:taxon-name><comment>Maury, 1990: 110, figs 25–35; <xref ref-type="bibr" rid="B32">Maury 1992</xref>: 4; <xref ref-type="bibr" rid="B25">Kury 2003</xref>: 22; <xref ref-type="bibr" rid="B43">Pérez-Schultheiss et al. 2019</xref>: 20; <xref ref-type="bibr" rid="B44">Pérez-Schultheiss et al. 2021</xref>: 412, fig. 3a, d.</comment></tp:nomenclature-citation></tp:nomenclature-citation-list></tp:nomenclature><tp:treatment-sec sec-type="material" id="SECID0EVJDI"><title>Material examined.</title><p><bold><italic>Holotype</italic>.</bold> ♂ <bold>Chile.</bold> Llanquihue, Caleta La Arena, 50 km S de Puerto Montt, Carretera Austral, 07–08.XII.1985 (<named-content xmlns:xlink="http://www.w3.org/1999/xlink" content-type="dwc:institutional_code" xlink:title="Museo Argentino de Ciencias Naturales" xlink:href="http://grbio.org/institution/museo-argentino-de-ciencias-naturales-bernardino-rivadavia" xlink:type="simple">MACN</named-content> 8703). <bold><italic>Paratype</italic> (allotype</bold> ♀) <bold>. Chile.</bold> Llanquihue, Caleta La Arena, 50 km S de Puerto Montt, Carretera Austral, 07–08.XII.1985 (<named-content xmlns:xlink="http://www.w3.org/1999/xlink" content-type="dwc:institutional_code" xlink:title="Museo Argentino de Ciencias Naturales" xlink:href="http://grbio.org/institution/museo-argentino-de-ciencias-naturales-bernardino-rivadavia" xlink:type="simple">MACN</named-content> 8704). <bold><italic>Paratypes</italic>.</bold> Chile. Llanquihue, Caleta La Arena, 50 km S de Puerto Montt, Carretera Austral, 07–08.XII.1985 (<named-content xmlns:xlink="http://www.w3.org/1999/xlink" content-type="dwc:institutional_code" xlink:title="Museo Argentino de Ciencias Naturales" xlink:href="http://grbio.org/institution/museo-argentino-de-ciencias-naturales-bernardino-rivadavia" xlink:type="simple">MACN</named-content> 8705).</p></tp:treatment-sec><tp:treatment-sec sec-type="material" id="SECID0E2KDI"><title>Additional material.</title><p>Chile. Llanquihue: 35 km W. Río Negro, R.Schuh, N. Platnick coll., 24.I.1986, 1 ♀ (<named-content xmlns:xlink="http://www.w3.org/1999/xlink" content-type="dwc:institutional_code" xlink:title="American Museum of Natural History" xlink:href="http://grbio.org/institution/american-museum-natural-history" xlink:type="simple">AMNH</named-content>). Chiloé: Chiloé Island, 5 km N of Quellón, R.Schuh, N. Platnick coll., 01.XII.1981, 1 ♀ 1 imm. (<named-content xmlns:xlink="http://www.w3.org/1999/xlink" content-type="dwc:institutional_code" xlink:title="American Museum of Natural History" xlink:href="http://grbio.org/institution/american-museum-natural-history" xlink:type="simple">AMNH</named-content>), Isla Chiloé, R.Schuh, N. Platnick coll., 29.XI.1981, 1 ♂ 1 ♀ (<named-content xmlns:xlink="http://www.w3.org/1999/xlink" content-type="dwc:institutional_code" xlink:title="American Museum of Natural History" xlink:href="http://grbio.org/institution/american-museum-natural-history" xlink:type="simple">AMNH</named-content>). Llanquihue: P.N. Alerce Andino, N. Platnick, K.Catley, M. Ramírez, T.Allen coll., 23.XI.1993, 1 ♀ 2 imm. (<named-content xmlns:xlink="http://www.w3.org/1999/xlink" content-type="dwc:institutional_code" xlink:title="American Museum of Natural History" xlink:href="http://grbio.org/institution/american-museum-natural-history" xlink:type="simple">AMNH</named-content>). Palena: Termas de Pichicolo, 11 km west of Río Negro, Carretera Austral, E. Maury coll., 08.XII.1985, 1 ♀ (<named-content xmlns:xlink="http://www.w3.org/1999/xlink" content-type="dwc:institutional_code" xlink:title="Museo Argentino de Ciencias Naturales" xlink:href="http://grbio.org/institution/museo-argentino-de-ciencias-naturales-bernardino-rivadavia" xlink:type="simple">MACN</named-content> 8706). Aysén: 30 km NE de Puerto Cisnes, E. Maury coll., 08.XII.1986, 2 ♀ 3 imm. (<named-content xmlns:xlink="http://www.w3.org/1999/xlink" content-type="dwc:institutional_code" xlink:title="Museo Argentino de Ciencias Naturales" xlink:href="http://grbio.org/institution/museo-argentino-de-ciencias-naturales-bernardino-rivadavia" xlink:type="simple">MACN</named-content> 8707).</p></tp:treatment-sec><tp:treatment-sec sec-type="diagnosis" id="SECID0E6LDI"><title>Diagnosis.</title><p>This species can be readily distinguished from <italic><tp:taxon-name><tp:taxon-name-part taxon-name-part-type="genus" reg="Chilenuncia">C.</tp:taxon-name-part><tp:taxon-name-part taxon-name-part-type="species" reg="chilensis">chilensis</tp:taxon-name-part></tp:taxon-name></italic> by the prominent interocular apophysis, which is notably longer in <italic><tp:taxon-name><tp:taxon-name-part taxon-name-part-type="genus" reg="Chilenuncia">C.</tp:taxon-name-part><tp:taxon-name-part taxon-name-part-type="species" reg="rostrata">rostrata</tp:taxon-name-part></tp:taxon-name></italic>. Additionally, <italic><tp:taxon-name><tp:taxon-name-part taxon-name-part-type="genus" reg="Chilenuncia">C.</tp:taxon-name-part><tp:taxon-name-part taxon-name-part-type="species" reg="rostrata">rostrata</tp:taxon-name-part></tp:taxon-name></italic> possesses seven tarsomeres on leg II (males), whereas <italic><tp:taxon-name><tp:taxon-name-part taxon-name-part-type="genus" reg="Chilenuncia">C.</tp:taxon-name-part><tp:taxon-name-part taxon-name-part-type="species" reg="chilensis">chilensis</tp:taxon-name-part></tp:taxon-name></italic> has six. These characteristics serve as key distinguishing features between the two species.</p></tp:treatment-sec><tp:treatment-sec sec-type="distribution" id="SECID0ERNDI"><title>Distribution.</title><p>Chile: Los Lagos and Aysén Regions (Fig. <xref ref-type="fig" rid="F4">4C</xref>).</p></tp:treatment-sec><tp:treatment-sec sec-type="redescription" id="SECID0E2NDI"><title>Redescription of male</title><p><bold>(<named-content xmlns:xlink="http://www.w3.org/1999/xlink" content-type="dwc:institutional_code" xlink:title="Museo Argentino de Ciencias Naturales" xlink:href="http://grbio.org/institution/museo-argentino-de-ciencias-naturales-bernardino-rivadavia" xlink:type="simple">MACN</named-content> 8705).</bold> Measurements: Total length 2.97. Carapace length 1.07, dorsal scutum length 2.09, carapace max. width 1.49, mesotergum max. width 1.94. Appendage measurements: Pedipalps. Trochanter length 0.25, femora length 0.95, patella length 0.55, tibia length 0.68, tarsus length 0.66. Leg I: trochanter (tr) 0.25, femora (fe) 0.87, patella (pa) 0.50, tibia (ti) 0.70, metatarsus (mt) 0.89, tarsus (ta) 0.85. II: tr 0.33, fe 1.28, pa 0.54, ti 0.96, mt 1.08, ta 1.45. III: tr 0.32, fe 0.81, pa 0.43, ti 0.66, mt 0.77, ta 0.85. IV: tr 0.34, fe 1.15, pa 0.61, ti 0.95, mt 1.31, ta 1.03.</p><p>Dorsum (Fig. <xref ref-type="fig" rid="F50">50</xref>, <xref ref-type="fig" rid="F51">51</xref>). Eta (η) hourglass-shaped dorsal scutum. Ocularium elevated, with a long, backward-curving apophysis. Eyes located laterally in the middle of the ocular structure. Dorsal scutum microgranulate and without clear delimitation of areas. Area I with a pair of setae, while areas II–IV display an arcuate row of small setae tubercles. Posterior margin characterized by a row of small setiferous tubercles. All free tergites with a row of small setiferous tubercles.</p><fig id="F50" position="float" orientation="portrait"><object-id xmlns:xlink="http://www.w3.org/1999/xlink" content-type="doi" xlink:type="simple">10.3897/zookeys.1207.120068.figure50</object-id><object-id xmlns:xlink="http://www.w3.org/1999/xlink" content-type="arpha" xlink:type="simple">3BD80E0B-EFBA-511F-B6D2-9A0E8F4B4559</object-id><label>Figure 50.</label><caption><p><italic><tp:taxon-name><tp:taxon-name-part taxon-name-part-type="genus" reg="Chilenuncia">Chilenuncia</tp:taxon-name-part><tp:taxon-name-part taxon-name-part-type="species" reg="rostrata">rostrata</tp:taxon-name-part></tp:taxon-name></italic> comb. nov. habitus, male <bold>A</bold> dorsal view <bold>C</bold> lateral view <bold>E</bold> ventral view. Female <bold>B</bold> dorsal view <bold>D</bold> lateral view <bold>F</bold> ventral view. Scale bars: 1 mm.</p></caption><graphic xmlns:xlink="http://www.w3.org/1999/xlink" xlink:href="zookeys-1207-001_article-120068__-g050.jpg" position="float" orientation="portrait" xlink:type="simple" id="oo_1090656.jpg"><uri content-type="original_file" xlink:type="simple">https://binary.pensoft.net/fig/1090656</uri></graphic></fig><fig id="F51" position="float" orientation="portrait"><object-id xmlns:xlink="http://www.w3.org/1999/xlink" content-type="doi" xlink:type="simple">10.3897/zookeys.1207.120068.figure51</object-id><object-id xmlns:xlink="http://www.w3.org/1999/xlink" content-type="arpha" xlink:type="simple">913DCB6E-167D-50D7-BDCA-2C713B0313BD</object-id><label>Figure 51.</label><caption><p><italic><tp:taxon-name><tp:taxon-name-part taxon-name-part-type="genus" reg="Chilenuncia">Chilenuncia</tp:taxon-name-part><tp:taxon-name-part taxon-name-part-type="species" reg="rostrata">rostrata</tp:taxon-name-part></tp:taxon-name></italic> comb. nov. male, <abbrev xmlns:xlink="http://www.w3.org/1999/xlink" content-type="institution" xlink:title="scanning electron microscopy" id="ABBRID0EKQDI" xlink:type="simple">SEM</abbrev> images of habitus <bold>A</bold> dorsal view <bold>B</bold> lateral view <bold>C, D</bold> ventral view. Scale bars: 500 µm (<bold>A, B, C</bold>); 200 µm (<bold>D</bold>).</p></caption><graphic xmlns:xlink="http://www.w3.org/1999/xlink" xlink:href="zookeys-1207-001_article-120068__-g051.jpg" position="float" orientation="portrait" xlink:type="simple" id="oo_1090657.jpg"><uri content-type="original_file" xlink:type="simple">https://binary.pensoft.net/fig/1090657</uri></graphic></fig><p>Chelicerae (Fig. <xref ref-type="fig" rid="F52">52A, B</xref>). Segment I with a small tubercle on its dorso-distal surface; segment II with a mesal tubercle and bears a few setae.</p><fig id="F52" position="float" orientation="portrait"><object-id xmlns:xlink="http://www.w3.org/1999/xlink" content-type="doi" xlink:type="simple">10.3897/zookeys.1207.120068.figure52</object-id><object-id xmlns:xlink="http://www.w3.org/1999/xlink" content-type="arpha" xlink:type="simple">B08F7E91-CC83-5851-A629-F67491B0916E</object-id><label>Figure 52.</label><caption><p><italic><tp:taxon-name><tp:taxon-name-part taxon-name-part-type="genus" reg="Chilenuncia">Chilenuncia</tp:taxon-name-part><tp:taxon-name-part taxon-name-part-type="species" reg="rostrata">rostrata</tp:taxon-name-part></tp:taxon-name></italic> comb. nov. chelicerae: mesal <bold>A</bold> ectal <bold>B</bold> Pedipalps: mesal <bold>C</bold> ectal <bold>D</bold>. Scale bars: 200 µm (<bold>A, B</bold>); 500 µm (<bold>C, D</bold>).</p></caption><graphic xmlns:xlink="http://www.w3.org/1999/xlink" xlink:href="zookeys-1207-001_article-120068__-g052.jpg" position="float" orientation="portrait" xlink:type="simple" id="oo_1090658.jpg"><uri content-type="original_file" xlink:type="simple">https://binary.pensoft.net/fig/1090658</uri></graphic></fig><p>Pedipalps (Fig. <xref ref-type="fig" rid="F52">52C, D</xref>). Trochanter with a small dorsal and ectal tubercle. Femora with two ventroproximal and one ventromedial spine with subdistal setae, with two distal setiferous granules and three dorsoproximal tubercles with subdistal setae. Mesal surface of femora with 2–3 distal setiferous granules. Patella with a ventral setiferous tubercle. Tibia with four ectal and three mesal spines with subdistal setae, while the ventral surface presents small setiferous granules. Tarsus with three mesal and four ectal spines with subdistal setae, as well as a few setae and granules.</p><p>Legs (Fig. <xref ref-type="fig" rid="F53">53</xref>). Coxa I with a row of setiferous tubercles, with two distal setiferous tubercles with subdistal setae. Coxae II–III also with setiferous tubercles, while Coxa IV with only microgranulation. Four bridges between legs II and III, and five or six bridges between legs III and IV. Spiracles not obstructed by bridges. A smooth surface covers ~ 1/3 of leg II, ¾ of leg III, and &lt; 1/3 of leg IV. Within the smooth area of leg II, two small tubercles with subdistal setae can be observed on each side. Sternum arrow-shaped, with a triangular posterior area. Smooth, covered in setae, without a notch on tarsus I. Tarsal count 4–7–4–4.</p><fig id="F53" position="float" orientation="portrait"><object-id xmlns:xlink="http://www.w3.org/1999/xlink" content-type="doi" xlink:type="simple">10.3897/zookeys.1207.120068.figure53</object-id><object-id xmlns:xlink="http://www.w3.org/1999/xlink" content-type="arpha" xlink:type="simple">601D47BE-5502-5983-BCCC-1F680CB95685</object-id><label>Figure 53.</label><caption><p><italic><tp:taxon-name><tp:taxon-name-part taxon-name-part-type="genus" reg="Chilenuncia">Chilenuncia</tp:taxon-name-part><tp:taxon-name-part taxon-name-part-type="species" reg="rostrata">rostrata</tp:taxon-name-part></tp:taxon-name></italic> comb. nov. legs I <bold>A</bold> II <bold>B</bold> III <bold>C</bold> IV <bold>D</bold>. Scale bars: 500 µm (<bold>A, B, D</bold>); 200 µm (<bold>C</bold>).</p></caption><graphic xmlns:xlink="http://www.w3.org/1999/xlink" xlink:href="zookeys-1207-001_article-120068__-g053.jpg" position="float" orientation="portrait" xlink:type="simple" id="oo_1090659.jpg"><uri content-type="original_file" xlink:type="simple">https://binary.pensoft.net/fig/1090659</uri></graphic></fig><p>Penis (Figs <xref ref-type="fig" rid="F54">54</xref>, <xref ref-type="fig" rid="F55">55</xref>). Pars distalis with large ventral cleft that divides the plate into two lamellae. Each lamella with three pointed macrosetae on the ventral surface and one macroseta on the dorsal surface. Capsula externa covers dorsal and lateral surfaces, exhibiting a small medial notch that divides the apical region of the capsula externa. With a dorsolateral plate attached to the pars basalis. Capsula interna slightly longer than capsula externa and partially covers the ventral plate. Capsula interna sac-shaped in appearance.</p><fig id="F54" position="float" orientation="portrait"><object-id xmlns:xlink="http://www.w3.org/1999/xlink" content-type="doi" xlink:type="simple">10.3897/zookeys.1207.120068.figure54</object-id><object-id xmlns:xlink="http://www.w3.org/1999/xlink" content-type="arpha" xlink:type="simple">0DA88A19-21F4-53C9-9F82-15907E0522C3</object-id><label>Figure 54.</label><caption><p><italic><tp:taxon-name><tp:taxon-name-part taxon-name-part-type="genus" reg="Chilenuncia">Chilenuncia</tp:taxon-name-part><tp:taxon-name-part taxon-name-part-type="species" reg="rostrata">rostrata</tp:taxon-name-part></tp:taxon-name></italic> comb. nov. penis: ventral <bold>A, B</bold> apical <bold>C</bold> lateral <bold>D, E</bold> dorsal <bold>F, G</bold>. Scale bars: 200 µm (<bold>A, D, F</bold>); 100 µm (<bold>B, E, G</bold>); 50 µm (<bold>C</bold>).</p></caption><graphic xmlns:xlink="http://www.w3.org/1999/xlink" xlink:href="zookeys-1207-001_article-120068__-g054.jpg" position="float" orientation="portrait" xlink:type="simple" id="oo_1090660.jpg"><uri content-type="original_file" xlink:type="simple">https://binary.pensoft.net/fig/1090660</uri></graphic></fig><fig id="F55" position="float" orientation="portrait"><object-id xmlns:xlink="http://www.w3.org/1999/xlink" content-type="doi" xlink:type="simple">10.3897/zookeys.1207.120068.figure55</object-id><object-id xmlns:xlink="http://www.w3.org/1999/xlink" content-type="arpha" xlink:type="simple">B32C30C8-3DAB-528F-BFCE-4EC4C353D5D5</object-id><label>Figure 55.</label><caption><p><italic><tp:taxon-name><tp:taxon-name-part taxon-name-part-type="genus" reg="Chilenuncia">Chilenuncia</tp:taxon-name-part><tp:taxon-name-part taxon-name-part-type="species" reg="rostrata">rostrata</tp:taxon-name-part></tp:taxon-name></italic> comb. nov. penis: ventral <bold>A</bold> apical <bold>B</bold> lateral <bold>C</bold> dorsal <bold>D</bold>. Colors: ventral plate (yellow), capsula externa (blue), capsula interna (red). Scale bars: 100 µm (<bold>A, C, D</bold>); 50 µm (<bold>B</bold>).</p></caption><graphic xmlns:xlink="http://www.w3.org/1999/xlink" xlink:href="zookeys-1207-001_article-120068__-g055.jpg" position="float" orientation="portrait" xlink:type="simple" id="oo_1090661.jpg"><uri content-type="original_file" xlink:type="simple">https://binary.pensoft.net/fig/1090661</uri></graphic></fig><p><bold>Female.</bold> Similar to male, with shorter pedipalpal femora and interocular apophysis.</p><p>Female measurements. Total length 3.17. Carapace length 0.98, dorsal scutum length 2.12, carapace max. width 1.38, mesotergum max. width 2.08. Appendage measurements: Pedipalps. Trochanter length 0.21, femora length 0.83, patella length 0.45, tibia length 0.59, tarsus length 0.62. Leg I: trochanter (tr) 0.23, femora (fe) 0.84, patella (pa) 0.52, tibia (ti) 0.69, metatarsus (mt) 0.82, tarsus (ta) 0.64. II: tr 0.30, fe 1.13, pa 0.52, ti 0.89, mt 0.92, ta 1.23. III: tr 0.30, fe 0.73, pa 0.40, ti 0.72, mt 0.79, ta 0.73. IV: tr 0.30, fe 1.13, pa 0.60, ti 0.90, mt 1.27, ta 0.93. Tarsal count: 3–6–4–4.</p></tp:treatment-sec><tp:treatment-sec><!--Section generated to contain objects referenced in tp:taxon-treatment.--><fig id="F4" position="float" orientation="portrait"><object-id xmlns:xlink="http://www.w3.org/1999/xlink" content-type="doi" xlink:type="simple">10.3897/zookeys.1207.120068.figure4</object-id><object-id xmlns:xlink="http://www.w3.org/1999/xlink" content-type="arpha" xlink:type="simple">B2AAA745-23E3-5923-A588-9F6CE5C3AF6A</object-id><label>Figure 4.</label><caption><p>Maps showing the distribution of the species used in this work. South America (Chile and western Argentina inset). Chile in green, Argentina/ South America in grey. Terrestrial ecoregions (following <xref ref-type="bibr" rid="B39">Olson et al. 2001</xref>) highlighted in yellow (Chilean Matorral) and orange (Valdivian temperate forests).</p></caption><graphic xmlns:xlink="http://www.w3.org/1999/xlink" xlink:href="zookeys-1207-001_article-120068__-g004.jpg" position="float" orientation="portrait" xlink:type="simple" id="oo_1090610.jpg"><uri content-type="original_file" xlink:type="simple">https://binary.pensoft.net/fig/1090610</uri></graphic></fig></tp:treatment-sec><ref-list><ref id="B32"><mixed-citation xmlns:xlink="http://www.w3.org/1999/xlink" xlink:type="simple"><person-group><name name-style="western"><surname>Maury</surname><given-names>EA</given-names></name></person-group> (<year>1992</year>) <article-title>Lista de los ejemplares típicos de “<tp:taxon-name><tp:taxon-name-part taxon-name-part-type="class">Arachnida</tp:taxon-name-part></tp:taxon-name>” (<tp:taxon-name><tp:taxon-name-part taxon-name-part-type="order">Opiliones</tp:taxon-name-part></tp:taxon-name>, <tp:taxon-name><tp:taxon-name-part taxon-name-part-type="order">Scorpiones</tp:taxon-name-part></tp:taxon-name> y <tp:taxon-name><tp:taxon-name-part taxon-name-part-type="order">Solifugae</tp:taxon-name-part></tp:taxon-name>) depositados en el Museo Argentino de Ciencias Naturales “Bernardino Rivadavia” Suplemento I.</article-title><source>Aracanología</source><volume>6</volume>: <fpage>1</fpage>–<lpage>10</lpage>.</mixed-citation></ref><ref id="B25"><mixed-citation xmlns:xlink="http://www.w3.org/1999/xlink" xlink:type="simple"><person-group><name name-style="western"><surname>Kury</surname><given-names>A</given-names></name></person-group> (<year>2003</year>) Annotated catalogue of the <tp:taxon-name><tp:taxon-name-part taxon-name-part-type="suborder">Laniatores</tp:taxon-name-part></tp:taxon-name> of the New World (<tp:taxon-name><tp:taxon-name-part taxon-name-part-type="class">Arachnida</tp:taxon-name-part></tp:taxon-name>, <tp:taxon-name><tp:taxon-name-part taxon-name-part-type="order">Opiliones</tp:taxon-name-part></tp:taxon-name>). Revista Ibérica de Aracnología espec: 325.</mixed-citation></ref><ref id="B43"><mixed-citation xmlns:xlink="http://www.w3.org/1999/xlink" xlink:type="simple"><person-group><name name-style="western"><surname>Pérez-Schultheiss</surname><given-names>J</given-names></name><name name-style="western"><surname>Urra</surname><given-names>F</given-names></name><name name-style="western"><surname>Otárola</surname><given-names>A</given-names></name></person-group> (<year>2019</year>) <tp:taxon-name><tp:taxon-name-part taxon-name-part-type="order">Opiliones</tp:taxon-name-part></tp:taxon-name><tp:taxon-name><tp:taxon-name-part taxon-name-part-type="suborder">Laniatores</tp:taxon-name-part></tp:taxon-name> (<tp:taxon-name><tp:taxon-name-part taxon-name-part-type="class">Arachnida</tp:taxon-name-part></tp:taxon-name>) de la Cordillera de Nahuelbuta: un desconocido hotspot de diversidad. Boletín Nahuelbuta Natural, 24 pp.</mixed-citation></ref><ref id="B44"><mixed-citation xmlns:xlink="http://www.w3.org/1999/xlink" xlink:type="simple"><person-group><name name-style="western"><surname>Pérez-Schultheiss</surname><given-names>J</given-names></name><name name-style="western"><surname>Urra</surname><given-names>F</given-names></name><name name-style="western"><surname>Oyarzún</surname><given-names>C</given-names></name></person-group> (<year>2021</year>) <article-title><tp:taxon-name><tp:taxon-name-part taxon-name-part-type="order">Opiliones</tp:taxon-name-part></tp:taxon-name><tp:taxon-name><tp:taxon-name-part taxon-name-part-type="suborder">Laniatores</tp:taxon-name-part></tp:taxon-name> (<tp:taxon-name><tp:taxon-name-part taxon-name-part-type="class">Arachnida</tp:taxon-name-part></tp:taxon-name>) de Manquemapu, cordillera de la costa de Purranque, Región de Los Lagos, Chile.</article-title><source>Revista Chilena de Entomologia</source><volume>47</volume>(<issue>2</issue>): <fpage>405</fpage>–<lpage>432</lpage>. <ext-link xlink:href="10.35249/rche.47.2.21.25" ext-link-type="doi" xlink:type="simple">https://doi.org/10.35249/rche.47.2.21.25</ext-link></mixed-citation></ref><ref id="B39"><mixed-citation xmlns:xlink="http://www.w3.org/1999/xlink" xlink:type="simple"><person-group><name name-style="western"><surname>Olson</surname><given-names>DM</given-names></name><name name-style="western"><surname>Dinerstein</surname><given-names>E</given-names></name><name name-style="western"><surname>Wikramanayake</surname><given-names>ED</given-names></name><name name-style="western"><surname>Burgess</surname><given-names>ND</given-names></name><name name-style="western"><surname>Powell</surname><given-names>GVN</given-names></name><name name-style="western"><surname>Underwood</surname><given-names>EC</given-names></name><name name-style="western"><surname>D’amico</surname><given-names>JA</given-names></name><name name-style="western"><surname>Itoua</surname><given-names>I</given-names></name><name name-style="western"><surname>Strand</surname><given-names>HE</given-names></name><name name-style="western"><surname>Morrison</surname><given-names>JC</given-names></name><name name-style="western"><surname>Loucks</surname><given-names>CJ</given-names></name><name name-style="western"><surname>Allnutt</surname><given-names>TF</given-names></name><name name-style="western"><surname>Ricketts</surname><given-names>TH</given-names></name><name name-style="western"><surname>Kura</surname><given-names>Y</given-names></name><name name-style="western"><surname>Lamoreux</surname><given-names>JF</given-names></name><name name-style="western"><surname>Wettengel</surname><given-names>WW</given-names></name><name name-style="western"><surname>Hedao</surname><given-names>P</given-names></name><name name-style="western"><surname>Kassem</surname><given-names>KR</given-names></name></person-group> (<year>2001</year>) Terrestrial Ecoregions of the World: A New Map of Life on Earth: A new global map of terrestrial ecoregions provides an innovative tool for conserving biodiversity. Bioscience 51(11): 933–938. <ext-link xlink:href="10.1641/0006-3568(2001)051%5B0933:TEOTWA%5D2.0.CO;2" ext-link-type="doi" xlink:type="simple">https://doi.org/10.1641/0006-3568(2001)051[0933:TEOTWA]2.0.CO;2</ext-link></mixed-citation></ref></ref-list></tp:taxon-treatment>
