# Supplementary material for: ﻿Systematic revision of the South American “Nuncia” (Opiliones, Laniatores, Triaenonychidae)
Source: Zookeys. 2024 Jul 12;1207:1–149. doi: 10.3897/zookeys.1207.120068 (PMC11273004; doi:10.3897/zookeys.1207.120068)
Supplement: XML Treatment for Laftrachia [file zookeys.1207.120068-treatment13.xml]

<!DOCTYPE tp:taxon-treatment
  PUBLIC "-//TaxonX//DTD Taxonomic Treatment Publishing DTD v0 20100105//EN" "tax-treatment-NSO.dtd">
<tp:taxon-treatment xmlns:tp="http://www.plazi.org/taxpub"><tp:treatment-meta><kwd-group><label>Taxon classification</label><kwd>
                  <named-content content-type="kingdom">Animalia</named-content>
                </kwd><kwd>
                  <named-content content-type="order">Opiliones</named-content>
                </kwd><kwd>
                  <named-content content-type="family">Triaenonychidae</named-content>
                </kwd></kwd-group><mixed-citation publication-type="journal"><person-group><name><surname>Porto</surname><given-names>Willians</given-names></name><name><surname>Derkarabetian</surname><given-names>Shahan</given-names></name><name><surname>Giribet</surname><given-names>Gonzalo</given-names></name><name><surname>Pérez-González</surname><given-names>Abel</given-names></name></person-group><article-title>﻿Systematic revision of the South American “<italic><tp:taxon-name><tp:taxon-name-part taxon-name-part-type="genus" reg="Nuncia">Nuncia</tp:taxon-name-part></tp:taxon-name></italic>” (<tp:taxon-name><tp:taxon-name-part taxon-name-part-type="order">Opiliones</tp:taxon-name-part></tp:taxon-name>, <tp:taxon-name><tp:taxon-name-part taxon-name-part-type="suborder">Laniatores</tp:taxon-name-part></tp:taxon-name>, <tp:taxon-name><tp:taxon-name-part taxon-name-part-type="family">Triaenonychidae</tp:taxon-name-part></tp:taxon-name>)</article-title><source>Zookeys</source><day>12</day><month>07</month><year>2024</year><volume>1207</volume><fpage>1</fpage><lpage>149</lpage><pub-id pub-id-type="doi">10.3897/zookeys.1207.120068</pub-id></mixed-citation></tp:treatment-meta><tp:nomenclature><label>﻿Genus</label><tp:taxon-name>
                <object-id xmlns:xlink="http://www.w3.org/1999/xlink" content-type="arpha" xlink:type="simple">166B4133-778F-59B6-93CA-84E45B606F49</object-id>
                <tp:taxon-name-part taxon-name-part-type="genus" reg="Laftrachia">Laftrachia</tp:taxon-name-part>
                <object-id xmlns:xlink="http://www.w3.org/1999/xlink" content-type="zoobank" xlink:type="simple">https://zoobank.org/4BE5CC16-9A40-4F4C-A0EB-7632F000E1F5</object-id>
              </tp:taxon-name><tp:taxon-status xmlns:xlink="http://www.w3.org/1999/xlink" xlink:type="simple">gen. nov.</tp:taxon-status><xref ref-type="fig" rid="F56">Figs 56</xref><xref ref-type="fig" rid="F57">, 57</xref><xref ref-type="fig" rid="F58">, 58</xref><xref ref-type="fig" rid="F59">, 59</xref><xref ref-type="fig" rid="F60">, 60</xref><xref ref-type="fig" rid="F61">, 61</xref></tp:nomenclature><tp:treatment-sec sec-type="etymology" id="SECID0EOYDI"><title>Etymology.</title><p>The specific epithet derives from Laftrache (which in Mapudungun, Mapuche Language, means “little people”) also known as Caftranche, a mythical being present in Mapuche mythology. Feminine grammatical gender.</p></tp:treatment-sec><tp:treatment-sec sec-type="diagnosis" id="SECID0ETYDI"><title>Diagnosis.</title><p>This monotypic genus is characterized by its small size, yellow-orange coloration, a prominent ectal-distal process on the pedipalp femora, a low ocularium, and distinct male genital morphology. The male genitalia exhibits an arc-shaped ventral plate and a pair of parallel projections within the capsula interna. These distinguishing features differentiate it from other genera within the family <tp:taxon-name><tp:taxon-name-part taxon-name-part-type="family">Triaenonychidae</tp:taxon-name-part></tp:taxon-name>.</p></tp:treatment-sec><tp:treatment-sec sec-type="type species" id="SECID0E5YDI"><title>Type species.</title><p><italic><tp:taxon-name><tp:taxon-name-part taxon-name-part-type="genus" reg="Laftrachia">Laftrachia</tp:taxon-name-part><tp:taxon-name-part taxon-name-part-type="species" reg="robin">robin</tp:taxon-name-part></tp:taxon-name></italic> sp. nov.</p></tp:treatment-sec><tp:treatment-sec sec-type="Included species" id="SECID0EPZDI"><title>Included species.</title><p><italic><tp:taxon-name><tp:taxon-name-part taxon-name-part-type="genus" reg="Laftrachia">Laftrachia</tp:taxon-name-part><tp:taxon-name-part taxon-name-part-type="species" reg="robin">robin</tp:taxon-name-part></tp:taxon-name></italic> sp. nov.</p></tp:treatment-sec><tp:treatment-sec sec-type="distribution" id="SECID0EA1DI"><title>Distribution.</title><p>Chile: Bío-Bío Region (Fig. <xref ref-type="fig" rid="F4">4D</xref>).</p></tp:treatment-sec><tp:treatment-sec><!--Section generated to contain objects referenced in tp:taxon-treatment.--><fig id="F56" position="float" orientation="portrait"><object-id xmlns:xlink="http://www.w3.org/1999/xlink" content-type="doi" xlink:type="simple">10.3897/zookeys.1207.120068.figure56</object-id><object-id xmlns:xlink="http://www.w3.org/1999/xlink" content-type="arpha" xlink:type="simple">C4673348-FFCB-5BE7-8DC1-54D530392E44</object-id><label>Figure 56.</label><caption><p><italic><tp:taxon-name><tp:taxon-name-part taxon-name-part-type="genus" reg="Laftrachia">Laftrachia</tp:taxon-name-part><tp:taxon-name-part taxon-name-part-type="species" reg="robin">robin</tp:taxon-name-part></tp:taxon-name></italic> sp. nov. habitus, male <bold>A</bold> dorsal view <bold>C</bold> lateral view <bold>E</bold> ventral view. Female <bold>B</bold> dorsal view <bold>D</bold> lateral view <bold>F</bold> ventral view. Scale bars: 500 µm. Species of Clade C, see Fig. <xref ref-type="fig" rid="F3">3</xref>.</p></caption><graphic xmlns:xlink="http://www.w3.org/1999/xlink" xlink:href="zookeys-1207-001_article-120068__-g056.jpg" position="float" orientation="portrait" xlink:type="simple" id="oo_1090663.jpg"><uri content-type="original_file" xlink:type="simple">https://binary.pensoft.net/fig/1090663</uri></graphic></fig><fig id="F3" position="float" orientation="portrait"><object-id xmlns:xlink="http://www.w3.org/1999/xlink" content-type="doi" xlink:type="simple">10.3897/zookeys.1207.120068.figure3</object-id><object-id xmlns:xlink="http://www.w3.org/1999/xlink" content-type="arpha" xlink:type="simple">2BCE33E8-613F-5691-BDD8-B519FBC1ED7B</object-id><label>Figure 3.</label><caption><p>Phylogenetics relationships of <tp:taxon-name><tp:taxon-name-part taxon-name-part-type="family">Triaenonychidae</tp:taxon-name-part></tp:taxon-name>, with clade names as discussed in the main text. Phylogeny is derived from the IQ-TREE analysis. Nodes without circles have &lt; 95% bootstrap support to AH-aLR and <abbrev xmlns:xlink="http://www.w3.org/1999/xlink" xlink:title="ultrafast bootstrap analysis" id="ABBRID0EY3AE" xlink:type="simple">UFBoot</abbrev>.</p></caption><graphic xmlns:xlink="http://www.w3.org/1999/xlink" xlink:href="zookeys-1207-001_article-120068__-g003.jpg" position="float" orientation="portrait" xlink:type="simple" id="oo_1090609.jpg"><uri content-type="original_file" xlink:type="simple">https://binary.pensoft.net/fig/1090609</uri></graphic></fig><fig id="F57" position="float" orientation="portrait"><object-id xmlns:xlink="http://www.w3.org/1999/xlink" content-type="doi" xlink:type="simple">10.3897/zookeys.1207.120068.figure57</object-id><object-id xmlns:xlink="http://www.w3.org/1999/xlink" content-type="arpha" xlink:type="simple">6A015489-035D-56B1-A854-9404D4F90EAC</object-id><label>Figure 57.</label><caption><p><italic><tp:taxon-name><tp:taxon-name-part taxon-name-part-type="genus" reg="Laftrachia">Laftrachia</tp:taxon-name-part><tp:taxon-name-part taxon-name-part-type="species" reg="robin">robin</tp:taxon-name-part></tp:taxon-name></italic> sp. nov. male, <abbrev xmlns:xlink="http://www.w3.org/1999/xlink" content-type="institution" xlink:title="scanning electron microscopy" id="ABBRID0EMAAK" xlink:type="simple">SEM</abbrev> images of habitus <bold>A</bold> dorsal view <bold>B</bold> lateral view <bold>C, D</bold> ventral view. Scale bars: 500 µm.</p></caption><graphic xmlns:xlink="http://www.w3.org/1999/xlink" xlink:href="zookeys-1207-001_article-120068__-g057.jpg" position="float" orientation="portrait" xlink:type="simple" id="oo_1090665.jpg"><uri content-type="original_file" xlink:type="simple">https://binary.pensoft.net/fig/1090665</uri></graphic></fig><fig id="F58" position="float" orientation="portrait"><object-id xmlns:xlink="http://www.w3.org/1999/xlink" content-type="doi" xlink:type="simple">10.3897/zookeys.1207.120068.figure58</object-id><object-id xmlns:xlink="http://www.w3.org/1999/xlink" content-type="arpha" xlink:type="simple">52975442-6B53-53B8-82AB-C3621EB42BC0</object-id><label>Figure 58.</label><caption><p><italic><tp:taxon-name><tp:taxon-name-part taxon-name-part-type="genus" reg="Laftrachia">Laftrachia</tp:taxon-name-part><tp:taxon-name-part taxon-name-part-type="species" reg="robin">robin</tp:taxon-name-part></tp:taxon-name></italic> sp. nov. chelicerae: mesal <bold>A</bold> ectal <bold>B</bold> Pedipalps: mesal <bold>C</bold> ectal <bold>D</bold>. Scale bars: 500 µm.</p></caption><graphic xmlns:xlink="http://www.w3.org/1999/xlink" xlink:href="zookeys-1207-001_article-120068__-g058.jpg" position="float" orientation="portrait" xlink:type="simple" id="oo_1090667.jpg"><uri content-type="original_file" xlink:type="simple">https://binary.pensoft.net/fig/1090667</uri></graphic></fig><fig id="F59" position="float" orientation="portrait"><object-id xmlns:xlink="http://www.w3.org/1999/xlink" content-type="doi" xlink:type="simple">10.3897/zookeys.1207.120068.figure59</object-id><object-id xmlns:xlink="http://www.w3.org/1999/xlink" content-type="arpha" xlink:type="simple">995D693F-05E2-5E73-BD10-43C746FE4206</object-id><label>Figure 59.</label><caption><p><italic><tp:taxon-name><tp:taxon-name-part taxon-name-part-type="genus" reg="Laftrachia">Laftrachia</tp:taxon-name-part><tp:taxon-name-part taxon-name-part-type="species" reg="robin">robin</tp:taxon-name-part></tp:taxon-name></italic> sp. nov. legs I <bold>A</bold> II <bold>B</bold> III <bold>C</bold> IV <bold>D</bold>. Scale bars: 200 µm.</p></caption><graphic xmlns:xlink="http://www.w3.org/1999/xlink" xlink:href="zookeys-1207-001_article-120068__-g059.jpg" position="float" orientation="portrait" xlink:type="simple" id="oo_1090669.jpg"><uri content-type="original_file" xlink:type="simple">https://binary.pensoft.net/fig/1090669</uri></graphic></fig><fig id="F60" position="float" orientation="portrait"><object-id xmlns:xlink="http://www.w3.org/1999/xlink" content-type="doi" xlink:type="simple">10.3897/zookeys.1207.120068.figure60</object-id><object-id xmlns:xlink="http://www.w3.org/1999/xlink" content-type="arpha" xlink:type="simple">B6E083D1-98D5-5BE6-9A9F-7D9949A01458</object-id><label>Figure 60.</label><caption><p><italic><tp:taxon-name><tp:taxon-name-part taxon-name-part-type="genus" reg="Laftrachia">Laftrachia</tp:taxon-name-part><tp:taxon-name-part taxon-name-part-type="species" reg="robin">robin</tp:taxon-name-part></tp:taxon-name></italic> sp. nov. penis: ventral <bold>A, B</bold> apical <bold>C</bold> lateral <bold>D, E</bold> dorsal <bold>F, G</bold>. Scale bars: 100 µm (<bold>A, D, E, F</bold>); 20 µm (<bold>B, C</bold>); 50 µm (<bold>G</bold>).</p></caption><graphic xmlns:xlink="http://www.w3.org/1999/xlink" xlink:href="zookeys-1207-001_article-120068__-g060.jpg" position="float" orientation="portrait" xlink:type="simple" id="oo_1090671.jpg"><uri content-type="original_file" xlink:type="simple">https://binary.pensoft.net/fig/1090671</uri></graphic></fig><fig id="F61" position="float" orientation="portrait"><object-id xmlns:xlink="http://www.w3.org/1999/xlink" content-type="doi" xlink:type="simple">10.3897/zookeys.1207.120068.figure61</object-id><object-id xmlns:xlink="http://www.w3.org/1999/xlink" content-type="arpha" xlink:type="simple">70012E7F-7634-59CF-A0C8-BFE01D41C85F</object-id><label>Figure 61.</label><caption><p><italic><tp:taxon-name><tp:taxon-name-part taxon-name-part-type="genus" reg="Laftrachia">Laftrachia</tp:taxon-name-part><tp:taxon-name-part taxon-name-part-type="species" reg="robin">robin</tp:taxon-name-part></tp:taxon-name></italic> sp. nov. penis: ventral <bold>A</bold> apical <bold>B</bold> lateral <bold>C</bold> dorsal <bold>D</bold>. Colors: ventral plate (yellow), capsula externa (blue), capsula interna (red). Scale bars: 20 µm (<bold>A, B</bold>); 100 µm (<bold>C, D</bold>).</p></caption><graphic xmlns:xlink="http://www.w3.org/1999/xlink" xlink:href="zookeys-1207-001_article-120068__-g061.jpg" position="float" orientation="portrait" xlink:type="simple" id="oo_1090673.jpg"><uri content-type="original_file" xlink:type="simple">https://binary.pensoft.net/fig/1090673</uri></graphic></fig><fig id="F4" position="float" orientation="portrait"><object-id xmlns:xlink="http://www.w3.org/1999/xlink" content-type="doi" xlink:type="simple">10.3897/zookeys.1207.120068.figure4</object-id><object-id xmlns:xlink="http://www.w3.org/1999/xlink" content-type="arpha" xlink:type="simple">B2AAA745-23E3-5923-A588-9F6CE5C3AF6A</object-id><label>Figure 4.</label><caption><p>Maps showing the distribution of the species used in this work. South America (Chile and western Argentina inset). Chile in green, Argentina/ South America in grey. Terrestrial ecoregions (following <xref ref-type="bibr" rid="B39">Olson et al. 2001</xref>) highlighted in yellow (Chilean Matorral) and orange (Valdivian temperate forests).</p></caption><graphic xmlns:xlink="http://www.w3.org/1999/xlink" xlink:href="zookeys-1207-001_article-120068__-g004.jpg" position="float" orientation="portrait" xlink:type="simple" id="oo_1090610.jpg"><uri content-type="original_file" xlink:type="simple">https://binary.pensoft.net/fig/1090610</uri></graphic></fig></tp:treatment-sec><ref-list><ref id="B39"><mixed-citation xmlns:xlink="http://www.w3.org/1999/xlink" xlink:type="simple"><person-group><name name-style="western"><surname>Olson</surname><given-names>DM</given-names></name><name name-style="western"><surname>Dinerstein</surname><given-names>E</given-names></name><name name-style="western"><surname>Wikramanayake</surname><given-names>ED</given-names></name><name name-style="western"><surname>Burgess</surname><given-names>ND</given-names></name><name name-style="western"><surname>Powell</surname><given-names>GVN</given-names></name><name name-style="western"><surname>Underwood</surname><given-names>EC</given-names></name><name name-style="western"><surname>D’amico</surname><given-names>JA</given-names></name><name name-style="western"><surname>Itoua</surname><given-names>I</given-names></name><name name-style="western"><surname>Strand</surname><given-names>HE</given-names></name><name name-style="western"><surname>Morrison</surname><given-names>JC</given-names></name><name name-style="western"><surname>Loucks</surname><given-names>CJ</given-names></name><name name-style="western"><surname>Allnutt</surname><given-names>TF</given-names></name><name name-style="western"><surname>Ricketts</surname><given-names>TH</given-names></name><name name-style="western"><surname>Kura</surname><given-names>Y</given-names></name><name name-style="western"><surname>Lamoreux</surname><given-names>JF</given-names></name><name name-style="western"><surname>Wettengel</surname><given-names>WW</given-names></name><name name-style="western"><surname>Hedao</surname><given-names>P</given-names></name><name name-style="western"><surname>Kassem</surname><given-names>KR</given-names></name></person-group> (<year>2001</year>) Terrestrial Ecoregions of the World: A New Map of Life on Earth: A new global map of terrestrial ecoregions provides an innovative tool for conserving biodiversity. Bioscience 51(11): 933–938. <ext-link xlink:href="10.1641/0006-3568(2001)051%5B0933:TEOTWA%5D2.0.CO;2" ext-link-type="doi" xlink:type="simple">https://doi.org/10.1641/0006-3568(2001)051[0933:TEOTWA]2.0.CO;2</ext-link></mixed-citation></ref></ref-list></tp:taxon-treatment>
