# Supplementary material for: ﻿Systematic revision of the South American “Nuncia” (Opiliones, Laniatores, Triaenonychidae)
Source: Zookeys. 2024 Jul 12;1207:1–149. doi: 10.3897/zookeys.1207.120068 (PMC11273004; doi:10.3897/zookeys.1207.120068)
Supplement: XML Treatment for Lautaria ceachei [file zookeys.1207.120068-treatment16.xml]

<!DOCTYPE tp:taxon-treatment
  PUBLIC "-//TaxonX//DTD Taxonomic Treatment Publishing DTD v0 20100105//EN" "tax-treatment-NSO.dtd">
<tp:taxon-treatment xmlns:tp="http://www.plazi.org/taxpub"><tp:treatment-meta><kwd-group><label>Taxon classification</label><kwd>
                  <named-content content-type="kingdom">Animalia</named-content>
                </kwd><kwd>
                  <named-content content-type="order">Opiliones</named-content>
                </kwd><kwd>
                  <named-content content-type="family">Triaenonychidae</named-content>
                </kwd></kwd-group><mixed-citation publication-type="journal"><person-group><name><surname>Porto</surname><given-names>Willians</given-names></name><name><surname>Derkarabetian</surname><given-names>Shahan</given-names></name><name><surname>Giribet</surname><given-names>Gonzalo</given-names></name><name><surname>Pérez-González</surname><given-names>Abel</given-names></name></person-group><article-title>﻿Systematic revision of the South American “<italic><tp:taxon-name><tp:taxon-name-part taxon-name-part-type="genus" reg="Nuncia">Nuncia</tp:taxon-name-part></tp:taxon-name></italic>” (<tp:taxon-name><tp:taxon-name-part taxon-name-part-type="order">Opiliones</tp:taxon-name-part></tp:taxon-name>, <tp:taxon-name><tp:taxon-name-part taxon-name-part-type="suborder">Laniatores</tp:taxon-name-part></tp:taxon-name>, <tp:taxon-name><tp:taxon-name-part taxon-name-part-type="family">Triaenonychidae</tp:taxon-name-part></tp:taxon-name>)</article-title><source>Zookeys</source><day>12</day><month>07</month><year>2024</year><volume>1207</volume><fpage>1</fpage><lpage>149</lpage><pub-id pub-id-type="doi">10.3897/zookeys.1207.120068</pub-id></mixed-citation></tp:treatment-meta><tp:nomenclature><label>﻿</label><tp:taxon-name>
                <object-id xmlns:xlink="http://www.w3.org/1999/xlink" content-type="arpha" xlink:type="simple">22326C2D-3A43-5539-A90B-A62AF2AE2269</object-id>
                <tp:taxon-name-part taxon-name-part-type="genus" reg="Lautaria">Lautaria</tp:taxon-name-part>
                <tp:taxon-name-part taxon-name-part-type="species" reg="ceachei">ceachei</tp:taxon-name-part>
                <object-id xmlns:xlink="http://www.w3.org/1999/xlink" content-type="zoobank" xlink:type="simple">https://zoobank.org/B1D033C3-2192-4672-B2B9-517D1CA30851</object-id>
              </tp:taxon-name><tp:taxon-status xmlns:xlink="http://www.w3.org/1999/xlink" xlink:type="simple">sp. nov.</tp:taxon-status><xref ref-type="fig" rid="F62">Figs 62</xref><xref ref-type="fig" rid="F63">, 63</xref><xref ref-type="fig" rid="F64">, 64</xref><xref ref-type="fig" rid="F65">, 65</xref><xref ref-type="fig" rid="F66">, 66</xref><xref ref-type="fig" rid="F67">, 67</xref></tp:nomenclature><tp:treatment-sec sec-type="material" id="SECID0EXMAK"><title>Material examined.</title><p><bold><italic>Holotype</italic>.</bold> ♂ <bold>Chile.</bold> Altos del Lircay RN, E Vilches Alto, <named-content xmlns:xlink="http://www.w3.org/1999/xlink" content-type="dwc:verbatimCoordinates" xlink:type="simple"><named-content content-type="geo-json" specific-use="{&#34;type&#34;:&#34;Point&#34;,&#34;coordinates&#34;:[-71.040970,-35.598700]}" id="NCID0EHNAK" xlink:type="simple">35.5987°S, 71.04097°W</named-content></named-content>, 1380 m, M. Ramírez, A. Ojanguren, A. Pérez-González, G. Azevedo, W. Porto coll. (<named-content xmlns:xlink="http://www.w3.org/1999/xlink" content-type="dwc:institutional_code" xlink:title="Museo Nacional de Historia Natural, Santiago de Chile" xlink:href="http://grbio.org/institution/museo-nacional-de-historia-natural-santiago" xlink:type="simple">MNHNCL</named-content>). <bold><italic>Paratypes</italic>. Chile.</bold> Altos del Lircay RN, E Vilches Alto, <named-content xmlns:xlink="http://www.w3.org/1999/xlink" content-type="dwc:verbatimCoordinates" xlink:type="simple"><named-content content-type="geo-json" specific-use="{&#34;type&#34;:&#34;Point&#34;,&#34;coordinates&#34;:[-71.040970,-35.598700]}" id="NCID0EYNAK" xlink:type="simple">35.5987°S, 71.04097°W</named-content></named-content>, 1380 m, M. Ramírez, A. Ojanguren, A. Pérez-González, G. Azevedo, W. Porto coll. 15.I.2018, 1 ♂ 4 ♀, 2 imm. (<named-content xmlns:xlink="http://www.w3.org/1999/xlink" content-type="dwc:institutional_code" xlink:title="Museo Argentino de Ciencias Naturales" xlink:href="http://grbio.org/institution/museo-argentino-de-ciencias-naturales-bernardino-rivadavia" xlink:type="simple">MACN</named-content>).</p></tp:treatment-sec><tp:treatment-sec sec-type="etymology" id="SECID0ECOAK"><title>Etymology.</title><p>The specific epithet “<tp:taxon-name><tp:taxon-name-part taxon-name-part-type="genus" reg="Lautaria"/><tp:taxon-name-part taxon-name-part-type="species" reg="ceachei">ceachei</tp:taxon-name-part></tp:taxon-name>” is derived from the chanted cry “ceacheí,” commonly used during sporting events to cheer on Chilean representatives. This Chileanism is created by combining the initial letters of the word “Chile.” The epithet serves as noun in apposition, highlighting the connection to Chilean representation and support.</p></tp:treatment-sec><tp:treatment-sec sec-type="description" id="SECID0EROAK"><title>Description of male.</title><p>Measurements: Total length 2.49. Carapace length 1.14, dorsal scutum length 2.20, carapace max. width 1.63, mesotergum max. width 2.45. Appendage measurements: Pedipalps. Trochanter length 0.30, femora length 0.90, patella length 0.60, tibia length 0.71, tarsus length 0.70. Leg I: trochanter (tr) 0.27, femora (fe) 0.95, patella (pa) 0.54, tibia (ti) 0.83, metatarsus (mt) 1.08, tarsus (ta) 0.61 II: tr 0.32, fe 1.42, pa 0.61, ti 1.10, mt 1.36, ta 0.61. III: tr 0.38, fe 0.95, pa 0.54, ti 0.81, mt 1.02, ta 0.73. IV: tr 0.39, fe 1.41, pa 0.73, ti 1.16, mt 1.49, ta 0.87.</p><p>Dorsum (Fig. <xref ref-type="fig" rid="F62">62</xref>, <xref ref-type="fig" rid="F63">63</xref>). Eta (η) hourglass-shaped dorsal scutum, characterized by its distinctive form. Ocularium low and rounded, with an acute small apophysis. Both the dorsal scutum and free tergites covered with microgranulation, providing a textured surface. Mesotergal areas without clear separation but with small setiferous tubercles, with a stronger presence in the mesotergum and free tergites.</p><fig id="F62" position="float" orientation="portrait"><object-id xmlns:xlink="http://www.w3.org/1999/xlink" content-type="doi" xlink:type="simple">10.3897/zookeys.1207.120068.figure62</object-id><object-id xmlns:xlink="http://www.w3.org/1999/xlink" content-type="arpha" xlink:type="simple">F9F1399A-CD83-56A6-8013-99664AA34AF8</object-id><label>Figure 62.</label><caption><p><italic><tp:taxon-name><tp:taxon-name-part taxon-name-part-type="genus" reg="Lautaria">Lautaria</tp:taxon-name-part><tp:taxon-name-part taxon-name-part-type="species" reg="ceachei">ceachei</tp:taxon-name-part></tp:taxon-name></italic> sp. nov. habitus, male <bold>A</bold> dorsal view <bold>C</bold> lateral view <bold>E</bold> ventral view. Female <bold>B</bold> dorsal view <bold>D</bold> lateral view <bold>F</bold> ventral view. Scale bars: 500 µm. Species of Clade C, see Fig. <xref ref-type="fig" rid="F3">3</xref>.</p></caption><graphic xmlns:xlink="http://www.w3.org/1999/xlink" xlink:href="zookeys-1207-001_article-120068__-g062.jpg" position="float" orientation="portrait" xlink:type="simple" id="oo_1090675.jpg"><uri content-type="original_file" xlink:type="simple">https://binary.pensoft.net/fig/1090675</uri></graphic></fig><fig id="F63" position="float" orientation="portrait"><object-id xmlns:xlink="http://www.w3.org/1999/xlink" content-type="doi" xlink:type="simple">10.3897/zookeys.1207.120068.figure63</object-id><object-id xmlns:xlink="http://www.w3.org/1999/xlink" content-type="arpha" xlink:type="simple">9062BE88-F8C3-5126-BCC1-0E5099920274</object-id><label>Figure 63.</label><caption><p><italic><tp:taxon-name><tp:taxon-name-part taxon-name-part-type="genus" reg="Lautaria">Lautaria</tp:taxon-name-part><tp:taxon-name-part taxon-name-part-type="species" reg="ceachei">ceachei</tp:taxon-name-part></tp:taxon-name></italic> sp. nov. male, <abbrev xmlns:xlink="http://www.w3.org/1999/xlink" content-type="institution" xlink:title="scanning electron microscopy" id="ABBRID0E2QAK" xlink:type="simple">SEM</abbrev> images of habitus <bold>A</bold> dorsal view <bold>B</bold> lateral view <bold>C, D</bold> ventral view. Scale bars: 1 mm (<bold>A, B, C</bold>); 500 µm (<bold>D</bold>).</p></caption><graphic xmlns:xlink="http://www.w3.org/1999/xlink" xlink:href="zookeys-1207-001_article-120068__-g063.jpg" position="float" orientation="portrait" xlink:type="simple" id="oo_1090676.jpg"><uri content-type="original_file" xlink:type="simple">https://binary.pensoft.net/fig/1090676</uri></graphic></fig><p>Chelicerae (Fig. <xref ref-type="fig" rid="F64">64A, B</xref>). Segment I of with a sharp spine on the dorso-distal surface, with three small ventral-proximal tubercles. Segment II with scattered setae in both ectal and ventral views, and in front view, with a triangular tubercle that stands out from the others.</p><fig id="F64" position="float" orientation="portrait"><object-id xmlns:xlink="http://www.w3.org/1999/xlink" content-type="doi" xlink:type="simple">10.3897/zookeys.1207.120068.figure64</object-id><object-id xmlns:xlink="http://www.w3.org/1999/xlink" content-type="arpha" xlink:type="simple">C1D98D53-3698-582A-A2C9-0F8D56F1D47E</object-id><label>Figure 64.</label><caption><p><italic><tp:taxon-name><tp:taxon-name-part taxon-name-part-type="genus" reg="Lautaria">Lautaria</tp:taxon-name-part><tp:taxon-name-part taxon-name-part-type="species" reg="ceachei">ceachei</tp:taxon-name-part></tp:taxon-name></italic> sp. nov. chelicerae: mesal <bold>A</bold> ectal <bold>B</bold> Pedipalps: mesal <bold>C</bold> ectal <bold>D</bold>. Scale bars: 200 µm (<bold>A, B</bold>); 500 µm (<bold>C, D</bold>).</p></caption><graphic xmlns:xlink="http://www.w3.org/1999/xlink" xlink:href="zookeys-1207-001_article-120068__-g064.jpg" position="float" orientation="portrait" xlink:type="simple" id="oo_1090677.jpg"><uri content-type="original_file" xlink:type="simple">https://binary.pensoft.net/fig/1090677</uri></graphic></fig><p>Pedipalps (Fig. <xref ref-type="fig" rid="F64">64C, D</xref>). Trochanter with a small dorsal and a ventral tubercle. Femora with two parallel rows of dorso-mesal tubercles, with three ventral spines and a few setiferous tubercles. Patella with a mesal tubercle. Tibia with three ventral-ectal spines, two ventral-mesal spines, and small scattered ventral tubercles.</p><p>Legs (Fig. <xref ref-type="fig" rid="F65">65</xref>). Coxa I characterized by having 9–10 setiferous tubercles, the two apical ones being stronger and more prominent than the others. Coxa II with a higher number of setiferous tubercles, ranging from 20 to 25. Coxa III with 12–14 tubercles, while coxa IV has five or six small tubercles. Spiracles not obstructed. A smooth surface covers ~1/3 of leg II, ¾ of leg III, and &lt; 1/3 of leg IV. Sternum arrow-shaped. Legs covered in small tubercles. Astragalus longer than the calcaneus on all legs. Tarsal count: 3–6–4–4.</p><fig id="F65" position="float" orientation="portrait"><object-id xmlns:xlink="http://www.w3.org/1999/xlink" content-type="doi" xlink:type="simple">10.3897/zookeys.1207.120068.figure65</object-id><object-id xmlns:xlink="http://www.w3.org/1999/xlink" content-type="arpha" xlink:type="simple">7E1A71D0-76B8-501D-8D71-FBD2133563FC</object-id><label>Figure 65.</label><caption><p><italic><tp:taxon-name><tp:taxon-name-part taxon-name-part-type="genus" reg="Lautaria">Lautaria</tp:taxon-name-part><tp:taxon-name-part taxon-name-part-type="species" reg="ceachei">ceachei</tp:taxon-name-part></tp:taxon-name></italic> sp. nov. legs I <bold>A</bold> II <bold>B</bold> III <bold>C</bold> IV <bold>D</bold>. Scale bars: 500 µm.</p></caption><graphic xmlns:xlink="http://www.w3.org/1999/xlink" xlink:href="zookeys-1207-001_article-120068__-g065.jpg" position="float" orientation="portrait" xlink:type="simple" id="oo_1090678.jpg"><uri content-type="original_file" xlink:type="simple">https://binary.pensoft.net/fig/1090678</uri></graphic></fig><p>Penis (Figs <xref ref-type="fig" rid="F66">66</xref>, <xref ref-type="fig" rid="F67">67</xref>). Pars distalis with a ventral plate and a small cleft, dividing it into two lamellae. Each lamella with three pointed macrosetae on the ventral surface and one macroseta on the dorsal surface. Capsula externa lower than the capsula interna, with a notch in the apical part, dividing into two lateral apical “wings”. With an additional dorsolateral plate. Capsula interna thin and laterally flattened, with a sharp apical area.</p><fig id="F66" position="float" orientation="portrait"><object-id xmlns:xlink="http://www.w3.org/1999/xlink" content-type="doi" xlink:type="simple">10.3897/zookeys.1207.120068.figure66</object-id><object-id xmlns:xlink="http://www.w3.org/1999/xlink" content-type="arpha" xlink:type="simple">EB8BB786-9B14-5C44-BF91-36780ABEC248</object-id><label>Figure 66.</label><caption><p><italic><tp:taxon-name><tp:taxon-name-part taxon-name-part-type="genus" reg="Lautaria">Lautaria</tp:taxon-name-part><tp:taxon-name-part taxon-name-part-type="species" reg="ceachei">ceachei</tp:taxon-name-part></tp:taxon-name></italic> sp. nov. penis: ventral <bold>A, B</bold> apical <bold>C</bold> lateral <bold>D, E</bold> dorsal <bold>F, G</bold>. Scale bars: 200 µm (<bold>A, D, F</bold>); 100 µm (<bold>B, E, G</bold>); 50 µm (<bold>C</bold>).</p></caption><graphic xmlns:xlink="http://www.w3.org/1999/xlink" xlink:href="zookeys-1207-001_article-120068__-g066.jpg" position="float" orientation="portrait" xlink:type="simple" id="oo_1090679.jpg"><uri content-type="original_file" xlink:type="simple">https://binary.pensoft.net/fig/1090679</uri></graphic></fig><fig id="F67" position="float" orientation="portrait"><object-id xmlns:xlink="http://www.w3.org/1999/xlink" content-type="doi" xlink:type="simple">10.3897/zookeys.1207.120068.figure67</object-id><object-id xmlns:xlink="http://www.w3.org/1999/xlink" content-type="arpha" xlink:type="simple">5F6A7FC4-3831-577F-828E-E86661D3EF52</object-id><label>Figure 67.</label><caption><p><italic><tp:taxon-name><tp:taxon-name-part taxon-name-part-type="genus" reg="Lautaria">Lautaria</tp:taxon-name-part><tp:taxon-name-part taxon-name-part-type="species" reg="ceachei">ceachei</tp:taxon-name-part></tp:taxon-name></italic> sp. nov. penis: ventral <bold>A</bold> apical <bold>B</bold> lateral <bold>C</bold> dorsal <bold>D</bold>. Colors: ventral plate (yellow), capsula externa (blue), capsula interna (red). Scale bars: 1 mm.</p></caption><graphic xmlns:xlink="http://www.w3.org/1999/xlink" xlink:href="zookeys-1207-001_article-120068__-g067.jpg" position="float" orientation="portrait" xlink:type="simple" id="oo_1090680.jpg"><uri content-type="original_file" xlink:type="simple">https://binary.pensoft.net/fig/1090680</uri></graphic></fig><p><bold>Female.</bold> Similar to male but with shorter pedipalpal femora and a reduced interocular process.</p><p>Female measurements: Total length 2.98. Carapace length 1.11, dorsal scutum length 2.39, carapace max. width 1.66, mesotergum max. width 2.46. Appendage measurements: Pedipalps. Trochanter length 0.33, femora length 1.09, patella length 0.53, tibia length 0.81, tarsus length 1.05. Leg I: trochanter (tr) 0.22, femora (fe) 1.09, patella (pa) 0.50, tibia (ti) 0.86, metatarsus (mt) 1.06, tarsus (ta) 0.63 II: tr 0.24, fe 1.42, pa 0.60, ti 1.12, mt 1.35, ta 1.17. III: tr 0.27, fe 1.06, pa 0.47, ti 0.86, mt 1.01, ta 0.62. IV: tr 0.37, fe 1.43, pa 0.72, ti 1.16, mt 1.42, ta 0.85.</p></tp:treatment-sec><tp:treatment-sec><!--Section generated to contain objects referenced in tp:taxon-treatment.--><fig id="F3" position="float" orientation="portrait"><object-id xmlns:xlink="http://www.w3.org/1999/xlink" content-type="doi" xlink:type="simple">10.3897/zookeys.1207.120068.figure3</object-id><object-id xmlns:xlink="http://www.w3.org/1999/xlink" content-type="arpha" xlink:type="simple">2BCE33E8-613F-5691-BDD8-B519FBC1ED7B</object-id><label>Figure 3.</label><caption><p>Phylogenetics relationships of <tp:taxon-name><tp:taxon-name-part taxon-name-part-type="family">Triaenonychidae</tp:taxon-name-part></tp:taxon-name>, with clade names as discussed in the main text. Phylogeny is derived from the IQ-TREE analysis. Nodes without circles have &lt; 95% bootstrap support to AH-aLR and <abbrev xmlns:xlink="http://www.w3.org/1999/xlink" xlink:title="ultrafast bootstrap analysis" id="ABBRID0EY3AE" xlink:type="simple">UFBoot</abbrev>.</p></caption><graphic xmlns:xlink="http://www.w3.org/1999/xlink" xlink:href="zookeys-1207-001_article-120068__-g003.jpg" position="float" orientation="portrait" xlink:type="simple" id="oo_1090609.jpg"><uri content-type="original_file" xlink:type="simple">https://binary.pensoft.net/fig/1090609</uri></graphic></fig></tp:treatment-sec></tp:taxon-treatment>
