# Supplementary material for: ﻿Systematic revision of the South American “Nuncia” (Opiliones, Laniatores, Triaenonychidae)
Source: Zookeys. 2024 Jul 12;1207:1–149. doi: 10.3897/zookeys.1207.120068 (PMC11273004; doi:10.3897/zookeys.1207.120068)
Supplement: XML Treatment for Nerudiella americana [file zookeys.1207.120068-treatment18.xml]

<!DOCTYPE tp:taxon-treatment
  PUBLIC "-//TaxonX//DTD Taxonomic Treatment Publishing DTD v0 20100105//EN" "tax-treatment-NSO.dtd">
<tp:taxon-treatment xmlns:tp="http://www.plazi.org/taxpub"><tp:treatment-meta><kwd-group><label>Taxon classification</label><kwd>
                  <named-content content-type="kingdom">Animalia</named-content>
                </kwd><kwd>
                  <named-content content-type="order">Opiliones</named-content>
                </kwd><kwd>
                  <named-content content-type="family">Triaenonychidae</named-content>
                </kwd></kwd-group><mixed-citation publication-type="journal"><person-group><name><surname>Porto</surname><given-names>Willians</given-names></name><name><surname>Derkarabetian</surname><given-names>Shahan</given-names></name><name><surname>Giribet</surname><given-names>Gonzalo</given-names></name><name><surname>Pérez-González</surname><given-names>Abel</given-names></name></person-group><article-title>﻿Systematic revision of the South American “<italic><tp:taxon-name><tp:taxon-name-part taxon-name-part-type="genus" reg="Nuncia">Nuncia</tp:taxon-name-part></tp:taxon-name></italic>” (<tp:taxon-name><tp:taxon-name-part taxon-name-part-type="order">Opiliones</tp:taxon-name-part></tp:taxon-name>, <tp:taxon-name><tp:taxon-name-part taxon-name-part-type="suborder">Laniatores</tp:taxon-name-part></tp:taxon-name>, <tp:taxon-name><tp:taxon-name-part taxon-name-part-type="family">Triaenonychidae</tp:taxon-name-part></tp:taxon-name>)</article-title><source>Zookeys</source><day>12</day><month>07</month><year>2024</year><volume>1207</volume><fpage>1</fpage><lpage>149</lpage><pub-id pub-id-type="doi">10.3897/zookeys.1207.120068</pub-id></mixed-citation></tp:treatment-meta><tp:nomenclature><label>﻿</label><tp:taxon-name>
                <object-id xmlns:xlink="http://www.w3.org/1999/xlink" content-type="arpha" xlink:type="simple">B030A9B5-FD05-5DF9-BB95-EAE01433EE2D</object-id>
                <tp:taxon-name-part taxon-name-part-type="genus" reg="Nerudiella">Nerudiella</tp:taxon-name-part>
                <tp:taxon-name-part taxon-name-part-type="species" reg="americana">americana</tp:taxon-name-part>
              </tp:taxon-name><tp:taxon-authority>(Roewer, 1961)</tp:taxon-authority><tp:taxon-status xmlns:xlink="http://www.w3.org/1999/xlink" xlink:type="simple">comb. nov.</tp:taxon-status><xref ref-type="fig" rid="F68">Figs 68</xref><xref ref-type="fig" rid="F69">, 69</xref><xref ref-type="fig" rid="F70">, 70</xref><xref ref-type="fig" rid="F71">, 71</xref><xref ref-type="fig" rid="F72">, 72</xref><xref ref-type="fig" rid="F73">, 73</xref><tp:nomenclature-citation-list><tp:nomenclature-citation><tp:taxon-name>
                    <tp:taxon-name-part taxon-name-part-type="genus" reg="Nuncia">Nuncia</tp:taxon-name-part>
                    <tp:taxon-name-part taxon-name-part-type="species" reg="americana">americana</tp:taxon-name-part>
                  </tp:taxon-name><comment><xref ref-type="bibr" rid="B51">Roewer 1961</xref>: 102, pl. 19, figs 13–15; <xref ref-type="bibr" rid="B5">Cekalovic 1968</xref>: 6; <xref ref-type="bibr" rid="B4">Besch 1969</xref>: 733; <xref ref-type="bibr" rid="B35">Muñoz-Cuevas 1971a</xref>: 873, fig. 28; <xref ref-type="bibr" rid="B25">Kury 2003</xref>: 21.</comment></tp:nomenclature-citation><tp:nomenclature-citation><tp:taxon-name><tp:taxon-name-part taxon-name-part-type="genus" reg="Nuncia">Nuncia</tp:taxon-name-part> (<tp:taxon-name-part taxon-name-part-type="subgenus" reg="Nuncia">Nuncia</tp:taxon-name-part>) <tp:taxon-name-part taxon-name-part-type="species" reg="americana">americana</tp:taxon-name-part></tp:taxon-name><comment>: <xref ref-type="bibr" rid="B36">Muñoz-Cuevas 1971b</xref>: 98, figs 1–17; <xref ref-type="bibr" rid="B6">Cekalovic 1985</xref>: 11; <xref ref-type="bibr" rid="B44">Pérez-Schultheiss et al. 2021</xref>: 410, fig. 2c, f.</comment></tp:nomenclature-citation></tp:nomenclature-citation-list></tp:nomenclature><tp:treatment-sec sec-type="material" id="SECID0ELRBK"><title>Material examined.</title><p><bold><italic>Paratypes</italic>. Chile.</bold> Chepu Peninsula, Chiloé, mixed woodland shrubs, 1 ♂, 1 ♀ (SMF RII/13414).</p></tp:treatment-sec><tp:treatment-sec sec-type="material" id="SECID0EWRBK"><title>Additional material.</title><p>Chile. Chiloé: Lago Huillinco, M. Ramírez, M. Izquierdo, P. Michalik, C. Wirkner, K. Huckstorf coll., 16.II.2012, 12 imm. (<named-content xmlns:xlink="http://www.w3.org/1999/xlink" content-type="dwc:institutional_code" xlink:title="Museo Argentino de Ciencias Naturales" xlink:href="http://grbio.org/institution/museo-argentino-de-ciencias-naturales-bernardino-rivadavia" xlink:type="simple">MACN</named-content>), 5 km of Quellón, N. Platnick, R.Schuh coll., 01.XII.1981, 4 ♂ 8 ♀ 26 imm. (<named-content xmlns:xlink="http://www.w3.org/1999/xlink" content-type="dwc:institutional_code" xlink:title="American Museum of Natural History" xlink:href="http://grbio.org/institution/american-museum-natural-history" xlink:type="simple">AMNH</named-content>), Isla Chiloé, R.Schuh, N. Platnick coll., 29.XI.1981, 4 ♂ 3 ♀ 2 imm. (<named-content xmlns:xlink="http://www.w3.org/1999/xlink" content-type="dwc:institutional_code" xlink:title="American Museum of Natural History" xlink:href="http://grbio.org/institution/american-museum-natural-history" xlink:type="simple">AMNH</named-content>), Cruce a Coinco, T.Cekalovic coll., 14.II.1983, 3 ♂ 2 ♀ 6 imm. (<named-content xmlns:xlink="http://www.w3.org/1999/xlink" content-type="dwc:institutional_code" xlink:title="Museo Argentino de Ciencias Naturales" xlink:href="http://grbio.org/institution/museo-argentino-de-ciencias-naturales-bernardino-rivadavia" xlink:type="simple">MACN</named-content>); Mocopulli, T.Cekalovic coll., 20.II.1986, 1 ♂ 3 ♀ 5 imm. (<named-content xmlns:xlink="http://www.w3.org/1999/xlink" content-type="dwc:institutional_code" xlink:title="Museo Argentino de Ciencias Naturales" xlink:href="http://grbio.org/institution/museo-argentino-de-ciencias-naturales-bernardino-rivadavia" xlink:type="simple">MACN</named-content>), Isla Chiloé, T.Cekalovic coll., 02.II.1983, 6 ♂ 5 ♀ 8 imm. (<named-content xmlns:xlink="http://www.w3.org/1999/xlink" content-type="dwc:institutional_code" xlink:title="Museo Argentino de Ciencias Naturales" xlink:href="http://grbio.org/institution/museo-argentino-de-ciencias-naturales-bernardino-rivadavia" xlink:type="simple">MACN</named-content>); Isla Chiloé, T.Cekalovic coll., 26.II.1972, 3 imm. (<named-content xmlns:xlink="http://www.w3.org/1999/xlink" content-type="dwc:institutional_code" xlink:title="Museo Argentino de Ciencias Naturales" xlink:href="http://grbio.org/institution/museo-argentino-de-ciencias-naturales-bernardino-rivadavia" xlink:type="simple">MACN</named-content>), Piruquina, T.Cekalovic coll., 26.II.1976, 1 ♂ 1 ♀ 1 imm. (<named-content xmlns:xlink="http://www.w3.org/1999/xlink" content-type="dwc:institutional_code" xlink:title="Museo Argentino de Ciencias Naturales" xlink:href="http://grbio.org/institution/museo-argentino-de-ciencias-naturales-bernardino-rivadavia" xlink:type="simple">MACN</named-content>), Crossroad to San Pedro, T.Cekalovic coll., 27.II.1976, 4 imm. (<named-content xmlns:xlink="http://www.w3.org/1999/xlink" content-type="dwc:institutional_code" xlink:title="Museo Argentino de Ciencias Naturales" xlink:href="http://grbio.org/institution/museo-argentino-de-ciencias-naturales-bernardino-rivadavia" xlink:type="simple">MACN</named-content>), Piruquina, T. Cekalovic coll., 10.II.1981, 2 ♂ 2 ♀ 1 imm. (<named-content xmlns:xlink="http://www.w3.org/1999/xlink" content-type="dwc:institutional_code" xlink:title="Museo Argentino de Ciencias Naturales" xlink:href="http://grbio.org/institution/museo-argentino-de-ciencias-naturales-bernardino-rivadavia" xlink:type="simple">MACN</named-content>), same collector, 19.II.1983, 3 imm. (<named-content xmlns:xlink="http://www.w3.org/1999/xlink" content-type="dwc:institutional_code" xlink:title="Museo Argentino de Ciencias Naturales" xlink:href="http://grbio.org/institution/museo-argentino-de-ciencias-naturales-bernardino-rivadavia" xlink:type="simple">MACN</named-content>); Chepu, 15 m, N. Platnick, O. Francke coll., 02.02.1985, 1 ♂ 2 imm. (<named-content xmlns:xlink="http://www.w3.org/1999/xlink" content-type="dwc:institutional_code" xlink:title="American Museum of Natural History" xlink:href="http://grbio.org/institution/american-museum-natural-history" xlink:type="simple">AMNH</named-content>); 15 km N. Chepu, M. Ramírez coll., 03.02.1991, 3 imm. (<named-content xmlns:xlink="http://www.w3.org/1999/xlink" content-type="dwc:institutional_code" xlink:title="Museo Argentino de Ciencias Naturales" xlink:href="http://grbio.org/institution/museo-argentino-de-ciencias-naturales-bernardino-rivadavia" xlink:type="simple">MACN</named-content>), 15 km S de Chepu, M. Ramírez coll., 20.02.1991, 1 imm. (<named-content xmlns:xlink="http://www.w3.org/1999/xlink" content-type="dwc:institutional_code" xlink:title="Museo Argentino de Ciencias Naturales" xlink:href="http://grbio.org/institution/museo-argentino-de-ciencias-naturales-bernardino-rivadavia" xlink:type="simple">MACN</named-content>), Lago Huillinco, M. Ramírez, M. Izquierdo, C. Wirkner, K. Huckstorf coll., 15.ii.2012, 1 ♂ (<named-content xmlns:xlink="http://www.w3.org/1999/xlink" content-type="dwc:institutional_code" xlink:title="Museo Argentino de Ciencias Naturales" xlink:href="http://grbio.org/institution/museo-argentino-de-ciencias-naturales-bernardino-rivadavia" xlink:type="simple">MACN</named-content>), Chilloé island, 5 km N of Quellón, R.Schuh, N. Platnick coll., 01.12.1981, 1 imm. (<named-content xmlns:xlink="http://www.w3.org/1999/xlink" content-type="dwc:institutional_code" xlink:title="American Museum of Natural History" xlink:href="http://grbio.org/institution/american-museum-natural-history" xlink:type="simple">AMNH</named-content>), 8 km Ancud, Isla Chiloé, N. Platnick, O. Francke coll., 01.02.1985, 6 ♀ 22 imm. (<named-content xmlns:xlink="http://www.w3.org/1999/xlink" content-type="dwc:institutional_code" xlink:title="American Museum of Natural History" xlink:href="http://grbio.org/institution/american-museum-natural-history" xlink:type="simple">AMNH</named-content>), Isla Chiloé, 8 km S Ancud, S.Peck, J.Peck coll., 01.02.1985, 8 ♂ 5 ♀ 21 imm. (<named-content xmlns:xlink="http://www.w3.org/1999/xlink" content-type="dwc:institutional_code" xlink:title="American Museum of Natural History" xlink:href="http://grbio.org/institution/american-museum-natural-history" xlink:type="simple">AMNH</named-content>), 5 km N of Quellón, N. Platnick, R.Schuh coll., 01.12.1981, 1 ♂ 1 ♀ 1 imm. (<named-content xmlns:xlink="http://www.w3.org/1999/xlink" content-type="dwc:institutional_code" xlink:title="American Museum of Natural History" xlink:href="http://grbio.org/institution/american-museum-natural-history" xlink:type="simple">AMNH</named-content>); Chepu, E. Maury coll., 29.11.1981, 3 ♂ 1 ♀ 3 imm. (<named-content xmlns:xlink="http://www.w3.org/1999/xlink" content-type="dwc:institutional_code" xlink:title="Museo Argentino de Ciencias Naturales" xlink:href="http://grbio.org/institution/museo-argentino-de-ciencias-naturales-bernardino-rivadavia" xlink:type="simple">MACN</named-content>). Llanquihue: Salto Petrohue, S.Peck, J.Peck coll., 23.12.1984, 1 imm. (<named-content xmlns:xlink="http://www.w3.org/1999/xlink" content-type="dwc:institutional_code" xlink:title="American Museum of Natural History" xlink:href="http://grbio.org/institution/american-museum-natural-history" xlink:type="simple">AMNH</named-content>).</p></tp:treatment-sec><tp:treatment-sec sec-type="diagnosis" id="SECID0ELVBK"><title>Diagnosis.</title><p>This species stands out from the others in the genus due to its sturdy capsula externa and distinctive “T”-shaped dorsal fold. The capsula externa apex is extremely delicate. It can also be differentiated from almost all species of the genus using somatic characters (except from <italic><tp:taxon-name><tp:taxon-name-part taxon-name-part-type="genus" reg="Nerudiella">N.</tp:taxon-name-part><tp:taxon-name-part taxon-name-part-type="species" reg="cautin">cautin</tp:taxon-name-part></tp:taxon-name></italic> sp. nov. and <italic><tp:taxon-name><tp:taxon-name-part taxon-name-part-type="genus" reg="Nerudiella">N.</tp:taxon-name-part><tp:taxon-name-part taxon-name-part-type="species" reg="jaimei">jaimei</tp:taxon-name-part></tp:taxon-name></italic> sp. nov.) by having the dorsal scutum with a low, broad-based tubercles.</p></tp:treatment-sec><tp:treatment-sec sec-type="distribution" id="SECID0EHWBK"><title>Distribution.</title><p>Chile: Los Lagos Region (Fig. <xref ref-type="fig" rid="F4">4F</xref>).</p></tp:treatment-sec><tp:treatment-sec sec-type="redescription" id="SECID0ERWBK"><title>Redescription of male</title><p><bold>paratype SMF RII/13414.</bold> Measurements: Total length 2.73, dorsal scutum length 2.21, carapace max. width 1.47, mesotergum max. width 1.95. Appendage measurements: Pedipalps. Trochanter length 0.28, femora length 0.97, patella length 0.61, tibia length 0.74, tarsus length 0.71. Leg I: trochanter (tr) 0.26, femora (fe) 0.92, patella (pa) 0.54, tibia (ti) 0.69, metatarsus (mt) 0.82, tarsus (ta) 0.70. II: tr 0.32, fe 1.16, pa 0.57, ti 0.93, mt 1.07, ta 1.14. III: tr 0.30, fe 0.71, pa 0.43, ti 0.65, mt 0.59, ta 0.72.IV: tr 0.39, fe 1.08, pa 0.70, ti NA, mt NA, ta NA.</p><p>Dorsum (Fig. <xref ref-type="fig" rid="F68">68</xref>, <xref ref-type="fig" rid="F69">69</xref>). Eta (η) dorsal scutum in the shape of an hourglass. Ocularium slightly elevated. Dorsal scutum microgranulate with a group of low setiferous granules. Areas on scutum not clearly delimited. Along the back margin, with a row of low and broad setiferous granules. Free tergites with a row of low and broad setiferous granules.</p><fig id="F68" position="float" orientation="portrait"><object-id xmlns:xlink="http://www.w3.org/1999/xlink" content-type="doi" xlink:type="simple">10.3897/zookeys.1207.120068.figure68</object-id><object-id xmlns:xlink="http://www.w3.org/1999/xlink" content-type="arpha" xlink:type="simple">E8C0FDA9-C301-5996-8534-E52850BDE534</object-id><label>Figure 68.</label><caption><p><italic><tp:taxon-name><tp:taxon-name-part taxon-name-part-type="genus" reg="Nerudiella">Nerudiella</tp:taxon-name-part><tp:taxon-name-part taxon-name-part-type="species" reg="americana">americana</tp:taxon-name-part></tp:taxon-name></italic> comb. nov. habitus, male <bold>A</bold> dorsal view <bold>C</bold> lateral view <bold>E</bold> ventral view. Female <bold>B</bold> dorsal view <bold>D</bold> lateral view <bold>F</bold> ventral view. Scale bars: 1 mm. Species of Clade C, see Fig. <xref ref-type="fig" rid="F3">3</xref>.</p></caption><graphic xmlns:xlink="http://www.w3.org/1999/xlink" xlink:href="zookeys-1207-001_article-120068__-g068.jpg" position="float" orientation="portrait" xlink:type="simple" id="oo_1090681.jpg"><uri content-type="original_file" xlink:type="simple">https://binary.pensoft.net/fig/1090681</uri></graphic></fig><fig id="F69" position="float" orientation="portrait"><object-id xmlns:xlink="http://www.w3.org/1999/xlink" content-type="doi" xlink:type="simple">10.3897/zookeys.1207.120068.figure69</object-id><object-id xmlns:xlink="http://www.w3.org/1999/xlink" content-type="arpha" xlink:type="simple">952F5965-BE8A-52F8-B161-6458489FAE22</object-id><label>Figure 69.</label><caption><p><italic><tp:taxon-name><tp:taxon-name-part taxon-name-part-type="genus" reg="Nerudiella">Nerudiella</tp:taxon-name-part><tp:taxon-name-part taxon-name-part-type="species" reg="americana">americana</tp:taxon-name-part></tp:taxon-name></italic> comb. nov. male, <abbrev xmlns:xlink="http://www.w3.org/1999/xlink" content-type="institution" xlink:title="scanning electron microscopy" id="ABBRID0E5YBK" xlink:type="simple">SEM</abbrev> images of habitus <bold>A</bold> dorsal view <bold>B</bold> lateral view <bold>C, D</bold> ventral view. Scale bars: 500 µm (<bold>A, B, C</bold>); 200 µm (<bold>D</bold>).</p></caption><graphic xmlns:xlink="http://www.w3.org/1999/xlink" xlink:href="zookeys-1207-001_article-120068__-g069.jpg" position="float" orientation="portrait" xlink:type="simple" id="oo_1090682.jpg"><uri content-type="original_file" xlink:type="simple">https://binary.pensoft.net/fig/1090682</uri></graphic></fig><p>Chelicerae (Fig. <xref ref-type="fig" rid="F70">70A, B</xref>). Segment I smooth in texture without prominent tubercles. Segment II with a small frontal tubercle and covered with scattered setae, giving it a textured appearance.</p><fig id="F70" position="float" orientation="portrait"><object-id xmlns:xlink="http://www.w3.org/1999/xlink" content-type="doi" xlink:type="simple">10.3897/zookeys.1207.120068.figure70</object-id><object-id xmlns:xlink="http://www.w3.org/1999/xlink" content-type="arpha" xlink:type="simple">91587878-07A5-5813-9DE5-2D64E96FB2D6</object-id><label>Figure 70.</label><caption><p><italic><tp:taxon-name><tp:taxon-name-part taxon-name-part-type="genus" reg="Nerudiella">Nerudiella</tp:taxon-name-part><tp:taxon-name-part taxon-name-part-type="species" reg="americana">americana</tp:taxon-name-part></tp:taxon-name></italic> comb. nov. chelicerae: mesal <bold>A</bold> ectal <bold>B</bold> Pedipalps: mesal <bold>C</bold> ectal <bold>D</bold>. Scale bars: 200 µm.</p></caption><graphic xmlns:xlink="http://www.w3.org/1999/xlink" xlink:href="zookeys-1207-001_article-120068__-g070.jpg" position="float" orientation="portrait" xlink:type="simple" id="oo_1090683.jpg"><uri content-type="original_file" xlink:type="simple">https://binary.pensoft.net/fig/1090683</uri></graphic></fig><p>Pedipalps (Fig. <xref ref-type="fig" rid="F70">70C, D</xref>). Coxa I with a smooth surface without any notable tubercles. Trochanter with small tubercles on both the dorsal and ventral sides. In dorsal view, femora with three spines with subdistal setae. In ventral view, with one long bifurcated spine and two spines with subdistal setae. In mesal view, with six low setiferous tubercles on the femora. Patella with a mesal row of setiferous tubercles. Tibia with three ectal and two mesal spines with subdistal setae, and six low setiferous tubercles. Tarsus with three mesal and ectal spines with setae, with a few setae.</p><p>Legs (Fig. <xref ref-type="fig" rid="F71">71</xref>). Leg I with sparse setiferous tubercles. Leg II features two rows of setiferous tubercles, while legs III and IV exhibit only microgranulation without distinct tubercles. With three bridges connecting legs II and III, six bridges between legs III and IV, and four bridges connecting leg IV to the opisthosoma. Distal bridge longer than the others. Bridges do not obstruct the spiracles, although they appear partially covered with a subdistal tubercle. A smooth surface occupies ~ ¼ of leg II, ¾ of leg III, and 1/3 of leg IV. Sternum arrow-shaped. Femora III with a remarkable triangular tubercle. Leg IV with a row of four subtriangular tubercles. Legs I–IV covered in setae, with tarsal area and calcaneus densely setose. Calcaneus smaller than astragalus, ~ 3× smaller in legs I–III, 4× smaller in leg IV. Tarsal count: 4–6–4–4.</p><fig id="F71" position="float" orientation="portrait"><object-id xmlns:xlink="http://www.w3.org/1999/xlink" content-type="doi" xlink:type="simple">10.3897/zookeys.1207.120068.figure71</object-id><object-id xmlns:xlink="http://www.w3.org/1999/xlink" content-type="arpha" xlink:type="simple">21286C46-7E47-5122-BEF2-3F3417968724</object-id><label>Figure 71.</label><caption><p><italic><tp:taxon-name><tp:taxon-name-part taxon-name-part-type="genus" reg="Nerudiella">Nerudiella</tp:taxon-name-part><tp:taxon-name-part taxon-name-part-type="species" reg="americana">americana</tp:taxon-name-part></tp:taxon-name></italic> comb. nov. legs I <bold>A</bold> II <bold>B</bold> III <bold>C</bold> IV <bold>D</bold>. Scale bars: 200 µm (<bold>A, C</bold>); 500 µm (<bold>B, D</bold>).</p></caption><graphic xmlns:xlink="http://www.w3.org/1999/xlink" xlink:href="zookeys-1207-001_article-120068__-g071.jpg" position="float" orientation="portrait" xlink:type="simple" id="oo_1090684.jpg"><uri content-type="original_file" xlink:type="simple">https://binary.pensoft.net/fig/1090684</uri></graphic></fig><p>Penis (Figs <xref ref-type="fig" rid="F72">72</xref>, <xref ref-type="fig" rid="F73">73</xref>). Pars distalis with a prominent ventral plate divided into two lamellae by a cleft. Each lamella equipped with three pointed macrosetae on the ventral surface and one on the dorsal surface. Dorsal and lateral surfaces covered by a capsula externa, with a cleft that separates the capsula externa into two halves. With an additional dorsolateral plate attached to the pars basalis. Capsula interna longer than capsula externa and partially covers ventral plate.</p><fig id="F72" position="float" orientation="portrait"><object-id xmlns:xlink="http://www.w3.org/1999/xlink" content-type="doi" xlink:type="simple">10.3897/zookeys.1207.120068.figure72</object-id><object-id xmlns:xlink="http://www.w3.org/1999/xlink" content-type="arpha" xlink:type="simple">7C22E910-42E3-566F-823E-CC37163EB204</object-id><label>Figure 72.</label><caption><p><italic><tp:taxon-name><tp:taxon-name-part taxon-name-part-type="genus" reg="Nerudiella">Nerudiella</tp:taxon-name-part><tp:taxon-name-part taxon-name-part-type="species" reg="americana">americana</tp:taxon-name-part></tp:taxon-name></italic> comb. nov. penis: ventral <bold>A, B</bold> apical <bold>C</bold> lateral <bold>D, E</bold> dorsal <bold>F, G</bold>. Scale bars: 200 µm (<bold>A, D, F</bold>); 50 µm (<bold>B, C, G</bold>); 100 µm (<bold>E</bold>).</p></caption><graphic xmlns:xlink="http://www.w3.org/1999/xlink" xlink:href="zookeys-1207-001_article-120068__-g072.jpg" position="float" orientation="portrait" xlink:type="simple" id="oo_1090685.jpg"><uri content-type="original_file" xlink:type="simple">https://binary.pensoft.net/fig/1090685</uri></graphic></fig><fig id="F73" position="float" orientation="portrait"><object-id xmlns:xlink="http://www.w3.org/1999/xlink" content-type="doi" xlink:type="simple">10.3897/zookeys.1207.120068.figure73</object-id><object-id xmlns:xlink="http://www.w3.org/1999/xlink" content-type="arpha" xlink:type="simple">C8E3482E-6B90-5075-99B7-E7D6A86060C6</object-id><label>Figure 73.</label><caption><p><italic><tp:taxon-name><tp:taxon-name-part taxon-name-part-type="genus" reg="Nerudiella">Nerudiella</tp:taxon-name-part><tp:taxon-name-part taxon-name-part-type="species" reg="americana">americana</tp:taxon-name-part></tp:taxon-name></italic> comb. nov. penis: ventral <bold>A</bold> apical <bold>B</bold> lateral <bold>C</bold> dorsal <bold>D</bold>. Colors: ventral plate (yellow), capsula externa (blue), capsula interna (red). Scale bars: 50 µm (<bold>A, B, D</bold>); 100 µm (<bold>C</bold>).</p></caption><graphic xmlns:xlink="http://www.w3.org/1999/xlink" xlink:href="zookeys-1207-001_article-120068__-g073.jpg" position="float" orientation="portrait" xlink:type="simple" id="oo_1090686.jpg"><uri content-type="original_file" xlink:type="simple">https://binary.pensoft.net/fig/1090686</uri></graphic></fig><p><bold>Female.</bold> Similar to male, with shorter pedipalpal femora.</p><p>Female measurements. Total length 2.88, carapace length 1.17, dorsal scutum length 2.21, carapace max. width 1.47, mesotergum max. width 2.07. Appendage Measurements: Pedipalps. Trochanter length 0.23, femora length 0.74, patella length 0.46, tibia length 0.58, tarsus length 0.62. Leg I: trochanter (tr) 0.21, femora (fe) 0.88, patella (pa) 0.50, tibia (ti) 0.65, metatarsus (mt) 0.79, tarsus (ta) 0.65. II: tr 0.32, fe 1.12, pa 0.56, ti 0.90, mt 0.98, ta 1.18. III: tr 0.32, fe 0.81, pa 0.46, ti 0.59, mt 0.67, ta 0.64. IV: tr 0.35, fe 1.16, pa 0.70, ti 0.89, mt 1.21, ta 0.87. Tarsal count: 3–6–4–4.</p></tp:treatment-sec><tp:treatment-sec><!--Section generated to contain objects referenced in tp:taxon-treatment.--><fig id="F3" position="float" orientation="portrait"><object-id xmlns:xlink="http://www.w3.org/1999/xlink" content-type="doi" xlink:type="simple">10.3897/zookeys.1207.120068.figure3</object-id><object-id xmlns:xlink="http://www.w3.org/1999/xlink" content-type="arpha" xlink:type="simple">2BCE33E8-613F-5691-BDD8-B519FBC1ED7B</object-id><label>Figure 3.</label><caption><p>Phylogenetics relationships of <tp:taxon-name><tp:taxon-name-part taxon-name-part-type="family">Triaenonychidae</tp:taxon-name-part></tp:taxon-name>, with clade names as discussed in the main text. Phylogeny is derived from the IQ-TREE analysis. Nodes without circles have &lt; 95% bootstrap support to AH-aLR and <abbrev xmlns:xlink="http://www.w3.org/1999/xlink" xlink:title="ultrafast bootstrap analysis" id="ABBRID0EY3AE" xlink:type="simple">UFBoot</abbrev>.</p></caption><graphic xmlns:xlink="http://www.w3.org/1999/xlink" xlink:href="zookeys-1207-001_article-120068__-g003.jpg" position="float" orientation="portrait" xlink:type="simple" id="oo_1090609.jpg"><uri content-type="original_file" xlink:type="simple">https://binary.pensoft.net/fig/1090609</uri></graphic></fig><fig id="F4" position="float" orientation="portrait"><object-id xmlns:xlink="http://www.w3.org/1999/xlink" content-type="doi" xlink:type="simple">10.3897/zookeys.1207.120068.figure4</object-id><object-id xmlns:xlink="http://www.w3.org/1999/xlink" content-type="arpha" xlink:type="simple">B2AAA745-23E3-5923-A588-9F6CE5C3AF6A</object-id><label>Figure 4.</label><caption><p>Maps showing the distribution of the species used in this work. South America (Chile and western Argentina inset). Chile in green, Argentina/ South America in grey. Terrestrial ecoregions (following <xref ref-type="bibr" rid="B39">Olson et al. 2001</xref>) highlighted in yellow (Chilean Matorral) and orange (Valdivian temperate forests).</p></caption><graphic xmlns:xlink="http://www.w3.org/1999/xlink" xlink:href="zookeys-1207-001_article-120068__-g004.jpg" position="float" orientation="portrait" xlink:type="simple" id="oo_1090610.jpg"><uri content-type="original_file" xlink:type="simple">https://binary.pensoft.net/fig/1090610</uri></graphic></fig></tp:treatment-sec><ref-list><ref id="B51"><mixed-citation xmlns:xlink="http://www.w3.org/1999/xlink" xlink:type="simple"><person-group><name name-style="western"><surname>Roewer</surname><given-names>C-F</given-names></name></person-group> (<year>1961</year>) <article-title><tp:taxon-name><tp:taxon-name-part taxon-name-part-type="order">Opiliones</tp:taxon-name-part></tp:taxon-name> aus Süd-Chile.</article-title><source>Senckenbergiana Biologica</source><volume>42</volume>: <fpage>99</fpage>–<lpage>105</lpage>.</mixed-citation></ref><ref id="B5"><mixed-citation xmlns:xlink="http://www.w3.org/1999/xlink" xlink:type="simple"><person-group><name name-style="western"><surname>Cekalovic</surname><given-names>T</given-names></name></person-group> (<year>1968</year>) <article-title>Conocimiento actual de los <tp:taxon-name><tp:taxon-name-part taxon-name-part-type="order">Opiliones</tp:taxon-name-part></tp:taxon-name> chilenos. Noticiario Mensual.</article-title><source>Museo Nacional de Historia Natural, Santiago</source><volume>12</volume>: <fpage>5</fpage>–<lpage>11</lpage>.</mixed-citation></ref><ref id="B4"><mixed-citation xmlns:xlink="http://www.w3.org/1999/xlink" xlink:type="simple"><person-group><name name-style="western"><surname>Besch</surname><given-names>W</given-names></name></person-group> (<year>1969</year>) <article-title>South American <tp:taxon-name><tp:taxon-name-part taxon-name-part-type="class">Arachnida</tp:taxon-name-part></tp:taxon-name>.</article-title> In: <person-group><name name-style="western"><surname>Fittkau</surname><given-names>EJ</given-names></name><name name-style="western"><surname>Illies</surname><given-names>J</given-names></name><name name-style="western"><surname>Klinge</surname><given-names>H</given-names></name><name name-style="western"><surname>Schwabe</surname><given-names>GH</given-names></name><name name-style="western"><surname>Sioli</surname><given-names>H</given-names></name></person-group> (<role>Eds</role>) <issue-title>Biogeography and Ecology in South-America.</issue-title><source>W. Junk, The Hague</source>, <fpage>723</fpage>–<lpage>740</lpage>.</mixed-citation></ref><ref id="B35"><mixed-citation xmlns:xlink="http://www.w3.org/1999/xlink" xlink:type="simple"><person-group><name name-style="western"><surname>Muñoz-Cuevas</surname><given-names>A</given-names></name></person-group> (<year>1971a</year>) <article-title>Contribution à la conaissance de la famille des <tp:taxon-name><tp:taxon-name-part taxon-name-part-type="family">Triaenonychidae</tp:taxon-name-part></tp:taxon-name> du Chili (Opilions <tp:taxon-name><tp:taxon-name-part taxon-name-part-type="suborder">Laniatores</tp:taxon-name-part></tp:taxon-name>).</article-title><source>Bulletin du Muséum National d’Histoire Naturelle</source><volume>2</volume>: <fpage>872</fpage>–<lpage>880</lpage>.</mixed-citation></ref><ref id="B25"><mixed-citation xmlns:xlink="http://www.w3.org/1999/xlink" xlink:type="simple"><person-group><name name-style="western"><surname>Kury</surname><given-names>A</given-names></name></person-group> (<year>2003</year>) Annotated catalogue of the <tp:taxon-name><tp:taxon-name-part taxon-name-part-type="suborder">Laniatores</tp:taxon-name-part></tp:taxon-name> of the New World (<tp:taxon-name><tp:taxon-name-part taxon-name-part-type="class">Arachnida</tp:taxon-name-part></tp:taxon-name>, <tp:taxon-name><tp:taxon-name-part taxon-name-part-type="order">Opiliones</tp:taxon-name-part></tp:taxon-name>). Revista Ibérica de Aracnología espec: 325.</mixed-citation></ref><ref id="B36"><mixed-citation xmlns:xlink="http://www.w3.org/1999/xlink" xlink:type="simple"><person-group><name name-style="western"><surname>Muñoz-Cuevas</surname><given-names>A</given-names></name></person-group> (<year>1971b</year>) <article-title>Redescription de <italic><tp:taxon-name><tp:taxon-name-part taxon-name-part-type="genus">Nuncia</tp:taxon-name-part><tp:taxon-name-part taxon-name-part-type="species">americana</tp:taxon-name-part></tp:taxon-name></italic> Roewer et étude de sa morphologie génitale (<tp:taxon-name><tp:taxon-name-part taxon-name-part-type="order">Opiliones</tp:taxon-name-part></tp:taxon-name>: <tp:taxon-name><tp:taxon-name-part taxon-name-part-type="suborder">Laniatores</tp:taxon-name-part></tp:taxon-name>: <tp:taxon-name><tp:taxon-name-part taxon-name-part-type="family">Triaenonychidae</tp:taxon-name-part></tp:taxon-name>). Seckenbergiana biol.</article-title><volume>52</volume>: <fpage>97</fpage>–<lpage>101</lpage>.</mixed-citation></ref><ref id="B6"><mixed-citation xmlns:xlink="http://www.w3.org/1999/xlink" xlink:type="simple"><person-group><name name-style="western"><surname>Cekalovic</surname><given-names>T</given-names></name></person-group> (<year>1985</year>) <article-title>Catálogo de los <tp:taxon-name><tp:taxon-name-part taxon-name-part-type="order">Opiliones</tp:taxon-name-part></tp:taxon-name> de Chile (<tp:taxon-name><tp:taxon-name-part taxon-name-part-type="class">Arachnida</tp:taxon-name-part></tp:taxon-name>).</article-title><source>Boletín de la Sociedad de Biología de Concepción</source><volume>56</volume>: <fpage>7</fpage>–<lpage>29</lpage>.</mixed-citation></ref><ref id="B44"><mixed-citation xmlns:xlink="http://www.w3.org/1999/xlink" xlink:type="simple"><person-group><name name-style="western"><surname>Pérez-Schultheiss</surname><given-names>J</given-names></name><name name-style="western"><surname>Urra</surname><given-names>F</given-names></name><name name-style="western"><surname>Oyarzún</surname><given-names>C</given-names></name></person-group> (<year>2021</year>) <article-title><tp:taxon-name><tp:taxon-name-part taxon-name-part-type="order">Opiliones</tp:taxon-name-part></tp:taxon-name><tp:taxon-name><tp:taxon-name-part taxon-name-part-type="suborder">Laniatores</tp:taxon-name-part></tp:taxon-name> (<tp:taxon-name><tp:taxon-name-part taxon-name-part-type="class">Arachnida</tp:taxon-name-part></tp:taxon-name>) de Manquemapu, cordillera de la costa de Purranque, Región de Los Lagos, Chile.</article-title><source>Revista Chilena de Entomologia</source><volume>47</volume>(<issue>2</issue>): <fpage>405</fpage>–<lpage>432</lpage>. <ext-link xlink:href="10.35249/rche.47.2.21.25" ext-link-type="doi" xlink:type="simple">https://doi.org/10.35249/rche.47.2.21.25</ext-link></mixed-citation></ref><ref id="B39"><mixed-citation xmlns:xlink="http://www.w3.org/1999/xlink" xlink:type="simple"><person-group><name name-style="western"><surname>Olson</surname><given-names>DM</given-names></name><name name-style="western"><surname>Dinerstein</surname><given-names>E</given-names></name><name name-style="western"><surname>Wikramanayake</surname><given-names>ED</given-names></name><name name-style="western"><surname>Burgess</surname><given-names>ND</given-names></name><name name-style="western"><surname>Powell</surname><given-names>GVN</given-names></name><name name-style="western"><surname>Underwood</surname><given-names>EC</given-names></name><name name-style="western"><surname>D’amico</surname><given-names>JA</given-names></name><name name-style="western"><surname>Itoua</surname><given-names>I</given-names></name><name name-style="western"><surname>Strand</surname><given-names>HE</given-names></name><name name-style="western"><surname>Morrison</surname><given-names>JC</given-names></name><name name-style="western"><surname>Loucks</surname><given-names>CJ</given-names></name><name name-style="western"><surname>Allnutt</surname><given-names>TF</given-names></name><name name-style="western"><surname>Ricketts</surname><given-names>TH</given-names></name><name name-style="western"><surname>Kura</surname><given-names>Y</given-names></name><name name-style="western"><surname>Lamoreux</surname><given-names>JF</given-names></name><name name-style="western"><surname>Wettengel</surname><given-names>WW</given-names></name><name name-style="western"><surname>Hedao</surname><given-names>P</given-names></name><name name-style="western"><surname>Kassem</surname><given-names>KR</given-names></name></person-group> (<year>2001</year>) Terrestrial Ecoregions of the World: A New Map of Life on Earth: A new global map of terrestrial ecoregions provides an innovative tool for conserving biodiversity. Bioscience 51(11): 933–938. <ext-link xlink:href="10.1641/0006-3568(2001)051%5B0933:TEOTWA%5D2.0.CO;2" ext-link-type="doi" xlink:type="simple">https://doi.org/10.1641/0006-3568(2001)051[0933:TEOTWA]2.0.CO;2</ext-link></mixed-citation></ref></ref-list></tp:taxon-treatment>
