# Supplementary material for: ﻿Systematic revision of the South American “Nuncia” (Opiliones, Laniatores, Triaenonychidae)
Source: Zookeys. 2024 Jul 12;1207:1–149. doi: 10.3897/zookeys.1207.120068 (PMC11273004; doi:10.3897/zookeys.1207.120068)
Supplement: XML Treatment for Nerudiella cachai [file zookeys.1207.120068-treatment19.xml]

<!DOCTYPE tp:taxon-treatment
  PUBLIC "-//TaxonX//DTD Taxonomic Treatment Publishing DTD v0 20100105//EN" "tax-treatment-NSO.dtd">
<tp:taxon-treatment xmlns:tp="http://www.plazi.org/taxpub"><tp:treatment-meta><kwd-group><label>Taxon classification</label><kwd>
                  <named-content content-type="kingdom">Animalia</named-content>
                </kwd><kwd>
                  <named-content content-type="order">Opiliones</named-content>
                </kwd><kwd>
                  <named-content content-type="family">Triaenonychidae</named-content>
                </kwd></kwd-group><mixed-citation publication-type="journal"><person-group><name><surname>Porto</surname><given-names>Willians</given-names></name><name><surname>Derkarabetian</surname><given-names>Shahan</given-names></name><name><surname>Giribet</surname><given-names>Gonzalo</given-names></name><name><surname>Pérez-González</surname><given-names>Abel</given-names></name></person-group><article-title>﻿Systematic revision of the South American “<italic><tp:taxon-name><tp:taxon-name-part taxon-name-part-type="genus" reg="Nuncia">Nuncia</tp:taxon-name-part></tp:taxon-name></italic>” (<tp:taxon-name><tp:taxon-name-part taxon-name-part-type="order">Opiliones</tp:taxon-name-part></tp:taxon-name>, <tp:taxon-name><tp:taxon-name-part taxon-name-part-type="suborder">Laniatores</tp:taxon-name-part></tp:taxon-name>, <tp:taxon-name><tp:taxon-name-part taxon-name-part-type="family">Triaenonychidae</tp:taxon-name-part></tp:taxon-name>)</article-title><source>Zookeys</source><day>12</day><month>07</month><year>2024</year><volume>1207</volume><fpage>1</fpage><lpage>149</lpage><pub-id pub-id-type="doi">10.3897/zookeys.1207.120068</pub-id></mixed-citation></tp:treatment-meta><tp:nomenclature><label>﻿</label><tp:taxon-name>
                <object-id xmlns:xlink="http://www.w3.org/1999/xlink" content-type="arpha" xlink:type="simple">7B845AFC-A114-518D-B53C-DE8C09CA8986</object-id>
                <tp:taxon-name-part taxon-name-part-type="genus" reg="Nerudiella">Nerudiella</tp:taxon-name-part>
                <tp:taxon-name-part taxon-name-part-type="species" reg="cachai">cachai</tp:taxon-name-part>
                <object-id xmlns:xlink="http://www.w3.org/1999/xlink" content-type="zoobank" xlink:type="simple">https://zoobank.org/27F81489-12E3-4DC3-858D-5DF1C0ECB048</object-id>
              </tp:taxon-name><tp:taxon-status xmlns:xlink="http://www.w3.org/1999/xlink" xlink:type="simple">sp. nov.</tp:taxon-status><xref ref-type="fig" rid="F74">Figs 74</xref><xref ref-type="fig" rid="F75">, 75</xref><xref ref-type="fig" rid="F76">, 76</xref><xref ref-type="fig" rid="F77">, 77</xref><xref ref-type="fig" rid="F78">, 78</xref><xref ref-type="fig" rid="F79">, 79</xref></tp:nomenclature><tp:treatment-sec sec-type="material" id="SECID0ECBCK"><title>Material examined.</title><p><bold><italic>Holotype</italic>.</bold> ♂ <bold>Chile.</bold> Concepción: Estero Nonguén, <named-content xmlns:xlink="http://www.w3.org/1999/xlink" content-type="dwc:verbatimCoordinates" xlink:type="simple"><named-content content-type="geo-json" specific-use="{&#34;type&#34;:&#34;Point&#34;,&#34;coordinates&#34;:[-73.016490,-36.821060]}" id="NCID0ESBCK" xlink:type="simple">36.82106°S, 73.01649°W</named-content></named-content>, T. Cekalovic coll., 21.IV.1976 (<named-content xmlns:xlink="http://www.w3.org/1999/xlink" content-type="dwc:institutional_code" xlink:title="Museo Nacional de Historia Natural, Santiago de Chile" xlink:href="http://grbio.org/institution/museo-nacional-de-historia-natural-santiago" xlink:type="simple">MNHNCL</named-content>). <bold><italic>Paratypes</italic>. Chile.</bold> Concepción: Estero Nonguén, T.Cekalovic coll., 13.III.1977, 7 ♂ 2 ♀ (<named-content xmlns:xlink="http://www.w3.org/1999/xlink" content-type="dwc:institutional_code" xlink:title="Museo Argentino de Ciencias Naturales" xlink:href="http://grbio.org/institution/museo-argentino-de-ciencias-naturales-bernardino-rivadavia" xlink:type="simple">MACN</named-content>). Same locality, T.Cekalovic coll., 16.IV.1977, 1 ♀ 1 imm. (<named-content xmlns:xlink="http://www.w3.org/1999/xlink" content-type="dwc:institutional_code" xlink:title="Museo Argentino de Ciencias Naturales" xlink:href="http://grbio.org/institution/museo-argentino-de-ciencias-naturales-bernardino-rivadavia" xlink:type="simple">MACN</named-content>). Same locality, 1250 m, N. Platnick, R.Schuh coll., 19.11.1981, 2 ♂ 1 imm. (<named-content xmlns:xlink="http://www.w3.org/1999/xlink" content-type="dwc:institutional_code" xlink:title="American Museum of Natural History" xlink:href="http://grbio.org/institution/american-museum-natural-history" xlink:type="simple">AMNH</named-content>). Agua de la Gloria, T.Cekalovic coll., 14.VIII.1978, 1 ♂ (<named-content xmlns:xlink="http://www.w3.org/1999/xlink" content-type="dwc:institutional_code" xlink:title="Museo Argentino de Ciencias Naturales" xlink:href="http://grbio.org/institution/museo-argentino-de-ciencias-naturales-bernardino-rivadavia" xlink:type="simple">MACN</named-content>).</p></tp:treatment-sec><tp:treatment-sec sec-type="material" id="SECID0EUCCK"><title>Additional material.</title><p>Chile. Arauco. Caramávida, San Alfonso, Quebrada Caramávida, San Alfonso, Arauco reserve, <named-content xmlns:xlink="http://www.w3.org/1999/xlink" content-type="dwc:verbatimCoordinates" xlink:type="simple"><named-content content-type="geo-json" specific-use="{&#34;type&#34;:&#34;Point&#34;,&#34;coordinates&#34;:[-73.171070,-37.709420]}" id="NCID0E4CCK" xlink:type="simple">37.70942°S, 73.17107°W</named-content></named-content>, 750 m, A. Ojanguren, P. Goloboff, M. Ramírez, G. Azevedo, W. Porto coll., 15.I.2018, 30 imm. (<named-content xmlns:xlink="http://www.w3.org/1999/xlink" content-type="dwc:institutional_code" xlink:title="Museo Argentino de Ciencias Naturales" xlink:href="http://grbio.org/institution/museo-argentino-de-ciencias-naturales-bernardino-rivadavia" xlink:type="simple">MACN</named-content>). 16 km N Tres Pinos, <named-content xmlns:xlink="http://www.w3.org/1999/xlink" content-type="dwc:verbatimCoordinates" xlink:type="simple"><named-content content-type="geo-json" specific-use="{&#34;type&#34;:&#34;Point&#34;,&#34;coordinates&#34;:[-73.415550,-37.541430]}" id="NCID0EKDCK" xlink:type="simple">37.54143°S, 73.41555°W</named-content></named-content>, A. Newton, M. Thayer coll., 12.XII.1982, 2 ♂ (<named-content xmlns:xlink="http://www.w3.org/1999/xlink" content-type="dwc:institutional_code" xlink:title="American Museum of Natural History" xlink:href="http://grbio.org/institution/american-museum-natural-history" xlink:type="simple">AMNH</named-content>). Concepción. Penco, <named-content xmlns:xlink="http://www.w3.org/1999/xlink" content-type="dwc:verbatimCoordinates" xlink:type="simple"><named-content content-type="geo-json" specific-use="{&#34;type&#34;:&#34;Point&#34;,&#34;coordinates&#34;:[-72.980060,-36.734000]}" id="NCID0EXDCK" xlink:type="simple">36.734°S, 72.98006°W</named-content></named-content>, T.Cekalovic coll., 23.IV.1977, 5 ♂ 5 ♀ 2 imm. (<named-content xmlns:xlink="http://www.w3.org/1999/xlink" content-type="dwc:institutional_code" xlink:title="Museo Argentino de Ciencias Naturales" xlink:href="http://grbio.org/institution/museo-argentino-de-ciencias-naturales-bernardino-rivadavia" xlink:type="simple">MACN</named-content>). Cerro Caracol, <named-content xmlns:xlink="http://www.w3.org/1999/xlink" content-type="dwc:verbatimCoordinates" xlink:type="simple"><named-content content-type="geo-json" specific-use="{&#34;type&#34;:&#34;Point&#34;,&#34;coordinates&#34;:[-73.048800,-36.834650]}" id="NCID0EEECK" xlink:type="simple">36.83465°S, 73.0488°W</named-content></named-content>, T.Cekalovic coll., 10.IV.1977, 6 ♂ 1 ♀ (<named-content xmlns:xlink="http://www.w3.org/1999/xlink" content-type="dwc:institutional_code" xlink:title="Museo Argentino de Ciencias Naturales" xlink:href="http://grbio.org/institution/museo-argentino-de-ciencias-naturales-bernardino-rivadavia" xlink:type="simple">MACN</named-content>). Estero Nonguén, <named-content xmlns:xlink="http://www.w3.org/1999/xlink" content-type="dwc:verbatimCoordinates" xlink:type="simple"><named-content content-type="geo-json" specific-use="{&#34;type&#34;:&#34;Point&#34;,&#34;coordinates&#34;:[-73.016400,-36.820960]}" id="NCID0ERECK" xlink:type="simple">36.82096°S, 73.0164°W</named-content></named-content>, T.Cekalovic coll., 03.XII.1982, 11 imm. (<named-content xmlns:xlink="http://www.w3.org/1999/xlink" content-type="dwc:institutional_code" xlink:title="Museo Argentino de Ciencias Naturales" xlink:href="http://grbio.org/institution/museo-argentino-de-ciencias-naturales-bernardino-rivadavia" xlink:type="simple">MACN</named-content>). Esquadrón, <named-content xmlns:xlink="http://www.w3.org/1999/xlink" content-type="dwc:verbatimCoordinates" xlink:type="simple"><named-content content-type="geo-json" specific-use="{&#34;type&#34;:&#34;Point&#34;,&#34;coordinates&#34;:[-73.141650,-36.982400]}" id="NCID0E5ECK" xlink:type="simple">36.9824°S, 73.14165°W</named-content></named-content>, T.Cekalovic coll., 10.08.1978, 1 imm. (<named-content xmlns:xlink="http://www.w3.org/1999/xlink" content-type="dwc:institutional_code" xlink:title="Museo Argentino de Ciencias Naturales" xlink:href="http://grbio.org/institution/museo-argentino-de-ciencias-naturales-bernardino-rivadavia" xlink:type="simple">MACN</named-content>). Estero Nonguén, <named-content xmlns:xlink="http://www.w3.org/1999/xlink" content-type="dwc:verbatimCoordinates" xlink:type="simple"><named-content content-type="geo-json" specific-use="{&#34;type&#34;:&#34;Point&#34;,&#34;coordinates&#34;:[-73.016400,-36.820960]}" id="NCID0ELFCK" xlink:type="simple">36.82096°S, 73.0164°W</named-content></named-content>, T.Cekalovic coll., 19.VIII.1978, 2 imm. (<named-content xmlns:xlink="http://www.w3.org/1999/xlink" content-type="dwc:institutional_code" xlink:title="Museo Argentino de Ciencias Naturales" xlink:href="http://grbio.org/institution/museo-argentino-de-ciencias-naturales-bernardino-rivadavia" xlink:type="simple">MACN</named-content>). El Manzano, Camino de Santa Juana, <named-content xmlns:xlink="http://www.w3.org/1999/xlink" content-type="dwc:verbatimCoordinates" xlink:type="simple"><named-content content-type="geo-json" specific-use="{&#34;type&#34;:&#34;Point&#34;,&#34;coordinates&#34;:[-72.784980,-36.866770]}" id="NCID0EYFCK" xlink:type="simple">36.86677°S, 72.78498°W</named-content></named-content>, T.Cekalovic coll., 13.I.1985, 1 ♂ (<named-content xmlns:xlink="http://www.w3.org/1999/xlink" content-type="dwc:institutional_code" xlink:title="Museo Argentino de Ciencias Naturales" xlink:href="http://grbio.org/institution/museo-argentino-de-ciencias-naturales-bernardino-rivadavia" xlink:type="simple">MACN</named-content>). Colcura, <named-content xmlns:xlink="http://www.w3.org/1999/xlink" content-type="dwc:verbatimCoordinates" xlink:type="simple"><named-content content-type="geo-json" specific-use="{&#34;type&#34;:&#34;Point&#34;,&#34;coordinates&#34;:[-73.147240,-37.113860]}" id="NCID0EFGCK" xlink:type="simple">37.11386°S, 73.14724°W</named-content></named-content>, T.Cekalovic coll., 30.I.1985, 1 imm. (<named-content xmlns:xlink="http://www.w3.org/1999/xlink" content-type="dwc:institutional_code" xlink:title="Museo Argentino de Ciencias Naturales" xlink:href="http://grbio.org/institution/museo-argentino-de-ciencias-naturales-bernardino-rivadavia" xlink:type="simple">MACN</named-content>). Hualpén, Terrestrial Biology Station Univ. de Concepción, <named-content xmlns:xlink="http://www.w3.org/1999/xlink" content-type="dwc:verbatimCoordinates" xlink:type="simple"><named-content content-type="geo-json" specific-use="{&#34;type&#34;:&#34;Point&#34;,&#34;coordinates&#34;:[-73.163070,-36.798210]}" id="NCID0ESGCK" xlink:type="simple">36.79821°S, 73.16307°W</named-content></named-content>, 52 m, A. Ojanguren, A. Pérez-González, M. Ramírez, G. Azevedo, W. Porto coll., 14.I.2018, 1 ♀ 3 mm (<named-content xmlns:xlink="http://www.w3.org/1999/xlink" content-type="dwc:institutional_code" xlink:title="Museo Argentino de Ciencias Naturales" xlink:href="http://grbio.org/institution/museo-argentino-de-ciencias-naturales-bernardino-rivadavia" xlink:type="simple">MACN</named-content>). Estero Nonguén, <named-content xmlns:xlink="http://www.w3.org/1999/xlink" content-type="dwc:verbatimCoordinates" xlink:type="simple"><named-content content-type="geo-json" specific-use="{&#34;type&#34;:&#34;Point&#34;,&#34;coordinates&#34;:[-73.016400,-36.821290]}" id="NCID0E6GCK" xlink:type="simple">36.82129°S, 73.0164°W</named-content></named-content>, N. Platnick, R.Schuh coll., 16.XI.1981, 6 ♂ 2 ♀ 6 imm. (<named-content xmlns:xlink="http://www.w3.org/1999/xlink" content-type="dwc:institutional_code" xlink:title="American Museum of Natural History" xlink:href="http://grbio.org/institution/american-museum-natural-history" xlink:type="simple">AMNH</named-content>). 8.4 km W La Florida, <named-content xmlns:xlink="http://www.w3.org/1999/xlink" content-type="dwc:verbatimCoordinates" xlink:type="simple"><named-content content-type="geo-json" specific-use="{&#34;type&#34;:&#34;Point&#34;,&#34;coordinates&#34;:[-72.788260,-36.849760]}" id="NCID0EMHCK" xlink:type="simple">36.84976°S, 72.78826°W</named-content></named-content>, 170 m, A. Newton, M. Thayer coll., 02.I.1983, 3 ♀ (<named-content xmlns:xlink="http://www.w3.org/1999/xlink" content-type="dwc:institutional_code" xlink:title="American Museum of Natural History" xlink:href="http://grbio.org/institution/american-museum-natural-history" xlink:type="simple">AMNH</named-content>). Dichoco. Estero Bellavista, <named-content xmlns:xlink="http://www.w3.org/1999/xlink" content-type="dwc:verbatimCoordinates" xlink:type="simple"><named-content content-type="geo-json" specific-use="{&#34;type&#34;:&#34;Point&#34;,&#34;coordinates&#34;:[-72.911180,-36.719920]}" id="NCID0EZHCK" xlink:type="simple">36.71992°S, 72.91118°W</named-content></named-content>, T.Cekalovic coll., 04.I.1984, 2 ♂ 4 ♀ 4 imm. (<named-content xmlns:xlink="http://www.w3.org/1999/xlink" content-type="dwc:institutional_code" xlink:title="Museo Argentino de Ciencias Naturales" xlink:href="http://grbio.org/institution/museo-argentino-de-ciencias-naturales-bernardino-rivadavia" xlink:type="simple">MACN</named-content>). 6 km S San Pedro, <named-content xmlns:xlink="http://www.w3.org/1999/xlink" content-type="dwc:verbatimCoordinates" xlink:type="simple"><named-content content-type="geo-json" specific-use="{&#34;type&#34;:&#34;Point&#34;,&#34;coordinates&#34;:[-73.108940,-36.906160]}" id="NCID0EGICK" xlink:type="simple">36.90616°S, 73.10894°W</named-content></named-content>, N. Platnick, O. Francke coll., 22.I.1985, 2 ♂ 2 imm. (<named-content xmlns:xlink="http://www.w3.org/1999/xlink" content-type="dwc:institutional_code" xlink:title="American Museum of Natural History" xlink:href="http://grbio.org/institution/american-museum-natural-history" xlink:type="simple">AMNH</named-content>). Dichoco. Estero Bellavista, <named-content xmlns:xlink="http://www.w3.org/1999/xlink" content-type="dwc:verbatimCoordinates" xlink:type="simple"><named-content content-type="geo-json" specific-use="{&#34;type&#34;:&#34;Point&#34;,&#34;coordinates&#34;:[-72.911180,-36.719920]}" id="NCID0ETICK" xlink:type="simple">36.71992°S, 72.91118°W</named-content></named-content>, T.Cekalovic coll., 04.I.1984, 1 ♀ 1 imm. (<named-content xmlns:xlink="http://www.w3.org/1999/xlink" content-type="dwc:institutional_code" xlink:title="Museo Argentino de Ciencias Naturales" xlink:href="http://grbio.org/institution/museo-argentino-de-ciencias-naturales-bernardino-rivadavia" xlink:type="simple">MACN</named-content>). Parque Nacional Nahuelbuta, T.Cekalovic coll., 19.XI.1981, 2 ♂ 1 ♀ (<named-content xmlns:xlink="http://www.w3.org/1999/xlink" content-type="dwc:institutional_code" xlink:title="Museo Argentino de Ciencias Naturales" xlink:href="http://grbio.org/institution/museo-argentino-de-ciencias-naturales-bernardino-rivadavia" xlink:type="simple">MACN</named-content>). Estero Nonguén, <named-content xmlns:xlink="http://www.w3.org/1999/xlink" content-type="dwc:verbatimCoordinates" xlink:type="simple"><named-content content-type="geo-json" specific-use="{&#34;type&#34;:&#34;Point&#34;,&#34;coordinates&#34;:[-73.016400,-36.820960]}" id="NCID0EFJCK" xlink:type="simple">36.82096°S, 73.0164°W</named-content></named-content>, T.Cekalovic coll., 03.XI.1982, 1 ♂ 4 imm. (<named-content xmlns:xlink="http://www.w3.org/1999/xlink" content-type="dwc:institutional_code" xlink:title="Museo Argentino de Ciencias Naturales" xlink:href="http://grbio.org/institution/museo-argentino-de-ciencias-naturales-bernardino-rivadavia" xlink:type="simple">MACN</named-content>).</p></tp:treatment-sec><tp:treatment-sec sec-type="etymology" id="SECID0EPJCK"><title>Etymology.</title><p>The specific epithet <tp:taxon-name><tp:taxon-name-part taxon-name-part-type="genus" reg="Nerudiella"/><tp:taxon-name-part taxon-name-part-type="species" reg="cachai">cachai</tp:taxon-name-part></tp:taxon-name> refers to a popular expression in Chile that is roughly translated to “you know what I mean?” “am I right?”, or “get it?”. It is derived from the English term “to catch,” which refers to catching but is also used to mean “understanding or understanding something.” Noun in apposition.</p></tp:treatment-sec><tp:treatment-sec sec-type="diagnosis" id="SECID0E5JCK"><title>Diagnosis.</title><p>This species can be easily distinguished from other species of the genus by its male genitalia, which exhibits a highly reduced ventral plate, with a stylus that is formed by a thin and slender tube.</p></tp:treatment-sec><tp:treatment-sec sec-type="distribution" id="SECID0EDKCK"><title>Distribution.</title><p>Chile: Bío-Bío Region.</p></tp:treatment-sec><tp:treatment-sec sec-type="description" id="SECID0EIKCK"><title>Description of male holotype.</title><p>Measurements: Total length 2.26, carapace length 0.92, dorsal scutum length 1.84, carapace max. width 1.23, mesotergum max. width 1.70. Appendage measurements: Pedipalps. Trochanter length 0.23, femora length 0.91, patella length 0.44, tibia length 0.68, tarsus length 0.59. Leg I: trochanter (tr) 0.22, femora (fe) 1.10, patella (pa) 0.51, tibia (ti) 0.79, metatarsus (mt) 0.92, tarsus (ta) 0.92. II: tr 0.27, fe 1.33, pa 0.57, ti 1.00, mt 1.22, ta 1.45. III: tr 0.21, fe 0.91, pa 0.31, ti 0.73, mt 0.75, ta 0.74. IV: tr 0.32, fe 1.29, pa 0.59, ti 1.04, mt 1.30, ta 0.86.</p><p>Dorsum (Fig. <xref ref-type="fig" rid="F74">74</xref>, <xref ref-type="fig" rid="F75">75</xref>). Eta (η) dorsal scutum in the shape of an hourglass. Ocularium low. Dorsal scutum microgranulate, with no clear delimitation of distinct areas. Areas III and IV with irregular rows of small rounded setiferous tubercles; posterior margin with a similar irregular row of small rounded setiferous tubercles. All free tergites covered in small setae and with a row of small rounded setiferous tubercles.</p><fig id="F74" position="float" orientation="portrait"><object-id xmlns:xlink="http://www.w3.org/1999/xlink" content-type="doi" xlink:type="simple">10.3897/zookeys.1207.120068.figure74</object-id><object-id xmlns:xlink="http://www.w3.org/1999/xlink" content-type="arpha" xlink:type="simple">B2D830FF-FA2E-5FFB-A8A6-6747036AAEAF</object-id><label>Figure 74.</label><caption><p><italic><tp:taxon-name><tp:taxon-name-part taxon-name-part-type="genus" reg="Nerudiella">Nerudiella</tp:taxon-name-part><tp:taxon-name-part taxon-name-part-type="species" reg="cachai">cachai</tp:taxon-name-part></tp:taxon-name></italic> sp. nov. habitus, male <bold>A</bold> dorsal view <bold>C</bold> lateral view <bold>E</bold> ventral view. Female <bold>B</bold> dorsal view <bold>D</bold> lateral view <bold>F</bold> ventral view. Scale bars: 500 µm. Species of Clade C, see Fig. <xref ref-type="fig" rid="F3">3</xref></p></caption><graphic xmlns:xlink="http://www.w3.org/1999/xlink" xlink:href="zookeys-1207-001_article-120068__-g074.jpg" position="float" orientation="portrait" xlink:type="simple" id="oo_1090687.jpg"><uri content-type="original_file" xlink:type="simple">https://binary.pensoft.net/fig/1090687</uri></graphic></fig><fig id="F75" position="float" orientation="portrait"><object-id xmlns:xlink="http://www.w3.org/1999/xlink" content-type="doi" xlink:type="simple">10.3897/zookeys.1207.120068.figure75</object-id><object-id xmlns:xlink="http://www.w3.org/1999/xlink" content-type="arpha" xlink:type="simple">01B9135D-D2DE-5D0A-9D21-D038D4FD2A7B</object-id><label>Figure 75.</label><caption><p><italic><tp:taxon-name><tp:taxon-name-part taxon-name-part-type="genus" reg="Nerudiella">Nerudiella</tp:taxon-name-part><tp:taxon-name-part taxon-name-part-type="species" reg="cachai">cachai</tp:taxon-name-part></tp:taxon-name></italic> sp. nov. male, <abbrev xmlns:xlink="http://www.w3.org/1999/xlink" content-type="institution" xlink:title="scanning electron microscopy" id="ABBRID0ERMCK" xlink:type="simple">SEM</abbrev> images of habitus <bold>A</bold> dorsal view <bold>B</bold> lateral view <bold>C, D</bold> ventral view. Scale bars: 500 µm (<bold>A, B, C</bold>); 200 µm (<bold>D</bold>).</p></caption><graphic xmlns:xlink="http://www.w3.org/1999/xlink" xlink:href="zookeys-1207-001_article-120068__-g075.jpg" position="float" orientation="portrait" xlink:type="simple" id="oo_1090688.jpg"><uri content-type="original_file" xlink:type="simple">https://binary.pensoft.net/fig/1090688</uri></graphic></fig><p>Chelicerae (Fig. <xref ref-type="fig" rid="F76">76A, B</xref>). Segment I with a small tubercle on its dorso-distal surface. Segment II with a small frontal tubercle and scattered setae.</p><fig id="F76" position="float" orientation="portrait"><object-id xmlns:xlink="http://www.w3.org/1999/xlink" content-type="doi" xlink:type="simple">10.3897/zookeys.1207.120068.figure76</object-id><object-id xmlns:xlink="http://www.w3.org/1999/xlink" content-type="arpha" xlink:type="simple">F8AEA338-C800-5286-A6B6-2346D1CA414A</object-id><label>Figure 76.</label><caption><p><italic><tp:taxon-name><tp:taxon-name-part taxon-name-part-type="genus" reg="Nerudiella">Nerudiella</tp:taxon-name-part><tp:taxon-name-part taxon-name-part-type="species" reg="cachai">cachai</tp:taxon-name-part></tp:taxon-name></italic> sp. nov. chelicerae: mesal <bold>A</bold> ectal <bold>B</bold> pedipalps: mesal <bold>C</bold> ectal <bold>D</bold>. Scale bars: 200 µm.</p></caption><graphic xmlns:xlink="http://www.w3.org/1999/xlink" xlink:href="zookeys-1207-001_article-120068__-g076.jpg" position="float" orientation="portrait" xlink:type="simple" id="oo_1090689.jpg"><uri content-type="original_file" xlink:type="simple">https://binary.pensoft.net/fig/1090689</uri></graphic></fig><p>Pedipalps (Fig. <xref ref-type="fig" rid="F76">76C, D</xref>). Trochanter characterized by the presence of two small dorsal tubercles and one ventral tubercle. In dorsal view, femora with three spines with subdistal setae; in ventral view, with five tubercles with subdistal setae, with four mesal setiferous tubercles and one ectal setiferous tubercle positioned beneath. Patella with both mesal and ectal setiferous tubercles. Tibia with three ectal and two mesal spines with subdistal setae. Tarsus with three mesal and ectal spines, accompanied by scattered setae.</p><p>Legs (Fig. <xref ref-type="fig" rid="F77">77</xref>). Segments I and II with two rows of setiferous tubercles; segments III and IV microgranulate but without setiferous tubercles. With three bridges connecting legs II and III, six bridges between III and IV, and four bridges between leg IV and the opisthosoma. Distal bridge longer than the others. The bridges do not obstruct the spiracles. The smooth area occupies ~ ¼ of leg II, ¾ of leg III, and &lt; 1/3 of leg IV. Sternum arrow-shaped, with a triangular-shaped posterior margin. Legs I–IV covered with setae, the area of the tarsus and calcaneus are densely setose. Femora I–IV with a ventral row of setiferous granules. Calcaneus smaller than astragalus, ≥ 3× smaller (legs I, III) of the same size (II) and 4× smaller (leg IV). Tarsal count: 3–6–4–4.</p><fig id="F77" position="float" orientation="portrait"><object-id xmlns:xlink="http://www.w3.org/1999/xlink" content-type="doi" xlink:type="simple">10.3897/zookeys.1207.120068.figure77</object-id><object-id xmlns:xlink="http://www.w3.org/1999/xlink" content-type="arpha" xlink:type="simple">92247E14-8FD5-51FE-B6E6-5826C4D4A309</object-id><label>Figure 77.</label><caption><p><italic><tp:taxon-name><tp:taxon-name-part taxon-name-part-type="genus" reg="Nerudiella">Nerudiella</tp:taxon-name-part><tp:taxon-name-part taxon-name-part-type="species" reg="cachai">cachai</tp:taxon-name-part></tp:taxon-name></italic> sp. nov. legs I <bold>A</bold> II <bold>B</bold> III <bold>C</bold> IV <bold>D</bold>. Scale bars: 200 µm.</p></caption><graphic xmlns:xlink="http://www.w3.org/1999/xlink" xlink:href="zookeys-1207-001_article-120068__-g077.jpg" position="float" orientation="portrait" xlink:type="simple" id="oo_1090690.jpg"><uri content-type="original_file" xlink:type="simple">https://binary.pensoft.net/fig/1090690</uri></graphic></fig><p>Penis (Figs <xref ref-type="fig" rid="F78">78</xref>, <xref ref-type="fig" rid="F79">79</xref>). Pars distalis with a small ventral plate divided into two distinct small lamellae by a central cleft. Each lamella adorned with three pointed macrosetae on its ventral surface, with a single macroseta on its dorsal surface. Additionally, there is a capsula externa, characterized by its square shape, which covers the dorsal and lateral surfaces. Attached to the pars basalis is a dorsolateral plate. The capsula interna, longer in length compared to the capsula externa, partially overlays the ventral plate. Apex of the capsula interna with a tubular stylus.</p><fig id="F78" position="float" orientation="portrait"><object-id xmlns:xlink="http://www.w3.org/1999/xlink" content-type="doi" xlink:type="simple">10.3897/zookeys.1207.120068.figure78</object-id><object-id xmlns:xlink="http://www.w3.org/1999/xlink" content-type="arpha" xlink:type="simple">C3A53D87-4E75-532F-A78D-B4DB64955512</object-id><label>Figure 78.</label><caption><p><italic><tp:taxon-name><tp:taxon-name-part taxon-name-part-type="genus" reg="Nerudiella">Nerudiella</tp:taxon-name-part><tp:taxon-name-part taxon-name-part-type="species" reg="cachai">cachai</tp:taxon-name-part></tp:taxon-name></italic> sp. nov. penis: ventral <bold>A, B</bold> apical <bold>C</bold> lateral <bold>D, E</bold> dorsal <bold>F, G</bold>. Scale bars: 200 µm (<bold>A, D, F</bold>); 50 µm (<bold>B, C, E, G</bold>).</p></caption><graphic xmlns:xlink="http://www.w3.org/1999/xlink" xlink:href="zookeys-1207-001_article-120068__-g078.jpg" position="float" orientation="portrait" xlink:type="simple" id="oo_1090691.jpg"><uri content-type="original_file" xlink:type="simple">https://binary.pensoft.net/fig/1090691</uri></graphic></fig><fig id="F79" position="float" orientation="portrait"><object-id xmlns:xlink="http://www.w3.org/1999/xlink" content-type="doi" xlink:type="simple">10.3897/zookeys.1207.120068.figure79</object-id><object-id xmlns:xlink="http://www.w3.org/1999/xlink" content-type="arpha" xlink:type="simple">B4573030-9CE3-5973-B9D9-6FCB5FA4DF4D</object-id><label>Figure 79.</label><caption><p><italic><tp:taxon-name><tp:taxon-name-part taxon-name-part-type="genus" reg="Nerudiella">Nerudiella</tp:taxon-name-part><tp:taxon-name-part taxon-name-part-type="species" reg="cachai">cachai</tp:taxon-name-part></tp:taxon-name></italic> sp. nov. penis: ventral <bold>A</bold> apical <bold>B</bold> lateral <bold>C</bold> dorsal <bold>D</bold>. Colors: ventral plate (yellow), capsula externa (blue), capsula interna (red). Scale bars: 50 µm.</p></caption><graphic xmlns:xlink="http://www.w3.org/1999/xlink" xlink:href="zookeys-1207-001_article-120068__-g079.jpg" position="float" orientation="portrait" xlink:type="simple" id="oo_1090692.jpg"><uri content-type="original_file" xlink:type="simple">https://binary.pensoft.net/fig/1090692</uri></graphic></fig><p><bold>Female.</bold> Pedipalp femora noticeably smaller than those of males.</p><p>Female measurements. Total length 2.30, carapace length 0.87, dorsal scutum length 1.85, carapace max. width 1.24, mesotergum max. width 1.75. Appendage Measurements: Pedipalps. Trochanter length 0.17, femora length 0.72, patella length 0.35, tibia length 0.54, tarsus length 0.57. Leg I: trochanter (tr) 0.22, femora (fe) 0.73, patella (pa) 0.43, tibia (ti) 0.53, metatarsus (mt) 0.65, tarsus (ta) 0.60. II: tr 0.28, fe 0.97, pa 0.49, ti 0.75, mt 0.82, ta 1.02. III: tr 0.22, fe 0.61, pa 0.38, ti 0.53, mt 0.57, ta 0.56. IV: tr 0.34, fe 0.90, pa 0.55, ti 0.76, mt 0.91, ta 0.75.</p></tp:treatment-sec><tp:treatment-sec><!--Section generated to contain objects referenced in tp:taxon-treatment.--><fig id="F3" position="float" orientation="portrait"><object-id xmlns:xlink="http://www.w3.org/1999/xlink" content-type="doi" xlink:type="simple">10.3897/zookeys.1207.120068.figure3</object-id><object-id xmlns:xlink="http://www.w3.org/1999/xlink" content-type="arpha" xlink:type="simple">2BCE33E8-613F-5691-BDD8-B519FBC1ED7B</object-id><label>Figure 3.</label><caption><p>Phylogenetics relationships of <tp:taxon-name><tp:taxon-name-part taxon-name-part-type="family">Triaenonychidae</tp:taxon-name-part></tp:taxon-name>, with clade names as discussed in the main text. Phylogeny is derived from the IQ-TREE analysis. Nodes without circles have &lt; 95% bootstrap support to AH-aLR and <abbrev xmlns:xlink="http://www.w3.org/1999/xlink" xlink:title="ultrafast bootstrap analysis" id="ABBRID0EY3AE" xlink:type="simple">UFBoot</abbrev>.</p></caption><graphic xmlns:xlink="http://www.w3.org/1999/xlink" xlink:href="zookeys-1207-001_article-120068__-g003.jpg" position="float" orientation="portrait" xlink:type="simple" id="oo_1090609.jpg"><uri content-type="original_file" xlink:type="simple">https://binary.pensoft.net/fig/1090609</uri></graphic></fig></tp:treatment-sec></tp:taxon-treatment>
