# Supplementary material for: ﻿Systematic revision of the South American “Nuncia” (Opiliones, Laniatores, Triaenonychidae)
Source: Zookeys. 2024 Jul 12;1207:1–149. doi: 10.3897/zookeys.1207.120068 (PMC11273004; doi:10.3897/zookeys.1207.120068)
Supplement: XML Treatment for Nerudiella caramavida [file zookeys.1207.120068-treatment20.xml]

<!DOCTYPE tp:taxon-treatment
  PUBLIC "-//TaxonX//DTD Taxonomic Treatment Publishing DTD v0 20100105//EN" "tax-treatment-NSO.dtd">
<tp:taxon-treatment xmlns:tp="http://www.plazi.org/taxpub"><tp:treatment-meta><kwd-group><label>Taxon classification</label><kwd>
                  <named-content content-type="kingdom">Animalia</named-content>
                </kwd><kwd>
                  <named-content content-type="order">Opiliones</named-content>
                </kwd><kwd>
                  <named-content content-type="family">Triaenonychidae</named-content>
                </kwd></kwd-group><mixed-citation publication-type="journal"><person-group><name><surname>Porto</surname><given-names>Willians</given-names></name><name><surname>Derkarabetian</surname><given-names>Shahan</given-names></name><name><surname>Giribet</surname><given-names>Gonzalo</given-names></name><name><surname>Pérez-González</surname><given-names>Abel</given-names></name></person-group><article-title>﻿Systematic revision of the South American “<italic><tp:taxon-name><tp:taxon-name-part taxon-name-part-type="genus" reg="Nuncia">Nuncia</tp:taxon-name-part></tp:taxon-name></italic>” (<tp:taxon-name><tp:taxon-name-part taxon-name-part-type="order">Opiliones</tp:taxon-name-part></tp:taxon-name>, <tp:taxon-name><tp:taxon-name-part taxon-name-part-type="suborder">Laniatores</tp:taxon-name-part></tp:taxon-name>, <tp:taxon-name><tp:taxon-name-part taxon-name-part-type="family">Triaenonychidae</tp:taxon-name-part></tp:taxon-name>)</article-title><source>Zookeys</source><day>12</day><month>07</month><year>2024</year><volume>1207</volume><fpage>1</fpage><lpage>149</lpage><pub-id pub-id-type="doi">10.3897/zookeys.1207.120068</pub-id></mixed-citation></tp:treatment-meta><tp:nomenclature><label>﻿</label><tp:taxon-name>
                <object-id xmlns:xlink="http://www.w3.org/1999/xlink" content-type="arpha" xlink:type="simple">F8C8242E-C12E-5790-AD42-70EBFC0EC275</object-id>
                <tp:taxon-name-part taxon-name-part-type="genus" reg="Nerudiella">Nerudiella</tp:taxon-name-part>
                <tp:taxon-name-part taxon-name-part-type="species" reg="caramavida">caramavida</tp:taxon-name-part>
                <object-id xmlns:xlink="http://www.w3.org/1999/xlink" content-type="zoobank" xlink:type="simple">https://zoobank.org/45A9D45E-90CE-43D9-9223-BD691DA31146</object-id>
              </tp:taxon-name><tp:taxon-status xmlns:xlink="http://www.w3.org/1999/xlink" xlink:type="simple">sp. nov.</tp:taxon-status><xref ref-type="fig" rid="F80">Figs 80</xref><xref ref-type="fig" rid="F81">, 81</xref><xref ref-type="fig" rid="F82">, 82</xref><xref ref-type="fig" rid="F83">, 83</xref><xref ref-type="fig" rid="F84">, 84</xref><xref ref-type="fig" rid="F85">, 85</xref></tp:nomenclature><tp:treatment-sec sec-type="material" id="SECID0ELUCK"><title>Material examined.</title><p><bold><italic>Holotype</italic>.</bold> ♂ <bold>Chile.</bold> Malleco: P.N. Nahuelbuta, M. Ramírez, F. Labarque, 12.II.2005 (<named-content xmlns:xlink="http://www.w3.org/1999/xlink" content-type="dwc:institutional_code" xlink:title="Museo Nacional de Historia Natural, Santiago de Chile" xlink:href="http://grbio.org/institution/museo-nacional-de-historia-natural-santiago" xlink:type="simple">MNHNCL</named-content>). <bold><italic>Paratypes</italic>. Chile.</bold> Malleco: P.N. Nahuelbuta, M. Ramírez, F. Labarque, 12.II.2005, 9 ♂ 7 ♀ 3 imm. (<named-content xmlns:xlink="http://www.w3.org/1999/xlink" content-type="dwc:institutional_code" xlink:title="Museo Argentino de Ciencias Naturales" xlink:href="http://grbio.org/institution/museo-argentino-de-ciencias-naturales-bernardino-rivadavia" xlink:type="simple">MACN</named-content>), Malleco: P.N. Nahuelbuta, 1250 m, N. Platnick, R.Schuh. 19.XI.1981, 1 ♂ 2 ♀ 6 imm. (<named-content xmlns:xlink="http://www.w3.org/1999/xlink" content-type="dwc:institutional_code" xlink:title="American Museum of Natural History" xlink:href="http://grbio.org/institution/american-museum-natural-history" xlink:type="simple">AMNH</named-content>). Ñuble: 2 km E de Las Trancas, E. Maury. 09.I.1989, 1 ♂ 1 ♀ (<named-content xmlns:xlink="http://www.w3.org/1999/xlink" content-type="dwc:institutional_code" xlink:title="Museo Argentino de Ciencias Naturales" xlink:href="http://grbio.org/institution/museo-argentino-de-ciencias-naturales-bernardino-rivadavia" xlink:type="simple">MACN</named-content>).</p></tp:treatment-sec><tp:treatment-sec sec-type="material" id="SECID0EQVCK"><title>Additional material.</title><p>Chile. Arauco. Hualpén, Univ. Concepción Terrestrial Biology Station, <named-content xmlns:xlink="http://www.w3.org/1999/xlink" content-type="dwc:verbatimCoordinates" xlink:type="simple"><named-content content-type="geo-json" specific-use="{&#34;type&#34;:&#34;Point&#34;,&#34;coordinates&#34;:[-73.163070,-36.798210]}" id="NCID0EZVCK" xlink:type="simple">36.79821°S, 73.16307°W</named-content></named-content>, 52 m, A. Ojanguren, A. Pérez-González, M. Ramírez, G. Azevedo, W. Porto coll., 14.I.2018, 1 ♂ (<named-content xmlns:xlink="http://www.w3.org/1999/xlink" content-type="dwc:institutional_code" xlink:title="Museo Argentino de Ciencias Naturales" xlink:href="http://grbio.org/institution/museo-argentino-de-ciencias-naturales-bernardino-rivadavia" xlink:type="simple">MACN</named-content>). Caramávida, San Alfonso, Quebrada Caramávida, Arauco Reserve, <named-content xmlns:xlink="http://www.w3.org/1999/xlink" content-type="dwc:verbatimCoordinates" xlink:type="simple"><named-content content-type="geo-json" specific-use="{&#34;type&#34;:&#34;Point&#34;,&#34;coordinates&#34;:[-73.171070,-37.709420]}" id="NCID0EGWCK" xlink:type="simple">37.70942°S, 73.17107°W</named-content></named-content>, 750 m, A. Ojanguren, A. Pérez-González, M. Ramírez, G. Azevedo, W. Porto coll., 3 mm. 14.I.2018, 1 ♀, 1 ♂ 3.</p></tp:treatment-sec><tp:treatment-sec sec-type="etymology" id="SECID0ELWCK"><title>Etymology.</title><p>The specific epithet “<italic><tp:taxon-name><tp:taxon-name-part taxon-name-part-type="genus" reg="Nerudiella"/><tp:taxon-name-part taxon-name-part-type="species" reg="caramavida">caramavida</tp:taxon-name-part></tp:taxon-name></italic>” is derived from the type locality of the species, Quebrada Caramávida, located on the western slope of the Cordillera de Nahuelbuta in the Bío-Bío Region. The choice of this name, a noun in apposition, is based on the geographic location where the species was originally discovered.</p></tp:treatment-sec><tp:treatment-sec sec-type="diagnosis" id="SECID0E2WCK"><title>Diagnosis.</title><p>This species can be easily distinguished from its congeners by the capsula interna of the male genitalia, which has two long lateral processes.</p></tp:treatment-sec><tp:treatment-sec sec-type="distribution" id="SECID0EAXCK"><title>Distribution.</title><p>Chile: Bío-Bío Region (Fig. <xref ref-type="fig" rid="F4">4F</xref>).</p></tp:treatment-sec><tp:treatment-sec sec-type="description" id="SECID0EKXCK"><title>Description of male holotype.</title><p>Measurements: Total length 2.74, carapace length 1.1, dorsal scutum length 2.05, carapace max. width 1.37, mesotergum max. width 1.96. Appendage measurements: Pedipalps. Trochanter length 0.20, femora length 0.92, patella length 0.40, tibia length 0.62, tarsus length 0.83. Leg I: trochanter (tr) 0.20, femora (fe) 0.85, patella (pa) 0.46, tibia (ti) 0.62, metatarsus (mt) 0.78, tarsus (ta) 0.65. II: tr 0.25, fe 1.84, pa 0.57, ti 0.90, mt 1.31, ta 1.29. III: tr 0.31, fe 0.79, pa 0.38, ti 0.64, mt 0.66, ta 0.60. IV: tr 0.31, fe 1.08, pa 0.63, ti 0.88, mt 1.04, ta 0.82.</p><p>Dorsum (Fig. <xref ref-type="fig" rid="F80">80</xref>, <xref ref-type="fig" rid="F81">81</xref>). Eta (η) hourglass-shaped dorsal scutum. Ocularium low and rounded, pointing a bit forward. Dorsal scutum microgranulate. Mesotergal areas of dorsal scutum not well delimited; with small setiferous tubercles. Free tergites with two rows of small setiferous tubercles.</p><fig id="F80" position="float" orientation="portrait"><object-id xmlns:xlink="http://www.w3.org/1999/xlink" content-type="doi" xlink:type="simple">10.3897/zookeys.1207.120068.figure80</object-id><object-id xmlns:xlink="http://www.w3.org/1999/xlink" content-type="arpha" xlink:type="simple">8D2C9DD8-B2EC-5ECD-ADC0-F8909DC705B8</object-id><label>Figure 80.</label><caption><p><italic><tp:taxon-name><tp:taxon-name-part taxon-name-part-type="genus" reg="Nerudiella">Nerudiella</tp:taxon-name-part><tp:taxon-name-part taxon-name-part-type="species" reg="caramavida">caramavida</tp:taxon-name-part></tp:taxon-name></italic> sp. nov. habitus, male <bold>A</bold> dorsal view <bold>C</bold> lateral view <bold>E</bold> ventral view. Female <bold>B</bold> dorsal view <bold>D</bold> lateral view <bold>F</bold> ventral view. Scale bars: 1 mm. Species of Clade C, see Fig. <xref ref-type="fig" rid="F3">3</xref>.</p></caption><graphic xmlns:xlink="http://www.w3.org/1999/xlink" xlink:href="zookeys-1207-001_article-120068__-g080.jpg" position="float" orientation="portrait" xlink:type="simple" id="oo_1090693.jpg"><uri content-type="original_file" xlink:type="simple">https://binary.pensoft.net/fig/1090693</uri></graphic></fig><fig id="F81" position="float" orientation="portrait"><object-id xmlns:xlink="http://www.w3.org/1999/xlink" content-type="doi" xlink:type="simple">10.3897/zookeys.1207.120068.figure81</object-id><object-id xmlns:xlink="http://www.w3.org/1999/xlink" content-type="arpha" xlink:type="simple">F2D8D4BE-3C77-5969-9EB8-F3CEE6A8B5E8</object-id><label>Figure 81.</label><caption><p><italic><tp:taxon-name><tp:taxon-name-part taxon-name-part-type="genus" reg="Nerudiella">Nerudiella</tp:taxon-name-part><tp:taxon-name-part taxon-name-part-type="species" reg="caramavida">caramavida</tp:taxon-name-part></tp:taxon-name></italic> sp. nov. male, <abbrev xmlns:xlink="http://www.w3.org/1999/xlink" content-type="institution" xlink:title="scanning electron microscopy" id="ABBRID0EUZCK" xlink:type="simple">SEM</abbrev> images of habitus <bold>A</bold> dorsal view <bold>B</bold> lateral view <bold>C, D</bold> ventral view. Scale bars: 1 mm (<bold>A, B, C</bold>); 500 µm (<bold>D</bold>).</p></caption><graphic xmlns:xlink="http://www.w3.org/1999/xlink" xlink:href="zookeys-1207-001_article-120068__-g081.jpg" position="float" orientation="portrait" xlink:type="simple" id="oo_1090694.jpg"><uri content-type="original_file" xlink:type="simple">https://binary.pensoft.net/fig/1090694</uri></graphic></fig><p>Chelicerae (Fig. <xref ref-type="fig" rid="F82">82A, B</xref>). Segment I with an acute tubercle on the dorso-distal surface. Segment II with two mesal setiferous tubercles and 7–8 small setiferous tubercles, with one triangular tubercle more prominent than others in frontal view.</p><fig id="F82" position="float" orientation="portrait"><object-id xmlns:xlink="http://www.w3.org/1999/xlink" content-type="doi" xlink:type="simple">10.3897/zookeys.1207.120068.figure82</object-id><object-id xmlns:xlink="http://www.w3.org/1999/xlink" content-type="arpha" xlink:type="simple">0E311B24-6A2D-56E7-AF6B-8B96892BA8A6</object-id><label>Figure 82.</label><caption><p><italic><tp:taxon-name><tp:taxon-name-part taxon-name-part-type="genus" reg="Nerudiella">Nerudiella</tp:taxon-name-part><tp:taxon-name-part taxon-name-part-type="species" reg="caramavida">caramavida</tp:taxon-name-part></tp:taxon-name></italic> sp. nov. chelicerae: mesal <bold>A</bold> ectal <bold>B</bold> pedipalps: mesal <bold>C</bold> ectal <bold>D</bold>. Scale bars: 200 µm (<bold>A, B</bold>); 500 µm (<bold>C, D</bold>).</p></caption><graphic xmlns:xlink="http://www.w3.org/1999/xlink" xlink:href="zookeys-1207-001_article-120068__-g082.jpg" position="float" orientation="portrait" xlink:type="simple" id="oo_1090695.jpg"><uri content-type="original_file" xlink:type="simple">https://binary.pensoft.net/fig/1090695</uri></graphic></fig><p>Pedipalps (Fig. <xref ref-type="fig" rid="F82">82C, D</xref>). Trochanter with tiny dorsal and ventral tubercles. Femora with two robust ventral-proximal tubercles and four minor ventral-distal tubercles. Additionally, with a row of setiferous tubercles along dorsal surface of femora, with the three largest tubercles located in the proximal section. Patella with two small ventral-ectal tubercles and two small ventral-mesal tubercles. Tibia with two rows of weaker apical tubercles and two rows of minor ventral tubercles. Tarsus characterized by three mesal and ectal spines; Also, with a few setae and subdistal setae in this region.</p><p>Legs (Fig. <xref ref-type="fig" rid="F83">83</xref>). Segment I with nine or ten setiferous tubercles; segment II with 18–20 setiferous tubercles; segment IV with five or six small tubercles connected to the opisthosoma. Spiracles not obstructed by bridges. Smooth areas with ~ 1/3 of leg II smooth, with two or three small tubercles on each side featuring subdistal setae. The smooth portion extends to ¾ of leg III and &lt; 1/3 of leg IV. Sternum arrow-shaped. Legs smooth, with notch in tarsus I. Tarsal count: 3–6/7–4–4.</p><fig id="F83" position="float" orientation="portrait"><object-id xmlns:xlink="http://www.w3.org/1999/xlink" content-type="doi" xlink:type="simple">10.3897/zookeys.1207.120068.figure83</object-id><object-id xmlns:xlink="http://www.w3.org/1999/xlink" content-type="arpha" xlink:type="simple">05365973-0DC2-544C-A23F-7B3269E39ADE</object-id><label>Figure 83.</label><caption><p><italic><tp:taxon-name><tp:taxon-name-part taxon-name-part-type="genus" reg="Nerudiella">Nerudiella</tp:taxon-name-part><tp:taxon-name-part taxon-name-part-type="species" reg="caramavida">caramavida</tp:taxon-name-part></tp:taxon-name></italic> sp. nov. legs I <bold>A</bold> II <bold>B</bold> III <bold>C</bold> IV <bold>D</bold>. Scale bars: 500 µm (<bold>A, B, D</bold>); 200 µm (<bold>C</bold>).</p></caption><graphic xmlns:xlink="http://www.w3.org/1999/xlink" xlink:href="zookeys-1207-001_article-120068__-g083.jpg" position="float" orientation="portrait" xlink:type="simple" id="oo_1090696.jpg"><uri content-type="original_file" xlink:type="simple">https://binary.pensoft.net/fig/1090696</uri></graphic></fig><p>Penis (Figs <xref ref-type="fig" rid="F84">84</xref>, <xref ref-type="fig" rid="F85">85</xref>). Pars distalis with a large ventral plate bearing a cleft that divides the plate into two halves. Each half with three pointed macrosetae on the ventral surface and one macroseta on the dorsal surface. Capsula externa covering dorsal and lateral surface, its apical region U-shaped. With a dorsolateral plate attached to the pars basalis. Capsula interna longer than the capsula externa, which has a long lateral process, perpendicular to the axis of the genitalia, with a visible stylus in its apical portion.</p><fig id="F84" position="float" orientation="portrait"><object-id xmlns:xlink="http://www.w3.org/1999/xlink" content-type="doi" xlink:type="simple">10.3897/zookeys.1207.120068.figure84</object-id><object-id xmlns:xlink="http://www.w3.org/1999/xlink" content-type="arpha" xlink:type="simple">2F224DC8-1DDF-59E2-859B-82648342F5EB</object-id><label>Figure 84.</label><caption><p><italic><tp:taxon-name><tp:taxon-name-part taxon-name-part-type="genus" reg="Nerudiella">Nerudiella</tp:taxon-name-part><tp:taxon-name-part taxon-name-part-type="species" reg="caramavida">caramavida</tp:taxon-name-part></tp:taxon-name></italic> sp. nov. penis: ventral <bold>A, B</bold> apical <bold>C</bold> lateral <bold>D, E</bold> dorsal <bold>F, G</bold>. Scale bars: 200 µm (<bold>A, D, F</bold>); 50 µm (<bold>B, C, E, G</bold>).</p></caption><graphic xmlns:xlink="http://www.w3.org/1999/xlink" xlink:href="zookeys-1207-001_article-120068__-g084.jpg" position="float" orientation="portrait" xlink:type="simple" id="oo_1090697.jpg"><uri content-type="original_file" xlink:type="simple">https://binary.pensoft.net/fig/1090697</uri></graphic></fig><fig id="F85" position="float" orientation="portrait"><object-id xmlns:xlink="http://www.w3.org/1999/xlink" content-type="doi" xlink:type="simple">10.3897/zookeys.1207.120068.figure85</object-id><object-id xmlns:xlink="http://www.w3.org/1999/xlink" content-type="arpha" xlink:type="simple">108A2A67-BD3C-5D4D-BDA6-EABC9AE1D44F</object-id><label>Figure 85.</label><caption><p><italic><tp:taxon-name><tp:taxon-name-part taxon-name-part-type="genus" reg="Nerudiella">Nerudiella</tp:taxon-name-part><tp:taxon-name-part taxon-name-part-type="species" reg="caramavida">caramavida</tp:taxon-name-part></tp:taxon-name></italic> sp. nov. penis: ventral <bold>A</bold> apical <bold>B</bold> lateral <bold>C</bold> dorsal <bold>D</bold>. Colors: ventral plate (yellow), capsula externa (blue), capsula interna (red). Scale bars: 50 µm (<bold>A–C</bold>); 200 µm (<bold>D</bold>).</p></caption><graphic xmlns:xlink="http://www.w3.org/1999/xlink" xlink:href="zookeys-1207-001_article-120068__-g085.jpg" position="float" orientation="portrait" xlink:type="simple" id="oo_1090698.jpg"><uri content-type="original_file" xlink:type="simple">https://binary.pensoft.net/fig/1090698</uri></graphic></fig><p><bold>Female.</bold> Similar to male, with shorter pedipalpal femora.</p><p>Female measurements. Total length 2.6, carapace length 1.13, dorsal scutum length 2.1, carapace max. width 1.39, mesotergum max. width 1.98. Appendage measurements: Pedipalps. Trochanter length 0.26, femora length 0.99, patella length 0.46, tibia length 0.70, tarsus length 0.87. Leg I: trochanter (tr) 0.24, femora (fe) 1.04, patella (pa) 0.54, tibia (ti) 0.79, metatarsus (mt) 0.94, tarsus (ta) 0.78. II: tr 0.26, fe 1.51, pa 0.64, ti 1.08, mt 1.26, ta 1.44. III: tr 0.31, fe 0.93, pa 0.41, ti 0.69, mt 0.78, ta 0.78. IV: tr 0.32, fe 1.26, pa 0.61, ti 1.09, mt 1.28, ta 0.97.</p></tp:treatment-sec><tp:treatment-sec><!--Section generated to contain objects referenced in tp:taxon-treatment.--><fig id="F3" position="float" orientation="portrait"><object-id xmlns:xlink="http://www.w3.org/1999/xlink" content-type="doi" xlink:type="simple">10.3897/zookeys.1207.120068.figure3</object-id><object-id xmlns:xlink="http://www.w3.org/1999/xlink" content-type="arpha" xlink:type="simple">2BCE33E8-613F-5691-BDD8-B519FBC1ED7B</object-id><label>Figure 3.</label><caption><p>Phylogenetics relationships of <tp:taxon-name><tp:taxon-name-part taxon-name-part-type="family">Triaenonychidae</tp:taxon-name-part></tp:taxon-name>, with clade names as discussed in the main text. Phylogeny is derived from the IQ-TREE analysis. Nodes without circles have &lt; 95% bootstrap support to AH-aLR and <abbrev xmlns:xlink="http://www.w3.org/1999/xlink" xlink:title="ultrafast bootstrap analysis" id="ABBRID0EY3AE" xlink:type="simple">UFBoot</abbrev>.</p></caption><graphic xmlns:xlink="http://www.w3.org/1999/xlink" xlink:href="zookeys-1207-001_article-120068__-g003.jpg" position="float" orientation="portrait" xlink:type="simple" id="oo_1090609.jpg"><uri content-type="original_file" xlink:type="simple">https://binary.pensoft.net/fig/1090609</uri></graphic></fig><fig id="F4" position="float" orientation="portrait"><object-id xmlns:xlink="http://www.w3.org/1999/xlink" content-type="doi" xlink:type="simple">10.3897/zookeys.1207.120068.figure4</object-id><object-id xmlns:xlink="http://www.w3.org/1999/xlink" content-type="arpha" xlink:type="simple">B2AAA745-23E3-5923-A588-9F6CE5C3AF6A</object-id><label>Figure 4.</label><caption><p>Maps showing the distribution of the species used in this work. South America (Chile and western Argentina inset). Chile in green, Argentina/ South America in grey. Terrestrial ecoregions (following <xref ref-type="bibr" rid="B39">Olson et al. 2001</xref>) highlighted in yellow (Chilean Matorral) and orange (Valdivian temperate forests).</p></caption><graphic xmlns:xlink="http://www.w3.org/1999/xlink" xlink:href="zookeys-1207-001_article-120068__-g004.jpg" position="float" orientation="portrait" xlink:type="simple" id="oo_1090610.jpg"><uri content-type="original_file" xlink:type="simple">https://binary.pensoft.net/fig/1090610</uri></graphic></fig></tp:treatment-sec><ref-list><ref id="B39"><mixed-citation xmlns:xlink="http://www.w3.org/1999/xlink" xlink:type="simple"><person-group><name name-style="western"><surname>Olson</surname><given-names>DM</given-names></name><name name-style="western"><surname>Dinerstein</surname><given-names>E</given-names></name><name name-style="western"><surname>Wikramanayake</surname><given-names>ED</given-names></name><name name-style="western"><surname>Burgess</surname><given-names>ND</given-names></name><name name-style="western"><surname>Powell</surname><given-names>GVN</given-names></name><name name-style="western"><surname>Underwood</surname><given-names>EC</given-names></name><name name-style="western"><surname>D’amico</surname><given-names>JA</given-names></name><name name-style="western"><surname>Itoua</surname><given-names>I</given-names></name><name name-style="western"><surname>Strand</surname><given-names>HE</given-names></name><name name-style="western"><surname>Morrison</surname><given-names>JC</given-names></name><name name-style="western"><surname>Loucks</surname><given-names>CJ</given-names></name><name name-style="western"><surname>Allnutt</surname><given-names>TF</given-names></name><name name-style="western"><surname>Ricketts</surname><given-names>TH</given-names></name><name name-style="western"><surname>Kura</surname><given-names>Y</given-names></name><name name-style="western"><surname>Lamoreux</surname><given-names>JF</given-names></name><name name-style="western"><surname>Wettengel</surname><given-names>WW</given-names></name><name name-style="western"><surname>Hedao</surname><given-names>P</given-names></name><name name-style="western"><surname>Kassem</surname><given-names>KR</given-names></name></person-group> (<year>2001</year>) Terrestrial Ecoregions of the World: A New Map of Life on Earth: A new global map of terrestrial ecoregions provides an innovative tool for conserving biodiversity. Bioscience 51(11): 933–938. <ext-link xlink:href="10.1641/0006-3568(2001)051%5B0933:TEOTWA%5D2.0.CO;2" ext-link-type="doi" xlink:type="simple">https://doi.org/10.1641/0006-3568(2001)051[0933:TEOTWA]2.0.CO;2</ext-link></mixed-citation></ref></ref-list></tp:taxon-treatment>
