# Supplementary material for: ﻿Systematic revision of the South American “Nuncia” (Opiliones, Laniatores, Triaenonychidae)
Source: Zookeys. 2024 Jul 12;1207:1–149. doi: 10.3897/zookeys.1207.120068 (PMC11273004; doi:10.3897/zookeys.1207.120068)
Supplement: XML Treatment for Nerudiella cautin [file zookeys.1207.120068-treatment21.xml]

<!DOCTYPE tp:taxon-treatment
  PUBLIC "-//TaxonX//DTD Taxonomic Treatment Publishing DTD v0 20100105//EN" "tax-treatment-NSO.dtd">
<tp:taxon-treatment xmlns:tp="http://www.plazi.org/taxpub"><tp:treatment-meta><kwd-group><label>Taxon classification</label><kwd>
                  <named-content content-type="kingdom">Animalia</named-content>
                </kwd><kwd>
                  <named-content content-type="order">Opiliones</named-content>
                </kwd><kwd>
                  <named-content content-type="family">Triaenonychidae</named-content>
                </kwd></kwd-group><mixed-citation publication-type="journal"><person-group><name><surname>Porto</surname><given-names>Willians</given-names></name><name><surname>Derkarabetian</surname><given-names>Shahan</given-names></name><name><surname>Giribet</surname><given-names>Gonzalo</given-names></name><name><surname>Pérez-González</surname><given-names>Abel</given-names></name></person-group><article-title>﻿Systematic revision of the South American “<italic><tp:taxon-name><tp:taxon-name-part taxon-name-part-type="genus" reg="Nuncia">Nuncia</tp:taxon-name-part></tp:taxon-name></italic>” (<tp:taxon-name><tp:taxon-name-part taxon-name-part-type="order">Opiliones</tp:taxon-name-part></tp:taxon-name>, <tp:taxon-name><tp:taxon-name-part taxon-name-part-type="suborder">Laniatores</tp:taxon-name-part></tp:taxon-name>, <tp:taxon-name><tp:taxon-name-part taxon-name-part-type="family">Triaenonychidae</tp:taxon-name-part></tp:taxon-name>)</article-title><source>Zookeys</source><day>12</day><month>07</month><year>2024</year><volume>1207</volume><fpage>1</fpage><lpage>149</lpage><pub-id pub-id-type="doi">10.3897/zookeys.1207.120068</pub-id></mixed-citation></tp:treatment-meta><tp:nomenclature><label>﻿</label><tp:taxon-name>
                <object-id xmlns:xlink="http://www.w3.org/1999/xlink" content-type="arpha" xlink:type="simple">E16A1BE4-5AAD-5ABB-980F-3F5845157001</object-id>
                <tp:taxon-name-part taxon-name-part-type="genus" reg="Nerudiella">Nerudiella</tp:taxon-name-part>
                <tp:taxon-name-part taxon-name-part-type="species" reg="cautin">cautin</tp:taxon-name-part>
                <object-id xmlns:xlink="http://www.w3.org/1999/xlink" content-type="zoobank" xlink:type="simple">https://zoobank.org/49BC3855-C82F-42EC-81D3-F4D32C7B23B4</object-id>
              </tp:taxon-name><tp:taxon-status xmlns:xlink="http://www.w3.org/1999/xlink" xlink:type="simple">sp. nov.</tp:taxon-status><xref ref-type="fig" rid="F86">Figs 86</xref><xref ref-type="fig" rid="F87">, 87</xref><xref ref-type="fig" rid="F88">, 88</xref><xref ref-type="fig" rid="F89">, 89</xref><xref ref-type="fig" rid="F90">, 90</xref><xref ref-type="fig" rid="F91">, 91</xref></tp:nomenclature><tp:treatment-sec sec-type="material" id="SECID0E1BDK"><title>Material examined.</title><p><bold><italic>Holotype</italic>.</bold> ♂ <bold>Chile.</bold> Región de Los Lagos, Llanquihue, 13 km W Río Negro. Berlese. N. Platnick, R.Schuh coll., coll, 24.I.1986 (<named-content xmlns:xlink="http://www.w3.org/1999/xlink" content-type="dwc:institutional_code" xlink:title="American Museum of Natural History" xlink:href="http://grbio.org/institution/american-museum-natural-history" xlink:type="simple">AMNH</named-content>). <bold><italic>Paratypes</italic>. Chile.</bold> Palena, Vicinity of Chaitén, 0–100 m. Berlese. N. Platnick, R.Schuh 5–7.XII.1981 2 ♂ 2 ♀ 7 imm. (<named-content xmlns:xlink="http://www.w3.org/1999/xlink" content-type="dwc:institutional_code" xlink:title="American Museum of Natural History" xlink:href="http://grbio.org/institution/american-museum-natural-history" xlink:type="simple">AMNH</named-content>). Same data, 1 ♀ 3 imm. (<named-content xmlns:xlink="http://www.w3.org/1999/xlink" content-type="dwc:institutional_code" xlink:title="American Museum of Natural History" xlink:href="http://grbio.org/institution/american-museum-natural-history" xlink:type="simple">AMNH</named-content>). Los Lagos, Palena, 25–27 km North Chaitén, 40 m. P. Goloboff, R.Schuh 17.I.1986 2 ♂ (<named-content xmlns:xlink="http://www.w3.org/1999/xlink" content-type="dwc:institutional_code" xlink:title="American Museum of Natural History" xlink:href="http://grbio.org/institution/american-museum-natural-history" xlink:type="simple">AMNH</named-content>). Coihaique, 10 km N Reserva Nacional Coyhaique. S.Peck, J.Peck. 22.I.1985 1 ♀ (<named-content xmlns:xlink="http://www.w3.org/1999/xlink" content-type="dwc:institutional_code" xlink:title="Field Museum of Natural History" xlink:href="http://grbio.org/institution/field-museum-natural-history" xlink:type="simple">FMNH</named-content>). Aysén, 30 km N Puerto Cisnes. E. Maury . 09.XII.1986 (<named-content xmlns:xlink="http://www.w3.org/1999/xlink" content-type="dwc:institutional_code" xlink:title="Museo Argentino de Ciencias Naturales" xlink:href="http://grbio.org/institution/museo-argentino-de-ciencias-naturales-bernardino-rivadavia" xlink:type="simple">MACN</named-content>).</p></tp:treatment-sec><tp:treatment-sec sec-type="etymology" id="SECID0EJDDK"><title>Etymology.</title><p>The specific epithet refers to the type locality of the species, the province of Cautín, located in the southern zone of Chile. Noun in apposition.</p></tp:treatment-sec><tp:treatment-sec sec-type="diagnosis" id="SECID0EODDK"><title>Diagnosis.</title><p>The sharp tubercles on the dorsal scutum surface distinguish this species from others its congeners, particularly when observed from a dorsal view. The genitalia shows a unique U-shaped capsula externa (Fig. <xref ref-type="fig" rid="F91">91D</xref>).</p></tp:treatment-sec><tp:treatment-sec sec-type="distribution" id="SECID0EYDDK"><title>Distribution.</title><p>Chile: Bío-Bío, Araucanía, Los Ríos, and Los Lagos Regions (Fig. <xref ref-type="fig" rid="F4">4F</xref>).</p></tp:treatment-sec><tp:treatment-sec sec-type="description" id="SECID0ECEDK"><title>Description of male holotype.</title><p>Total length 4.17, carapace length 1.26, dorsal scutum length 2.64, carapace max. width 1.51, mesotergum max. width 2.06. Appendage measurements: Pedipalps. Trochanter length 0.35, femora length 1.05, patella length 0.58, tibia length 0.79, tarsus length 0.73. Leg I: trochanter (tr) 0.22, femora (fe) 0.83, patella (pa) 0.48, tibia (ti) 0.67, metatarsus (mt) 0.80, tarsus (ta) 0.71. II: tr 0.23, fe 1.17, pa 0.64, ti 0.89, mt 1.03, ta 1.33. III: NA. IV: tr 0.35, fe 1.15, pa 0.64, ti 0.96, mt 1.22, ta 0.98.</p><p>Dorsum (Fig. <xref ref-type="fig" rid="F86">86</xref>, <xref ref-type="fig" rid="F87">87</xref>). Dorsal scutum microgranulate, without clear delimitation of areas. Area I characterized by a row of three setae, while areas II–III display a row of six low, broad, arch-shaped setiferous tubercles. Area IV and posterior margin with a row of low, broad setiferous tubercles. Free tergites with a row of low, broad setiferous tubercles.</p><fig id="F86" position="float" orientation="portrait"><object-id xmlns:xlink="http://www.w3.org/1999/xlink" content-type="doi" xlink:type="simple">10.3897/zookeys.1207.120068.figure86</object-id><object-id xmlns:xlink="http://www.w3.org/1999/xlink" content-type="arpha" xlink:type="simple">9AEEFE08-0921-5E5D-A345-08081DCFD566</object-id><label>Figure 86.</label><caption><p><italic><tp:taxon-name><tp:taxon-name-part taxon-name-part-type="genus" reg="Nerudiella">Nerudiella</tp:taxon-name-part><tp:taxon-name-part taxon-name-part-type="species" reg="cautin">cautin</tp:taxon-name-part></tp:taxon-name></italic> sp. nov. habitus, male <bold>A</bold> dorsal view <bold>C</bold> lateral view <bold>E</bold> ventral view. Female <bold>B</bold> dorsal view <bold>D</bold> lateral view <bold>F</bold> ventral view. Scale bars: 1 mm.</p></caption><graphic xmlns:xlink="http://www.w3.org/1999/xlink" xlink:href="zookeys-1207-001_article-120068__-g086.jpg" position="float" orientation="portrait" xlink:type="simple" id="oo_1090699.jpg"><uri content-type="original_file" xlink:type="simple">https://binary.pensoft.net/fig/1090699</uri></graphic></fig><fig id="F87" position="float" orientation="portrait"><object-id xmlns:xlink="http://www.w3.org/1999/xlink" content-type="doi" xlink:type="simple">10.3897/zookeys.1207.120068.figure87</object-id><object-id xmlns:xlink="http://www.w3.org/1999/xlink" content-type="arpha" xlink:type="simple">2002B446-EDEB-59CA-94D8-F35B41AAF585</object-id><label>Figure 87.</label><caption><p><italic><tp:taxon-name><tp:taxon-name-part taxon-name-part-type="genus" reg="Nerudiella">Nerudiella</tp:taxon-name-part><tp:taxon-name-part taxon-name-part-type="species" reg="cautin">cautin</tp:taxon-name-part></tp:taxon-name></italic> sp. nov. male, <abbrev xmlns:xlink="http://www.w3.org/1999/xlink" content-type="institution" xlink:title="scanning electron microscopy" id="ABBRID0EIGDK" xlink:type="simple">SEM</abbrev> images of habitus <bold>A</bold> dorsal view <bold>B</bold> lateral view <bold>C, D</bold> ventral view. Scale bars: 500 µm.</p></caption><graphic xmlns:xlink="http://www.w3.org/1999/xlink" xlink:href="zookeys-1207-001_article-120068__-g087.jpg" position="float" orientation="portrait" xlink:type="simple" id="oo_1090700.jpg"><uri content-type="original_file" xlink:type="simple">https://binary.pensoft.net/fig/1090700</uri></graphic></fig><p>Chelicerae (Fig. <xref ref-type="fig" rid="F88">88A, B</xref>). Segment I with a small tubercle on the dorso-distal surface. Segment II with a mesal tubercle and bearing few setae.</p><fig id="F88" position="float" orientation="portrait"><object-id xmlns:xlink="http://www.w3.org/1999/xlink" content-type="doi" xlink:type="simple">10.3897/zookeys.1207.120068.figure88</object-id><object-id xmlns:xlink="http://www.w3.org/1999/xlink" content-type="arpha" xlink:type="simple">267FDF36-A977-5B34-8D04-6FEF76FBF627</object-id><label>Figure 88.</label><caption><p><italic><tp:taxon-name><tp:taxon-name-part taxon-name-part-type="genus" reg="Nerudiella">Nerudiella</tp:taxon-name-part><tp:taxon-name-part taxon-name-part-type="species" reg="cautin">cautin</tp:taxon-name-part></tp:taxon-name></italic> sp. nov. chelicerae: mesal <bold>A</bold> ectal <bold>B</bold> pedipalps: mesal <bold>C</bold> ectal <bold>D</bold>. Scale bars: 200 µm (<bold>A, B</bold>); 500 µm (<bold>C, D</bold>).</p></caption><graphic xmlns:xlink="http://www.w3.org/1999/xlink" xlink:href="zookeys-1207-001_article-120068__-g088.jpg" position="float" orientation="portrait" xlink:type="simple" id="oo_1090701.jpg"><uri content-type="original_file" xlink:type="simple">https://binary.pensoft.net/fig/1090701</uri></graphic></fig><p>Pedipalps (Fig. <xref ref-type="fig" rid="F88">88C, D</xref>). Trochanter with a small dorsal and ectal tubercle. Femora with two ventroproximal tubercles with subdistal setae, four distal setiferous granules, and three dorsoproximal tubercles with subdistal setae. Mesal surface of the femora with two rows of setiferous granules. Patella with ventral setiferous granules. Tibia with three ectal and two mesal spines with subdistal setae, the ventral surface adorned with small setiferous granules. Tarsus with three mesal and ectal spines with subdistal setae, with a few setae and granules.</p><p>Legs (Fig. <xref ref-type="fig" rid="F89">89</xref>). Coxae I–II with setiferous tubercles, with the longest distal tubercle bearing a subdistal seta. Coxae III and IV with microgranulation only, lacking setiferous tubercles. With four bridges between legs II and III, five or six bridges between III and IV, and four bridges between leg IV and the opisthosoma, the distal bridge longer than the others. Spiracles not obstructed by bridges. The smooth surface occupies ~ 1/3 of leg II, with two small tubercles and two rounded tubercles present. In leg III, the smooth area covers ~ ¾ of the surface, while in leg IV, it occupies &lt; 1/3 of the surface. Sternum arrow-shaped. Legs smooth, with sparse setae. Tarsal count: 4–7–4–4.</p><fig id="F89" position="float" orientation="portrait"><object-id xmlns:xlink="http://www.w3.org/1999/xlink" content-type="doi" xlink:type="simple">10.3897/zookeys.1207.120068.figure89</object-id><object-id xmlns:xlink="http://www.w3.org/1999/xlink" content-type="arpha" xlink:type="simple">1C3FE806-3C5A-5E62-ACCD-12E86B0C4B41</object-id><label>Figure 89.</label><caption><p><italic><tp:taxon-name><tp:taxon-name-part taxon-name-part-type="genus" reg="Nerudiella">Nerudiella</tp:taxon-name-part><tp:taxon-name-part taxon-name-part-type="species" reg="cautin">cautin</tp:taxon-name-part></tp:taxon-name></italic> sp. nov. legs I <bold>A</bold> II <bold>B</bold> III <bold>C</bold> IV <bold>D</bold>. Scale bars: 500 µm.</p></caption><graphic xmlns:xlink="http://www.w3.org/1999/xlink" xlink:href="zookeys-1207-001_article-120068__-g089.jpg" position="float" orientation="portrait" xlink:type="simple" id="oo_1090702.jpg"><uri content-type="original_file" xlink:type="simple">https://binary.pensoft.net/fig/1090702</uri></graphic></fig><p>Penis (Figs <xref ref-type="fig" rid="F90">90</xref>, <xref ref-type="fig" rid="F91">91</xref>). Pars distalis with large ventral plate bearing a cleft dividing the plate into two lamellae. Each lamella with three pointed macrosetae on the ventral surface and one macroseta on the dorsal surface. Capsula externa covering dorsal and lateral surfaces, with a long cleft dividing capsula externa into two parts; with a dorsolateral plate attached to the pars basalis. Capsula interna longer than capsula externa, partially covering the ventral plate, the apical region of the capsula interna thin and sharp, the stylus not visible in its apical portion.</p><fig id="F90" position="float" orientation="portrait"><object-id xmlns:xlink="http://www.w3.org/1999/xlink" content-type="doi" xlink:type="simple">10.3897/zookeys.1207.120068.figure90</object-id><object-id xmlns:xlink="http://www.w3.org/1999/xlink" content-type="arpha" xlink:type="simple">C2B45E74-4398-540C-9764-BAF2FFA089E2</object-id><label>Figure 90.</label><caption><p><italic><tp:taxon-name><tp:taxon-name-part taxon-name-part-type="genus" reg="Nerudiella">Nerudiella</tp:taxon-name-part><tp:taxon-name-part taxon-name-part-type="species" reg="cautin">cautin</tp:taxon-name-part></tp:taxon-name></italic> sp. nov. penis: ventral <bold>A, B</bold> apical <bold>C</bold> lateral <bold>D, E</bold> dorsal <bold>F, G</bold>. Scale bars: 200 µm (<bold>A, D, F</bold>); 50 µm (<bold>B, C, E, G</bold>).</p></caption><graphic xmlns:xlink="http://www.w3.org/1999/xlink" xlink:href="zookeys-1207-001_article-120068__-g090.jpg" position="float" orientation="portrait" xlink:type="simple" id="oo_1090703.jpg"><uri content-type="original_file" xlink:type="simple">https://binary.pensoft.net/fig/1090703</uri></graphic></fig><fig id="F91" position="float" orientation="portrait"><object-id xmlns:xlink="http://www.w3.org/1999/xlink" content-type="doi" xlink:type="simple">10.3897/zookeys.1207.120068.figure91</object-id><object-id xmlns:xlink="http://www.w3.org/1999/xlink" content-type="arpha" xlink:type="simple">56A0F864-91AA-5324-A700-A9BC03A03B90</object-id><label>Figure 91.</label><caption><p><italic><tp:taxon-name><tp:taxon-name-part taxon-name-part-type="genus" reg="Nerudiella">Nerudiella</tp:taxon-name-part><tp:taxon-name-part taxon-name-part-type="species" reg="cautin">cautin</tp:taxon-name-part></tp:taxon-name></italic> sp. nov. penis: ventral <bold>A</bold> apical <bold>B</bold> lateral <bold>C</bold> dorsal <bold>D</bold>. Colors: ventral plate (yellow), capsula externa (blue), capsula interna (red). Scale bars: 50 µm.</p></caption><graphic xmlns:xlink="http://www.w3.org/1999/xlink" xlink:href="zookeys-1207-001_article-120068__-g091.jpg" position="float" orientation="portrait" xlink:type="simple" id="oo_1090704.jpg"><uri content-type="original_file" xlink:type="simple">https://binary.pensoft.net/fig/1090704</uri></graphic></fig><p><bold>Female.</bold> Similar to males, but with a noticeable shorter pedipalpal femora.</p><p>Female measurements. Total length 2.2, carapace length 1.00, dorsal scutum length 2.1, carapace max. width 1.3, mesotergum max. width 2.0. Appendage measurements: Pedipalps. Trochanter length 0.21, femora length 0.85, patella length 0.50, tibia length 0.50, tarsus length 0.63. Leg I: trochanter (tr) 0.22, femora (fe) 0.87, patella (pa) 0.47, tibia (ti) 0.66, metatarsus (mt) 0.76, tarsus (ta) 0.65. II: tr 0.25, fe 1.10, pa 0.60, ti 0.89, mt 0.99, ta 1.21. III: tr 0.25, fe 0.75, pa 0.36, ti 0.58, mt 0.61, ta 0.67, IV: tr 0.33, fe 1.05, pa 0.66, ti 0.89, mt 1.09, ta 0.78. Tarsal count 3–6–4–4.</p></tp:treatment-sec><tp:treatment-sec><!--Section generated to contain objects referenced in tp:taxon-treatment.--><fig id="F4" position="float" orientation="portrait"><object-id xmlns:xlink="http://www.w3.org/1999/xlink" content-type="doi" xlink:type="simple">10.3897/zookeys.1207.120068.figure4</object-id><object-id xmlns:xlink="http://www.w3.org/1999/xlink" content-type="arpha" xlink:type="simple">B2AAA745-23E3-5923-A588-9F6CE5C3AF6A</object-id><label>Figure 4.</label><caption><p>Maps showing the distribution of the species used in this work. South America (Chile and western Argentina inset). Chile in green, Argentina/ South America in grey. Terrestrial ecoregions (following <xref ref-type="bibr" rid="B39">Olson et al. 2001</xref>) highlighted in yellow (Chilean Matorral) and orange (Valdivian temperate forests).</p></caption><graphic xmlns:xlink="http://www.w3.org/1999/xlink" xlink:href="zookeys-1207-001_article-120068__-g004.jpg" position="float" orientation="portrait" xlink:type="simple" id="oo_1090610.jpg"><uri content-type="original_file" xlink:type="simple">https://binary.pensoft.net/fig/1090610</uri></graphic></fig></tp:treatment-sec><ref-list><ref id="B39"><mixed-citation xmlns:xlink="http://www.w3.org/1999/xlink" xlink:type="simple"><person-group><name name-style="western"><surname>Olson</surname><given-names>DM</given-names></name><name name-style="western"><surname>Dinerstein</surname><given-names>E</given-names></name><name name-style="western"><surname>Wikramanayake</surname><given-names>ED</given-names></name><name name-style="western"><surname>Burgess</surname><given-names>ND</given-names></name><name name-style="western"><surname>Powell</surname><given-names>GVN</given-names></name><name name-style="western"><surname>Underwood</surname><given-names>EC</given-names></name><name name-style="western"><surname>D’amico</surname><given-names>JA</given-names></name><name name-style="western"><surname>Itoua</surname><given-names>I</given-names></name><name name-style="western"><surname>Strand</surname><given-names>HE</given-names></name><name name-style="western"><surname>Morrison</surname><given-names>JC</given-names></name><name name-style="western"><surname>Loucks</surname><given-names>CJ</given-names></name><name name-style="western"><surname>Allnutt</surname><given-names>TF</given-names></name><name name-style="western"><surname>Ricketts</surname><given-names>TH</given-names></name><name name-style="western"><surname>Kura</surname><given-names>Y</given-names></name><name name-style="western"><surname>Lamoreux</surname><given-names>JF</given-names></name><name name-style="western"><surname>Wettengel</surname><given-names>WW</given-names></name><name name-style="western"><surname>Hedao</surname><given-names>P</given-names></name><name name-style="western"><surname>Kassem</surname><given-names>KR</given-names></name></person-group> (<year>2001</year>) Terrestrial Ecoregions of the World: A New Map of Life on Earth: A new global map of terrestrial ecoregions provides an innovative tool for conserving biodiversity. Bioscience 51(11): 933–938. <ext-link xlink:href="10.1641/0006-3568(2001)051%5B0933:TEOTWA%5D2.0.CO;2" ext-link-type="doi" xlink:type="simple">https://doi.org/10.1641/0006-3568(2001)051[0933:TEOTWA]2.0.CO;2</ext-link></mixed-citation></ref></ref-list></tp:taxon-treatment>
