# Supplementary material for: ﻿Systematic revision of the South American “Nuncia” (Opiliones, Laniatores, Triaenonychidae)
Source: Zookeys. 2024 Jul 12;1207:1–149. doi: 10.3897/zookeys.1207.120068 (PMC11273004; doi:10.3897/zookeys.1207.120068)
Supplement: XML Treatment for Nerudiella choapa [file zookeys.1207.120068-treatment22.xml]

<!DOCTYPE tp:taxon-treatment
  PUBLIC "-//TaxonX//DTD Taxonomic Treatment Publishing DTD v0 20100105//EN" "tax-treatment-NSO.dtd">
<tp:taxon-treatment xmlns:tp="http://www.plazi.org/taxpub"><tp:treatment-meta><kwd-group><label>Taxon classification</label><kwd>
                  <named-content content-type="kingdom">Animalia</named-content>
                </kwd><kwd>
                  <named-content content-type="order">Opiliones</named-content>
                </kwd><kwd>
                  <named-content content-type="family">Triaenonychidae</named-content>
                </kwd></kwd-group><mixed-citation publication-type="journal"><person-group><name><surname>Porto</surname><given-names>Willians</given-names></name><name><surname>Derkarabetian</surname><given-names>Shahan</given-names></name><name><surname>Giribet</surname><given-names>Gonzalo</given-names></name><name><surname>Pérez-González</surname><given-names>Abel</given-names></name></person-group><article-title>﻿Systematic revision of the South American “<italic><tp:taxon-name><tp:taxon-name-part taxon-name-part-type="genus" reg="Nuncia">Nuncia</tp:taxon-name-part></tp:taxon-name></italic>” (<tp:taxon-name><tp:taxon-name-part taxon-name-part-type="order">Opiliones</tp:taxon-name-part></tp:taxon-name>, <tp:taxon-name><tp:taxon-name-part taxon-name-part-type="suborder">Laniatores</tp:taxon-name-part></tp:taxon-name>, <tp:taxon-name><tp:taxon-name-part taxon-name-part-type="family">Triaenonychidae</tp:taxon-name-part></tp:taxon-name>)</article-title><source>Zookeys</source><day>12</day><month>07</month><year>2024</year><volume>1207</volume><fpage>1</fpage><lpage>149</lpage><pub-id pub-id-type="doi">10.3897/zookeys.1207.120068</pub-id></mixed-citation></tp:treatment-meta><tp:nomenclature><label>﻿</label><tp:taxon-name>
                <object-id xmlns:xlink="http://www.w3.org/1999/xlink" content-type="arpha" xlink:type="simple">C8C7BFC9-6D8A-5F7D-A758-9234D3632D32</object-id>
                <tp:taxon-name-part taxon-name-part-type="genus" reg="Nerudiella">Nerudiella</tp:taxon-name-part>
                <tp:taxon-name-part taxon-name-part-type="species" reg="choapa">choapa</tp:taxon-name-part>
                <object-id xmlns:xlink="http://www.w3.org/1999/xlink" content-type="zoobank" xlink:type="simple">https://zoobank.org/B4A37CD7-79B1-49D3-9B3C-8ACC7193480E</object-id>
              </tp:taxon-name><tp:taxon-status xmlns:xlink="http://www.w3.org/1999/xlink" xlink:type="simple">sp. nov.</tp:taxon-status><xref ref-type="fig" rid="F92">Figs 92</xref><xref ref-type="fig" rid="F93">, 93</xref><xref ref-type="fig" rid="F94">, 94</xref><xref ref-type="fig" rid="F95">, 95</xref><xref ref-type="fig" rid="F96">, 96</xref><xref ref-type="fig" rid="F97">, 97</xref></tp:nomenclature><tp:treatment-sec sec-type="material" id="SECID0ECODK"><title>Material examined.</title><p><bold><italic>Holotype</italic>.</bold> ♂ <bold>Chile.</bold> Valparaíso: Pichicuy, Quebrada Huaquén, E. Maury coll., 25.X.1988 (<named-content xmlns:xlink="http://www.w3.org/1999/xlink" content-type="dwc:institutional_code" xlink:title="Museo Nacional de Historia Natural, Santiago de Chile" xlink:href="http://grbio.org/institution/museo-nacional-de-historia-natural-santiago" xlink:type="simple">MNHNCL</named-content>). <bold><italic>Paratypes</italic>. Chile.</bold> Coquimbo (Choapa province): Pichidangui, Cerro La Silla del Gobernador, E. Maury coll., 31.X.1988, 3 ♂ (<named-content xmlns:xlink="http://www.w3.org/1999/xlink" content-type="dwc:institutional_code" xlink:title="Museo Argentino de Ciencias Naturales" xlink:href="http://grbio.org/institution/museo-argentino-de-ciencias-naturales-bernardino-rivadavia" xlink:type="simple">MACN</named-content>). Same data 6 ♀ 2 imm. (<named-content xmlns:xlink="http://www.w3.org/1999/xlink" content-type="dwc:institutional_code" xlink:title="Museo Argentino de Ciencias Naturales" xlink:href="http://grbio.org/institution/museo-argentino-de-ciencias-naturales-bernardino-rivadavia" xlink:type="simple">MACN</named-content>).</p></tp:treatment-sec><tp:treatment-sec sec-type="etymology" id="SECID0ECPDK"><title>Etymology.</title><p>The specific epithet “<tp:taxon-name><tp:taxon-name-part taxon-name-part-type="genus" reg="Nerudiella"/><tp:taxon-name-part taxon-name-part-type="species" reg="choapa">choapa</tp:taxon-name-part></tp:taxon-name>” is derived from one of the locality where the species was collected, the Choapa province in the Coquimbo region of Chile. It is used as noun in apposition to indicate the association of the species with this specific geographic location.</p></tp:treatment-sec><tp:treatment-sec sec-type="diagnosis" id="SECID0ERPDK"><title>Diagnosis.</title><p>This species can be distinguished from its congeners by several key characteristics. Firstly, its dorsal surface and pedipalps are densely setose. Additionally, the femora and tibia of the pedipalp are covered with small tubercles. The unique male genitalia has a capsula externa that covers the dorsal and lateral surfaces. The apical region of the capsula externa is bent at a 90-degree angle in relation to the axis of the genitalia, and there are two small parallel apical structures present. This species shares similarities with <italic><tp:taxon-name><tp:taxon-name-part taxon-name-part-type="genus" reg="Nerudiella">Nerudiella</tp:taxon-name-part><tp:taxon-name-part taxon-name-part-type="species" reg="zapallar">zapallar</tp:taxon-name-part></tp:taxon-name></italic> sp. nov., particularly in the apical region of the capsula externa, although it is relatively shorter in comparison in the latter species.</p></tp:treatment-sec><tp:treatment-sec sec-type="distribution" id="SECID0ECQDK"><title>Distribution.</title><p>Chile: Coquimbo and Valparaíso Regions (Fig. <xref ref-type="fig" rid="F4">4F</xref>).</p></tp:treatment-sec><tp:treatment-sec sec-type="description" id="SECID0EMQDK"><title>Description of male holotype.</title><p>Measurements: Total length 2.19, carapace length 0.94, dorsal scutum length 1.77, carapace max. width 1.33, dorsal scutum max. width 1.77. Appendage measurements: Pedipalps. Trochanter length 0.21, femora length 0.90, patella length 0.49, tibia length 0.70, tarsus length 0.86. Leg I: trochanter (tr) 0.21, femora (fe) 0.86, patella (pa) 0.45, tibia (ti) 0.67, metatarsus (mt) 0.82, tarsus (ta) 0.61. II: tr 0.20, fe 1.21, pa 0.53, ti 0.97, mt 1.07, ta 1.23. III: tr 0.24, fe 0.83, pa 0.39, ti 0.68, mt 0.77, tr 0.64. IV: tr 0.24, fe 1.19, pa 0.57, ti 0.96, mt 1.13, ta 0.75.</p><p>Dorsum (Fig. <xref ref-type="fig" rid="F92">92</xref>, <xref ref-type="fig" rid="F93">93</xref>). Eta (η) hourglass-shaped dorsal scutum. Ocularium low and rounded, with small tubercles. Dorsal scutum and free tergites with microgranulation. Mesotergal areas lack clear separation but are covered with small setiferous tubercles.</p><fig id="F92" position="float" orientation="portrait"><object-id xmlns:xlink="http://www.w3.org/1999/xlink" content-type="doi" xlink:type="simple">10.3897/zookeys.1207.120068.figure92</object-id><object-id xmlns:xlink="http://www.w3.org/1999/xlink" content-type="arpha" xlink:type="simple">8ED73D5B-F5A6-57E0-8C80-84F1507E8F13</object-id><label>Figure 92.</label><caption><p><italic><tp:taxon-name><tp:taxon-name-part taxon-name-part-type="genus" reg="Nerudiella">Nerudiella</tp:taxon-name-part><tp:taxon-name-part taxon-name-part-type="species" reg="choapa">choapa</tp:taxon-name-part></tp:taxon-name></italic> sp. nov. habitus, male <bold>A</bold> dorsal view <bold>B</bold> lateral view <bold>C</bold> ventral view. Scale bars: 1 mm.</p></caption><graphic xmlns:xlink="http://www.w3.org/1999/xlink" xlink:href="zookeys-1207-001_article-120068__-g092.jpg" position="float" orientation="portrait" xlink:type="simple" id="oo_1090705.jpg"><uri content-type="original_file" xlink:type="simple">https://binary.pensoft.net/fig/1090705</uri></graphic></fig><fig id="F93" position="float" orientation="portrait"><object-id xmlns:xlink="http://www.w3.org/1999/xlink" content-type="doi" xlink:type="simple">10.3897/zookeys.1207.120068.figure93</object-id><object-id xmlns:xlink="http://www.w3.org/1999/xlink" content-type="arpha" xlink:type="simple">1727FC16-6D92-5D4F-A3DA-BD45501C8EFF</object-id><label>Figure 93.</label><caption><p><italic><tp:taxon-name><tp:taxon-name-part taxon-name-part-type="genus" reg="Nerudiella">Nerudiella</tp:taxon-name-part><tp:taxon-name-part taxon-name-part-type="species" reg="choapa">choapa</tp:taxon-name-part></tp:taxon-name></italic> sp. nov. male, <abbrev xmlns:xlink="http://www.w3.org/1999/xlink" content-type="institution" xlink:title="scanning electron microscopy" id="ABBRID0EMSDK" xlink:type="simple">SEM</abbrev> images of habitus <bold>A</bold> dorsal view <bold>B</bold> lateral view <bold>C, D</bold> ventral view. Scale bars: 1 mm (<bold>A, B, C</bold>); 500 µm (<bold>D</bold>).</p></caption><graphic xmlns:xlink="http://www.w3.org/1999/xlink" xlink:href="zookeys-1207-001_article-120068__-g093.jpg" position="float" orientation="portrait" xlink:type="simple" id="oo_1090706.jpg"><uri content-type="original_file" xlink:type="simple">https://binary.pensoft.net/fig/1090706</uri></graphic></fig><p>Chelicerae (Fig. <xref ref-type="fig" rid="F94">94A, B</xref>). Segment I with a sharp tubercle on the dorso-distal surface, with two proximal tubercles. In segment II, there are scattered setae visible in both the ectal and ventral views. In the front view, there is a prominent triangular tubercle that stands out from the others.</p><fig id="F94" position="float" orientation="portrait"><object-id xmlns:xlink="http://www.w3.org/1999/xlink" content-type="doi" xlink:type="simple">10.3897/zookeys.1207.120068.figure94</object-id><object-id xmlns:xlink="http://www.w3.org/1999/xlink" content-type="arpha" xlink:type="simple">F657F1FA-7749-5556-BB33-EAE8C1013C9C</object-id><label>Figure 94.</label><caption><p><italic><tp:taxon-name><tp:taxon-name-part taxon-name-part-type="genus" reg="Nerudiella">Nerudiella</tp:taxon-name-part><tp:taxon-name-part taxon-name-part-type="species" reg="choapa">choapa</tp:taxon-name-part></tp:taxon-name></italic> sp. nov. chelicerae: mesal <bold>A</bold> ectal <bold>B</bold> pedipalps: mesal <bold>C</bold> ectal <bold>D</bold>. Scale bars: 200 µm (<bold>A, B</bold>); 500 µm (<bold>C, D</bold>).</p></caption><graphic xmlns:xlink="http://www.w3.org/1999/xlink" xlink:href="zookeys-1207-001_article-120068__-g094.jpg" position="float" orientation="portrait" xlink:type="simple" id="oo_1090707.jpg"><uri content-type="original_file" xlink:type="simple">https://binary.pensoft.net/fig/1090707</uri></graphic></fig><p>Pedipalps (Fig. <xref ref-type="fig" rid="F94">94C, D</xref>). Trochanter with two small dorsal tubercles and one ventral tubercle. Femora with a dorso-mesal area with setiferous tubercles, including two stronger ones in the proximal region. In the ventral view, there are three prominent proximal spines and a row of small tubercles. Patella with a mesal setiferous tubercle. Tibia with three ventral-ectal spines and two ventral-mesal spines, with the lateral and dorsal areas with small setiferous tubercles. Tarsus with three mesal and ectal spines with subdistal setae, as well as additional setae and a few setae.</p><p>Legs (Fig. <xref ref-type="fig" rid="F95">95</xref>). Coxa I with 11–13 setiferous tubercles, the two apical ones being stronger and more prominent than the others. Coxa II with 18–20 setiferous tubercles, while coxa IV has 5–6 small tubercles. Bridges between legs do not obstruct the spiracles. The smooth surface occupies ~ 1/3 of leg II, ¾ of leg III, and &lt; 1/3 of leg IV. Within smooth area of leg II, there are two small tubercles with subdistal setae on each side. Sternum arrow-shaped. Legs covered in small tubercles, and the astragalus is longer than the calcaneus on all legs (Fig. <xref ref-type="fig" rid="F95">95</xref>). Tarsal count: 3–5–4–4.</p><fig id="F95" position="float" orientation="portrait"><object-id xmlns:xlink="http://www.w3.org/1999/xlink" content-type="doi" xlink:type="simple">10.3897/zookeys.1207.120068.figure95</object-id><object-id xmlns:xlink="http://www.w3.org/1999/xlink" content-type="arpha" xlink:type="simple">C0540839-2ECB-53DF-B31D-6A34EEA827FB</object-id><label>Figure 95.</label><caption><p><italic><tp:taxon-name><tp:taxon-name-part taxon-name-part-type="genus" reg="Nerudiella">Nerudiella</tp:taxon-name-part><tp:taxon-name-part taxon-name-part-type="species" reg="choapa">choapa</tp:taxon-name-part></tp:taxon-name></italic> sp. nov. legs I <bold>A</bold> II <bold>B</bold> III <bold>C</bold> IV <bold>D</bold>. Scale bars: 500 µm (<bold>A, B, D</bold>); 200 µm (<bold>C</bold>).</p></caption><graphic xmlns:xlink="http://www.w3.org/1999/xlink" xlink:href="zookeys-1207-001_article-120068__-g095.jpg" position="float" orientation="portrait" xlink:type="simple" id="oo_1090708.jpg"><uri content-type="original_file" xlink:type="simple">https://binary.pensoft.net/fig/1090708</uri></graphic></fig><p>Penis (Figs <xref ref-type="fig" rid="F96">96</xref>, <xref ref-type="fig" rid="F97">97</xref>). Genitalia: Pars distalis with a ventral plate bearing a cleft that divides the plate into two lamellae. Each lamella has three pointed macrosetae on the ventral surface and one macroseta on the dorsal surface; capsula externa covering the dorsal and lateral surface, having the apical region bent at an angle of 90 ° in relation to the axis of the genitalia. It includes a pair of small apical processes in the form of small “wings”. The capsula interna also has a pair of lateral processes, which are long and ventrally sloping. Capsula interna longer than capsula externa, with its apical portion thinner.</p><fig id="F96" position="float" orientation="portrait"><object-id xmlns:xlink="http://www.w3.org/1999/xlink" content-type="doi" xlink:type="simple">10.3897/zookeys.1207.120068.figure96</object-id><object-id xmlns:xlink="http://www.w3.org/1999/xlink" content-type="arpha" xlink:type="simple">E6814A91-E517-581C-A228-A4A9FC44EB38</object-id><label>Figure 96.</label><caption><p><italic><tp:taxon-name><tp:taxon-name-part taxon-name-part-type="genus" reg="Nerudiella">Nerudiella</tp:taxon-name-part><tp:taxon-name-part taxon-name-part-type="species" reg="choapa">choapa</tp:taxon-name-part></tp:taxon-name></italic> sp. nov. penis: ventral <bold>A, B</bold> apical <bold>C</bold> lateral <bold>D, E</bold> dorsal <bold>F, G</bold>. Scale bars: 200 µm (<bold>A, D, F</bold>); 50 µm (<bold>B, C</bold>); 100 µm (<bold>E, G</bold>).</p></caption><graphic xmlns:xlink="http://www.w3.org/1999/xlink" xlink:href="zookeys-1207-001_article-120068__-g096.jpg" position="float" orientation="portrait" xlink:type="simple" id="oo_1090709.jpg"><uri content-type="original_file" xlink:type="simple">https://binary.pensoft.net/fig/1090709</uri></graphic></fig><fig id="F97" position="float" orientation="portrait"><object-id xmlns:xlink="http://www.w3.org/1999/xlink" content-type="doi" xlink:type="simple">10.3897/zookeys.1207.120068.figure97</object-id><object-id xmlns:xlink="http://www.w3.org/1999/xlink" content-type="arpha" xlink:type="simple">F5482AC9-3760-57D8-8985-0BB193A15DD4</object-id><label>Figure 97.</label><caption><p><italic><tp:taxon-name><tp:taxon-name-part taxon-name-part-type="genus" reg="Nerudiella">Nerudiella</tp:taxon-name-part><tp:taxon-name-part taxon-name-part-type="species" reg="choapa">choapa</tp:taxon-name-part></tp:taxon-name></italic> sp. nov. penis: ventral <bold>A</bold> apical <bold>B</bold> lateral <bold>C</bold> dorsal <bold>D</bold>. Colors: ventral plate (yellow), capsula externa (blue), capsula interna (red). Scale bars: 50 µm (<bold>A, B</bold>); 100 µm (<bold>C</bold>); 200 µm (<bold>D</bold>).</p></caption><graphic xmlns:xlink="http://www.w3.org/1999/xlink" xlink:href="zookeys-1207-001_article-120068__-g097.jpg" position="float" orientation="portrait" xlink:type="simple" id="oo_1090710.jpg"><uri content-type="original_file" xlink:type="simple">https://binary.pensoft.net/fig/1090710</uri></graphic></fig><p><bold>Female.</bold> Similar to males, with shorter pedipalpal femora.</p><p>Female measurements. Total length 2.63, carapace length 1.0, dorsal scutum length 2.11, carapace max. width 1.47, mesotergum max. width 2.07. Appendage measurements: Pedipalps. Trochanter length 0.27, femora length 0.84, patella length 0.52, tibia length 0.61, tarsus length 0.92. Leg I: trochanter (tr) 0.28, femora (fe) 0.88, patella (pa) 0.48, tibia (ti) 0.68, metatarsus (mt) 0.84, tarsus (ta) 0.63. II: tr 0.29, fe 1.16, pa 0.56, ti 0.89, mt 1.05, ta 1.20. III: tr 0.28, fe 0.81, pa 0.38, ti 0.64, mt 0.84, ta 0.67, IV: tr 0.29, fe 1.18, pa 0.61, ti 0.98, mt 1.25, ta 0.75. Tarsal count 3–6–4–4.</p></tp:treatment-sec><tp:treatment-sec><!--Section generated to contain objects referenced in tp:taxon-treatment.--><fig id="F4" position="float" orientation="portrait"><object-id xmlns:xlink="http://www.w3.org/1999/xlink" content-type="doi" xlink:type="simple">10.3897/zookeys.1207.120068.figure4</object-id><object-id xmlns:xlink="http://www.w3.org/1999/xlink" content-type="arpha" xlink:type="simple">B2AAA745-23E3-5923-A588-9F6CE5C3AF6A</object-id><label>Figure 4.</label><caption><p>Maps showing the distribution of the species used in this work. South America (Chile and western Argentina inset). Chile in green, Argentina/ South America in grey. Terrestrial ecoregions (following <xref ref-type="bibr" rid="B39">Olson et al. 2001</xref>) highlighted in yellow (Chilean Matorral) and orange (Valdivian temperate forests).</p></caption><graphic xmlns:xlink="http://www.w3.org/1999/xlink" xlink:href="zookeys-1207-001_article-120068__-g004.jpg" position="float" orientation="portrait" xlink:type="simple" id="oo_1090610.jpg"><uri content-type="original_file" xlink:type="simple">https://binary.pensoft.net/fig/1090610</uri></graphic></fig></tp:treatment-sec><ref-list><ref id="B39"><mixed-citation xmlns:xlink="http://www.w3.org/1999/xlink" xlink:type="simple"><person-group><name name-style="western"><surname>Olson</surname><given-names>DM</given-names></name><name name-style="western"><surname>Dinerstein</surname><given-names>E</given-names></name><name name-style="western"><surname>Wikramanayake</surname><given-names>ED</given-names></name><name name-style="western"><surname>Burgess</surname><given-names>ND</given-names></name><name name-style="western"><surname>Powell</surname><given-names>GVN</given-names></name><name name-style="western"><surname>Underwood</surname><given-names>EC</given-names></name><name name-style="western"><surname>D’amico</surname><given-names>JA</given-names></name><name name-style="western"><surname>Itoua</surname><given-names>I</given-names></name><name name-style="western"><surname>Strand</surname><given-names>HE</given-names></name><name name-style="western"><surname>Morrison</surname><given-names>JC</given-names></name><name name-style="western"><surname>Loucks</surname><given-names>CJ</given-names></name><name name-style="western"><surname>Allnutt</surname><given-names>TF</given-names></name><name name-style="western"><surname>Ricketts</surname><given-names>TH</given-names></name><name name-style="western"><surname>Kura</surname><given-names>Y</given-names></name><name name-style="western"><surname>Lamoreux</surname><given-names>JF</given-names></name><name name-style="western"><surname>Wettengel</surname><given-names>WW</given-names></name><name name-style="western"><surname>Hedao</surname><given-names>P</given-names></name><name name-style="western"><surname>Kassem</surname><given-names>KR</given-names></name></person-group> (<year>2001</year>) Terrestrial Ecoregions of the World: A New Map of Life on Earth: A new global map of terrestrial ecoregions provides an innovative tool for conserving biodiversity. Bioscience 51(11): 933–938. <ext-link xlink:href="10.1641/0006-3568(2001)051%5B0933:TEOTWA%5D2.0.CO;2" ext-link-type="doi" xlink:type="simple">https://doi.org/10.1641/0006-3568(2001)051[0933:TEOTWA]2.0.CO;2</ext-link></mixed-citation></ref></ref-list></tp:taxon-treatment>
