# Supplementary material for: ﻿Systematic revision of the South American “Nuncia” (Opiliones, Laniatores, Triaenonychidae)
Source: Zookeys. 2024 Jul 12;1207:1–149. doi: 10.3897/zookeys.1207.120068 (PMC11273004; doi:10.3897/zookeys.1207.120068)
Supplement: XML Treatment for Nerudiella curi [file zookeys.1207.120068-treatment23.xml]

<!DOCTYPE tp:taxon-treatment
  PUBLIC "-//TaxonX//DTD Taxonomic Treatment Publishing DTD v0 20100105//EN" "tax-treatment-NSO.dtd">
<tp:taxon-treatment xmlns:tp="http://www.plazi.org/taxpub"><tp:treatment-meta><kwd-group><label>Taxon classification</label><kwd>
                  <named-content content-type="kingdom">Animalia</named-content>
                </kwd><kwd>
                  <named-content content-type="order">Opiliones</named-content>
                </kwd><kwd>
                  <named-content content-type="family">Triaenonychidae</named-content>
                </kwd></kwd-group><mixed-citation publication-type="journal"><person-group><name><surname>Porto</surname><given-names>Willians</given-names></name><name><surname>Derkarabetian</surname><given-names>Shahan</given-names></name><name><surname>Giribet</surname><given-names>Gonzalo</given-names></name><name><surname>Pérez-González</surname><given-names>Abel</given-names></name></person-group><article-title>﻿Systematic revision of the South American “<italic><tp:taxon-name><tp:taxon-name-part taxon-name-part-type="genus" reg="Nuncia">Nuncia</tp:taxon-name-part></tp:taxon-name></italic>” (<tp:taxon-name><tp:taxon-name-part taxon-name-part-type="order">Opiliones</tp:taxon-name-part></tp:taxon-name>, <tp:taxon-name><tp:taxon-name-part taxon-name-part-type="suborder">Laniatores</tp:taxon-name-part></tp:taxon-name>, <tp:taxon-name><tp:taxon-name-part taxon-name-part-type="family">Triaenonychidae</tp:taxon-name-part></tp:taxon-name>)</article-title><source>Zookeys</source><day>12</day><month>07</month><year>2024</year><volume>1207</volume><fpage>1</fpage><lpage>149</lpage><pub-id pub-id-type="doi">10.3897/zookeys.1207.120068</pub-id></mixed-citation></tp:treatment-meta><tp:nomenclature><label>﻿</label><tp:taxon-name>
                <object-id xmlns:xlink="http://www.w3.org/1999/xlink" content-type="arpha" xlink:type="simple">EAF1DB24-3B20-535D-8E45-803F91FCD9F3</object-id>
                <tp:taxon-name-part taxon-name-part-type="genus" reg="Nerudiella">Nerudiella</tp:taxon-name-part>
                <tp:taxon-name-part taxon-name-part-type="species" reg="curi">curi</tp:taxon-name-part>
                <object-id xmlns:xlink="http://www.w3.org/1999/xlink" content-type="zoobank" xlink:type="simple">https://zoobank.org/9F17E25B-8E00-4677-B1C3-9FD8DDAB3731</object-id>
              </tp:taxon-name><tp:taxon-status xmlns:xlink="http://www.w3.org/1999/xlink" xlink:type="simple">sp. nov.</tp:taxon-status><xref ref-type="fig" rid="F98">Figs 98</xref><xref ref-type="fig" rid="F99">, 99</xref><xref ref-type="fig" rid="F100">, 100</xref><xref ref-type="fig" rid="F101">, 101</xref><xref ref-type="fig" rid="F102">, 102</xref><xref ref-type="fig" rid="F103">, 103</xref></tp:nomenclature><tp:treatment-sec sec-type="material" id="SECID0E11DK"><title>Material examined.</title><p><bold><italic>Holotype</italic>.</bold> ♂ <bold>Chile.</bold> Curicó: Cerro Hueca-Hueca, J. Barriga coll., 10.12.2005 (<named-content xmlns:xlink="http://www.w3.org/1999/xlink" content-type="dwc:institutional_code" xlink:title="Museo Nacional de Historia Natural, Santiago de Chile" xlink:href="http://grbio.org/institution/museo-nacional-de-historia-natural-santiago" xlink:type="simple">MNHNCL</named-content>). <bold><italic>Paratypes</italic>. Chile.</bold> Curicó: Cerro Hueca-Hueca, J. Barriga coll., 10.12.2005, 3 ♂ 5 ♀ (<named-content xmlns:xlink="http://www.w3.org/1999/xlink" content-type="dwc:institutional_code" xlink:title="Museo Argentino de Ciencias Naturales" xlink:href="http://grbio.org/institution/museo-argentino-de-ciencias-naturales-bernardino-rivadavia" xlink:type="simple">MACN</named-content>).</p></tp:treatment-sec><tp:treatment-sec sec-type="etymology" id="SECID0EV2DK"><title>Etymology.</title><p>The specific epithet is a variation of the spelling of “kuri” or “kurü,” which is a word in the Mapuche language used to define the color black, which is present in spots on the dorsal surface of individuals of the group. Noun in apposition.</p></tp:treatment-sec><tp:treatment-sec sec-type="diagnosis" id="SECID0E12DK"><title>Diagnosis.</title><p>This species can be readily distinguished from other species in the genus by several characteristics. Firstly, it exhibits a wider genital operculum compared to other species. Additionally, the male genitalia display a distinct morphology, featuring a capsula externa consisting of three lamellae. Furthermore, the ventral plate of the male genitalia is characterized by a row of aligned macrosetae.</p></tp:treatment-sec><tp:treatment-sec sec-type="distribution" id="SECID0E62DK"><title>Distribution.</title><p>Chile: Maule Region, Curicó Province (Fig. <xref ref-type="fig" rid="F4">4F</xref>).</p></tp:treatment-sec><tp:treatment-sec sec-type="description" id="SECID0EJ3DK"><title>Description of male holotype.</title><p>Measurements: Total length 2.59, carapace length 0.91, dorsal scutum length 2.03, carapace max. width 1.30, max. mesotergum width 1.77. Appendage measurements. Pedipalps. Trochanter length 0.22, femora length 0.69, patella length 0.37, tibia length 0.52, tarsus length 0.49. Leg I: trochanter (tr) 0.24, femora (fe) 0.89, patella (pa) 0.43, tibia (ti) 0.70, metatarsus (mt) 0.73, tarsus (ta) 0.70. II: tr 0.29, fe 1.11, pa 0.50, ti 0.96, mt 1.05, ta 1.20. III: tr 0.27, fe 0.75, pa 0.36, ti 0.66, mt 0.78, ta 0.63. IV: tr 0.32, fe 1.19, pa 0.63, ti 0.98, mt 1.26, ta 0.77.</p><p>Dorsum (Fig. <xref ref-type="fig" rid="F98">98</xref>, <xref ref-type="fig" rid="F99">99</xref>). Eta (η) hourglass-shaped dorsal scutum. Ocularium low on the body. Dorsal scutum microgranulate, without clear delimitation of distinct areas. In the anterior region, specifically areas I and II, there are two small setiferous tubercles. In the area III, there is a row of four small setiferous tubercles, while area IV is adorned with a row of eight small setiferous tubercles. Posterior margin of dorsal scutum with a row of eight small setiferous tubercles. Free tergites with a row of small setiferous tubercles.</p><fig id="F98" position="float" orientation="portrait"><object-id xmlns:xlink="http://www.w3.org/1999/xlink" content-type="doi" xlink:type="simple">10.3897/zookeys.1207.120068.figure98</object-id><object-id xmlns:xlink="http://www.w3.org/1999/xlink" content-type="arpha" xlink:type="simple">423B16A3-64CC-56B9-A5A6-F66209449F9E</object-id><label>Figure 98.</label><caption><p><italic><tp:taxon-name><tp:taxon-name-part taxon-name-part-type="genus" reg="Nerudiella">Nerudiella</tp:taxon-name-part><tp:taxon-name-part taxon-name-part-type="species" reg="curi">curi</tp:taxon-name-part></tp:taxon-name></italic> sp. nov. habitus, male <bold>A</bold> dorsal view <bold>C</bold> lateral view <bold>E</bold> ventral view. Female <bold>B</bold> dorsal view <bold>D</bold> lateral view <bold>F</bold> ventral view. Scale bars: 1 mm.</p></caption><graphic xmlns:xlink="http://www.w3.org/1999/xlink" xlink:href="zookeys-1207-001_article-120068__-g098.jpg" position="float" orientation="portrait" xlink:type="simple" id="oo_1090711.jpg"><uri content-type="original_file" xlink:type="simple">https://binary.pensoft.net/fig/1090711</uri></graphic></fig><fig id="F99" position="float" orientation="portrait"><object-id xmlns:xlink="http://www.w3.org/1999/xlink" content-type="doi" xlink:type="simple">10.3897/zookeys.1207.120068.figure99</object-id><object-id xmlns:xlink="http://www.w3.org/1999/xlink" content-type="arpha" xlink:type="simple">3B80104F-4149-5EFE-B7F1-F3AEFB024A2C</object-id><label>Figure 99.</label><caption><p><italic><tp:taxon-name><tp:taxon-name-part taxon-name-part-type="genus" reg="Nerudiella">Nerudiella</tp:taxon-name-part><tp:taxon-name-part taxon-name-part-type="species" reg="curi">curi</tp:taxon-name-part></tp:taxon-name></italic> sp. nov. male, <abbrev xmlns:xlink="http://www.w3.org/1999/xlink" content-type="institution" xlink:title="scanning electron microscopy" id="ABBRID0EP5DK" xlink:type="simple">SEM</abbrev> images of habitus <bold>A</bold> dorsal view <bold>B</bold> lateral view <bold>C, D</bold> ventral view. Scale bars: 500 µm (<bold>A, B, C</bold>); 200 µm (<bold>D</bold>).</p></caption><graphic xmlns:xlink="http://www.w3.org/1999/xlink" xlink:href="zookeys-1207-001_article-120068__-g099.jpg" position="float" orientation="portrait" xlink:type="simple" id="oo_1090712.jpg"><uri content-type="original_file" xlink:type="simple">https://binary.pensoft.net/fig/1090712</uri></graphic></fig><p>Chelicerae (Fig. <xref ref-type="fig" rid="F100">100A, B</xref>). Segment I with a small tubercle on the dorso-distal surface. Segment II with a small frontal tubercle and scattered setae.</p><fig id="F100" position="float" orientation="portrait"><object-id xmlns:xlink="http://www.w3.org/1999/xlink" content-type="doi" xlink:type="simple">10.3897/zookeys.1207.120068.figure100</object-id><object-id xmlns:xlink="http://www.w3.org/1999/xlink" content-type="arpha" xlink:type="simple">B6D321DB-A4B5-5198-A5DC-40472CFC6F68</object-id><label>Figure 100.</label><caption><p><italic><tp:taxon-name><tp:taxon-name-part taxon-name-part-type="genus" reg="Nerudiella">Nerudiella</tp:taxon-name-part><tp:taxon-name-part taxon-name-part-type="species" reg="curi">curi</tp:taxon-name-part></tp:taxon-name></italic> sp. nov. chelicerae: mesal <bold>A</bold> ectal <bold>B</bold> pedipalps: mesal <bold>C</bold> ectal <bold>D</bold>. Scale bars: 200 µm.</p></caption><graphic xmlns:xlink="http://www.w3.org/1999/xlink" xlink:href="zookeys-1207-001_article-120068__-g100.jpg" position="float" orientation="portrait" xlink:type="simple" id="oo_1090713.jpg"><uri content-type="original_file" xlink:type="simple">https://binary.pensoft.net/fig/1090713</uri></graphic></fig><p>Pedipalps (Fig. <xref ref-type="fig" rid="F100">100C, D</xref>). Trochanter with two small dorsal tubercles and one ventral. Femora with a row of three tubercles with subdistal setae on dorsal view, one long and one small spines with subdistal setae on ventral view, six low setiferous tubercles in mesal view, and one in ectal view. Patella with a small mesal and ectal setiferous tubercle. Tibia with a mesal row of five small ectal setiferous tubercles, three ventral ectal spines, and two ventral mesal spines with subdistal setae. Tarsus with three mesal and ectal spines with subdistal setae.</p><p>Legs (Fig. <xref ref-type="fig" rid="F101">101</xref>). Coxa I with two rows of setiferous tubercles and two distal setiferous tubercles with subdistal setae, coxa II with two rows of setiferous tubercles, III and IV only with microgranulation, three bridges between coxa legs II and III, six between coxa legs III and IV, four between leg IV and opisthosoma. Spiracles not obstructed by bridges. Smooth surface that occupies 1/3 of leg II, ¾ of III and 1/3 of IV. Genital operculum larger than other species of the genus. Smooth area of leg II with a setiferous tubercle on each side. Sternum arrow-shaped. Legs I–IV covered in setae, tarsal area, and calcaneus densely setose. Calcaneus smaller than astragalus, ≥ 3× smaller (legs I–III) and 4× (leg IV). Tarsal count: 4–6–4–4.</p><fig id="F101" position="float" orientation="portrait"><object-id xmlns:xlink="http://www.w3.org/1999/xlink" content-type="doi" xlink:type="simple">10.3897/zookeys.1207.120068.figure101</object-id><object-id xmlns:xlink="http://www.w3.org/1999/xlink" content-type="arpha" xlink:type="simple">15732C00-86DC-54FE-BB82-4152299D9D25</object-id><label>Figure 101.</label><caption><p><italic><tp:taxon-name><tp:taxon-name-part taxon-name-part-type="genus" reg="Nerudiella">Nerudiella</tp:taxon-name-part><tp:taxon-name-part taxon-name-part-type="species" reg="curi">curi</tp:taxon-name-part></tp:taxon-name></italic> sp. nov. legs I <bold>A</bold> II <bold>B</bold> III <bold>C</bold> IV <bold>D</bold>. Scale bars: 200 µm (<bold>A, C</bold>); 500 µm (<bold>B, D</bold>).</p></caption><graphic xmlns:xlink="http://www.w3.org/1999/xlink" xlink:href="zookeys-1207-001_article-120068__-g101.jpg" position="float" orientation="portrait" xlink:type="simple" id="oo_1090714.jpg"><uri content-type="original_file" xlink:type="simple">https://binary.pensoft.net/fig/1090714</uri></graphic></fig><p>Penis (Figs <xref ref-type="fig" rid="F102">102</xref>, <xref ref-type="fig" rid="F103">103</xref>). Pars distalis with a ventral plate bearing a cleft dividing the plate into two lamellae. Each lamella has a row of three pointed macrosetae on the ventral surface and one macroseta on the dorsal surface. Capsula externa covering the dorsal and lateral surface, divided into three folds, one pair covering the dorsolateral surface and the last one covering the dorsal surface, there is a dorsolateral plate attached to the pars basalis. Capsula interna divided into three parts, two lateral processes and a central process in which it bears an apical stylus. The ventral plate bears a cleft that divides the plate into two halves, each with three ventral and one dorsal macrosetae. Ventral macrosetae arranged in a row.</p><fig id="F102" position="float" orientation="portrait"><object-id xmlns:xlink="http://www.w3.org/1999/xlink" content-type="doi" xlink:type="simple">10.3897/zookeys.1207.120068.figure102</object-id><object-id xmlns:xlink="http://www.w3.org/1999/xlink" content-type="arpha" xlink:type="simple">8A32C165-AFE4-5E4D-ABAA-0C4CE7304C77</object-id><label>Figure 102.</label><caption><p><italic><tp:taxon-name><tp:taxon-name-part taxon-name-part-type="genus" reg="Nerudiella">Nerudiella</tp:taxon-name-part><tp:taxon-name-part taxon-name-part-type="species" reg="curi">curi</tp:taxon-name-part></tp:taxon-name></italic> sp. nov. penis: ventral <bold>A, B</bold> apical <bold>C</bold> lateral <bold>D, E</bold> dorsal <bold>F, G</bold>. Scale bars: 200 µm (<bold>A, D, F</bold>); 50 µm (<bold>B, C</bold>); 100 µm (<bold>E, G</bold>).</p></caption><graphic xmlns:xlink="http://www.w3.org/1999/xlink" xlink:href="zookeys-1207-001_article-120068__-g102.jpg" position="float" orientation="portrait" xlink:type="simple" id="oo_1090715.jpg"><uri content-type="original_file" xlink:type="simple">https://binary.pensoft.net/fig/1090715</uri></graphic></fig><fig id="F103" position="float" orientation="portrait"><object-id xmlns:xlink="http://www.w3.org/1999/xlink" content-type="doi" xlink:type="simple">10.3897/zookeys.1207.120068.figure103</object-id><object-id xmlns:xlink="http://www.w3.org/1999/xlink" content-type="arpha" xlink:type="simple">EBA1FE92-7678-5806-BAE3-6E8DF8882C8A</object-id><label>Figure 103.</label><caption><p><italic><tp:taxon-name><tp:taxon-name-part taxon-name-part-type="genus" reg="Nerudiella">Nerudiella</tp:taxon-name-part><tp:taxon-name-part taxon-name-part-type="species" reg="curi">curi</tp:taxon-name-part></tp:taxon-name></italic> sp. nov. penis: ventral <bold>A</bold> apical <bold>B</bold> lateral <bold>C</bold> dorsal <bold>D</bold>. Colors: ventral plate (yellow), capsula externa (blue), capsula interna (red). Scale bars: 50 µm (<bold>A, B</bold>); 100 µm (<bold>C</bold>); 200 µm (<bold>D</bold>).</p></caption><graphic xmlns:xlink="http://www.w3.org/1999/xlink" xlink:href="zookeys-1207-001_article-120068__-g103.jpg" position="float" orientation="portrait" xlink:type="simple" id="oo_1090716.jpg"><uri content-type="original_file" xlink:type="simple">https://binary.pensoft.net/fig/1090716</uri></graphic></fig><p><bold>Female.</bold> Similar to males, with shorter pedipalpal femora.</p><p>Female measurements. Total length 2.40, carapace length 0.85, dorsal scutum length 1.89, carapace max. width 1.23, mesotergum max. width 1.67. Appendage measurements: Pedipalps. Trochanter length 0.22, femora length 0.69, patella length 0.37, tibia length 0.52, tarsus length 0.49. Leg I: trochanter (tr) 0.14, femora (fe) 0.24, patella (pa) 0.89, tibia (ti) 0.43, metatarsus (mt) 0.70, tarsus (ta) 0.73. II: tr 0.70, fe 0.29, pa 1.11, ti 0.50, mt 0.96, ta 1.05. III: tr 1.20, fe 0.27, pa 0.75, ti 0.36, mt 0.66, ta 0.78. IV: tr 0.63, fe 0.32, pa 1.19, ti 0.63, mt 0.98, ta 1.26, tr 0.77.</p></tp:treatment-sec><tp:treatment-sec><!--Section generated to contain objects referenced in tp:taxon-treatment.--><fig id="F4" position="float" orientation="portrait"><object-id xmlns:xlink="http://www.w3.org/1999/xlink" content-type="doi" xlink:type="simple">10.3897/zookeys.1207.120068.figure4</object-id><object-id xmlns:xlink="http://www.w3.org/1999/xlink" content-type="arpha" xlink:type="simple">B2AAA745-23E3-5923-A588-9F6CE5C3AF6A</object-id><label>Figure 4.</label><caption><p>Maps showing the distribution of the species used in this work. South America (Chile and western Argentina inset). Chile in green, Argentina/ South America in grey. Terrestrial ecoregions (following <xref ref-type="bibr" rid="B39">Olson et al. 2001</xref>) highlighted in yellow (Chilean Matorral) and orange (Valdivian temperate forests).</p></caption><graphic xmlns:xlink="http://www.w3.org/1999/xlink" xlink:href="zookeys-1207-001_article-120068__-g004.jpg" position="float" orientation="portrait" xlink:type="simple" id="oo_1090610.jpg"><uri content-type="original_file" xlink:type="simple">https://binary.pensoft.net/fig/1090610</uri></graphic></fig></tp:treatment-sec><ref-list><ref id="B39"><mixed-citation xmlns:xlink="http://www.w3.org/1999/xlink" xlink:type="simple"><person-group><name name-style="western"><surname>Olson</surname><given-names>DM</given-names></name><name name-style="western"><surname>Dinerstein</surname><given-names>E</given-names></name><name name-style="western"><surname>Wikramanayake</surname><given-names>ED</given-names></name><name name-style="western"><surname>Burgess</surname><given-names>ND</given-names></name><name name-style="western"><surname>Powell</surname><given-names>GVN</given-names></name><name name-style="western"><surname>Underwood</surname><given-names>EC</given-names></name><name name-style="western"><surname>D’amico</surname><given-names>JA</given-names></name><name name-style="western"><surname>Itoua</surname><given-names>I</given-names></name><name name-style="western"><surname>Strand</surname><given-names>HE</given-names></name><name name-style="western"><surname>Morrison</surname><given-names>JC</given-names></name><name name-style="western"><surname>Loucks</surname><given-names>CJ</given-names></name><name name-style="western"><surname>Allnutt</surname><given-names>TF</given-names></name><name name-style="western"><surname>Ricketts</surname><given-names>TH</given-names></name><name name-style="western"><surname>Kura</surname><given-names>Y</given-names></name><name name-style="western"><surname>Lamoreux</surname><given-names>JF</given-names></name><name name-style="western"><surname>Wettengel</surname><given-names>WW</given-names></name><name name-style="western"><surname>Hedao</surname><given-names>P</given-names></name><name name-style="western"><surname>Kassem</surname><given-names>KR</given-names></name></person-group> (<year>2001</year>) Terrestrial Ecoregions of the World: A New Map of Life on Earth: A new global map of terrestrial ecoregions provides an innovative tool for conserving biodiversity. Bioscience 51(11): 933–938. <ext-link xlink:href="10.1641/0006-3568(2001)051%5B0933:TEOTWA%5D2.0.CO;2" ext-link-type="doi" xlink:type="simple">https://doi.org/10.1641/0006-3568(2001)051[0933:TEOTWA]2.0.CO;2</ext-link></mixed-citation></ref></ref-list></tp:taxon-treatment>
