# Supplementary material for: ﻿Systematic revision of the South American “Nuncia” (Opiliones, Laniatores, Triaenonychidae)
Source: Zookeys. 2024 Jul 12;1207:1–149. doi: 10.3897/zookeys.1207.120068 (PMC11273004; doi:10.3897/zookeys.1207.120068)
Supplement: XML Treatment for Nerudiella goroi [file zookeys.1207.120068-treatment24.xml]

<!DOCTYPE tp:taxon-treatment
  PUBLIC "-//TaxonX//DTD Taxonomic Treatment Publishing DTD v0 20100105//EN" "tax-treatment-NSO.dtd">
<tp:taxon-treatment xmlns:tp="http://www.plazi.org/taxpub"><tp:treatment-meta><kwd-group><label>Taxon classification</label><kwd>
                  <named-content content-type="kingdom">Animalia</named-content>
                </kwd><kwd>
                  <named-content content-type="order">Opiliones</named-content>
                </kwd><kwd>
                  <named-content content-type="family">Triaenonychidae</named-content>
                </kwd></kwd-group><mixed-citation publication-type="journal"><person-group><name><surname>Porto</surname><given-names>Willians</given-names></name><name><surname>Derkarabetian</surname><given-names>Shahan</given-names></name><name><surname>Giribet</surname><given-names>Gonzalo</given-names></name><name><surname>Pérez-González</surname><given-names>Abel</given-names></name></person-group><article-title>﻿Systematic revision of the South American “<italic><tp:taxon-name><tp:taxon-name-part taxon-name-part-type="genus" reg="Nuncia">Nuncia</tp:taxon-name-part></tp:taxon-name></italic>” (<tp:taxon-name><tp:taxon-name-part taxon-name-part-type="order">Opiliones</tp:taxon-name-part></tp:taxon-name>, <tp:taxon-name><tp:taxon-name-part taxon-name-part-type="suborder">Laniatores</tp:taxon-name-part></tp:taxon-name>, <tp:taxon-name><tp:taxon-name-part taxon-name-part-type="family">Triaenonychidae</tp:taxon-name-part></tp:taxon-name>)</article-title><source>Zookeys</source><day>12</day><month>07</month><year>2024</year><volume>1207</volume><fpage>1</fpage><lpage>149</lpage><pub-id pub-id-type="doi">10.3897/zookeys.1207.120068</pub-id></mixed-citation></tp:treatment-meta><tp:nomenclature><label>﻿</label><tp:taxon-name>
                <object-id xmlns:xlink="http://www.w3.org/1999/xlink" content-type="arpha" xlink:type="simple">9525F6CA-3D9D-51DA-91B1-D870BF986208</object-id>
                <tp:taxon-name-part taxon-name-part-type="genus" reg="Nerudiella">Nerudiella</tp:taxon-name-part>
                <tp:taxon-name-part taxon-name-part-type="species" reg="goroi">goroi</tp:taxon-name-part>
                <object-id xmlns:xlink="http://www.w3.org/1999/xlink" content-type="zoobank" xlink:type="simple">https://zoobank.org/83521462-412E-44DC-8DEB-07C518E25495</object-id>
              </tp:taxon-name><tp:taxon-status xmlns:xlink="http://www.w3.org/1999/xlink" xlink:type="simple">sp. nov.</tp:taxon-status><xref ref-type="fig" rid="F104">Figs 104</xref><xref ref-type="fig" rid="F105">, 105</xref><xref ref-type="fig" rid="F106">, 106</xref><xref ref-type="fig" rid="F107">, 107</xref><xref ref-type="fig" rid="F108">, 108</xref><xref ref-type="fig" rid="F109">, 109</xref></tp:nomenclature><tp:treatment-sec sec-type="material" id="SECID0EVGEK"><title>Material examined.</title><p><bold><italic>Holotype</italic>.</bold> ♂ <bold>Chile.</bold> Concepción: Estero Nonguén, T.Cekalovic coll., 21.IV.1976 (<named-content xmlns:xlink="http://www.w3.org/1999/xlink" content-type="dwc:institutional_code" xlink:title="Museo Nacional de Historia Natural, Santiago de Chile" xlink:href="http://grbio.org/institution/museo-nacional-de-historia-natural-santiago" xlink:type="simple">MNHNCL</named-content>). <bold><italic>Paratypes</italic>. Chile.</bold> Concepción: 6 km S San Pedro, 360 m, A. Newton, M. Thayer coll., 12.XII.1982, 1 ♂ (<named-content xmlns:xlink="http://www.w3.org/1999/xlink" content-type="dwc:institutional_code" xlink:title="American Museum of Natural History" xlink:href="http://grbio.org/institution/american-museum-natural-history" xlink:type="simple">AMNH</named-content>). Camino a Ramuncho, Cruce Hualpén, T.Cekalovic coll., 02.XI.1986, 4 ♂ 1 ♀ 18 imm. (<named-content xmlns:xlink="http://www.w3.org/1999/xlink" content-type="dwc:institutional_code" xlink:title="Museo Argentino de Ciencias Naturales" xlink:href="http://grbio.org/institution/museo-argentino-de-ciencias-naturales-bernardino-rivadavia" xlink:type="simple">MACN</named-content>). Cautín: Ojos del Caburgua, 16 km NE de Pucón, E. Maury coll., 16.I.1987, 1 ♂ 7 ♀ 6 imm. (<named-content xmlns:xlink="http://www.w3.org/1999/xlink" content-type="dwc:institutional_code" xlink:title="Museo Argentino de Ciencias Naturales" xlink:href="http://grbio.org/institution/museo-argentino-de-ciencias-naturales-bernardino-rivadavia" xlink:type="simple">MACN</named-content>). Bellavista, Lago Villarrica, 260 m, R.Schuh, N. Platnick coll., 30.I.1986, 1 ♂ 4 ♀ 7 imm. (<named-content xmlns:xlink="http://www.w3.org/1999/xlink" content-type="dwc:institutional_code" xlink:title="American Museum of Natural History" xlink:href="http://grbio.org/institution/american-museum-natural-history" xlink:type="simple">AMNH</named-content>). Cautín: Cerro Ñielol Temuco, IX Región (Araucaria), E. Maury coll., 21.I.1991, 1 ♂ 1 imm. (<named-content xmlns:xlink="http://www.w3.org/1999/xlink" content-type="dwc:institutional_code" xlink:title="Museo Argentino de Ciencias Naturales" xlink:href="http://grbio.org/institution/museo-argentino-de-ciencias-naturales-bernardino-rivadavia" xlink:type="simple">MACN</named-content>). Cautín: Cerro Ñielol Temuco, IX Región (Araucaria), E. Maury coll., 15.I.1989, 3 ♀ 2 imm. (<named-content xmlns:xlink="http://www.w3.org/1999/xlink" content-type="dwc:institutional_code" xlink:title="Museo Argentino de Ciencias Naturales" xlink:href="http://grbio.org/institution/museo-argentino-de-ciencias-naturales-bernardino-rivadavia" xlink:type="simple">MACN</named-content>). Termas de Palguin SE de Pucón, E. Maury coll., 17.01.1987, 1 ♀ 1 imm. (<named-content xmlns:xlink="http://www.w3.org/1999/xlink" content-type="dwc:institutional_code" xlink:title="Museo Argentino de Ciencias Naturales" xlink:href="http://grbio.org/institution/museo-argentino-de-ciencias-naturales-bernardino-rivadavia" xlink:type="simple">MACN</named-content>). Estero Chauilco, T.Cekalovic coll., 25.I.1980, 1 ♀ (<named-content xmlns:xlink="http://www.w3.org/1999/xlink" content-type="dwc:institutional_code" xlink:title="Museo Argentino de Ciencias Naturales" xlink:href="http://grbio.org/institution/museo-argentino-de-ciencias-naturales-bernardino-rivadavia" xlink:type="simple">MACN</named-content>)</p></tp:treatment-sec><tp:treatment-sec sec-type="material" id="SECID0ETIEK"><title>Additional material.</title><p>Chile. Cautín: Bellavista, Fundo Flor del Lago, <named-content xmlns:xlink="http://www.w3.org/1999/xlink" content-type="dwc:verbatimCoordinates" xlink:type="simple"><named-content content-type="geo-json" specific-use="{&#34;type&#34;:&#34;Point&#34;,&#34;coordinates&#34;:[-72.173300,-40.666300]}" id="NCID0E3IEK" xlink:type="simple">40.6663°S, 72.1733°W</named-content></named-content>, 270 m, M. Ramírez, F. Labarque coll., 09.02.2005, 3 ♂ 5 ♀ 12 imm. (<named-content xmlns:xlink="http://www.w3.org/1999/xlink" content-type="dwc:institutional_code" xlink:title="Museo Argentino de Ciencias Naturales" xlink:href="http://grbio.org/institution/museo-argentino-de-ciencias-naturales-bernardino-rivadavia" xlink:type="simple">MACN</named-content>). Same data, 2 ♀ 31 imm. (<named-content xmlns:xlink="http://www.w3.org/1999/xlink" content-type="dwc:institutional_code" xlink:title="Museo Argentino de Ciencias Naturales" xlink:href="http://grbio.org/institution/museo-argentino-de-ciencias-naturales-bernardino-rivadavia" xlink:type="simple">MACN</named-content>). Same data 3 ♂ 1 ♀ 2 imm. (<named-content xmlns:xlink="http://www.w3.org/1999/xlink" content-type="dwc:institutional_code" xlink:title="Museo Argentino de Ciencias Naturales" xlink:href="http://grbio.org/institution/museo-argentino-de-ciencias-naturales-bernardino-rivadavia" xlink:type="simple">MACN</named-content>). Cautín: Volcán, Villarrica, 1100 m, N. Platnick, O. Francke coll., 28.I.1985, 2 imm. (<named-content xmlns:xlink="http://www.w3.org/1999/xlink" content-type="dwc:institutional_code" xlink:title="American Museum of Natural History" xlink:href="http://grbio.org/institution/american-museum-natural-history" xlink:type="simple">AMNH</named-content>). Bellavista, Lago Villarrica, N. Platnick, O. Francke coll., 28.I.1985, 2 ♂ 2 ♀ 4 imm. (<named-content xmlns:xlink="http://www.w3.org/1999/xlink" content-type="dwc:institutional_code" xlink:title="American Museum of Natural History" xlink:href="http://grbio.org/institution/american-museum-natural-history" xlink:type="simple">AMNH</named-content>). Bellavista, Lago Villarrica, 260 m, R.Schuh, N. Platnick coll., 30.01.1986, 2 imm. (<named-content xmlns:xlink="http://www.w3.org/1999/xlink" content-type="dwc:institutional_code" xlink:title="American Museum of Natural History" xlink:href="http://grbio.org/institution/american-museum-natural-history" xlink:type="simple">AMNH</named-content>). Same locality N. Platnick, K.Catley, M. Ramírez, T.Allen coll., 20.XI.1993, 1 ♂ 1 ♀ 1 imm. (<named-content xmlns:xlink="http://www.w3.org/1999/xlink" content-type="dwc:institutional_code" xlink:title="American Museum of Natural History" xlink:href="http://grbio.org/institution/american-museum-natural-history" xlink:type="simple">AMNH</named-content>). Osorno: Pucatrihue, L.Peña coll., 10.II.1985, 2 imm. (<named-content xmlns:xlink="http://www.w3.org/1999/xlink" content-type="dwc:institutional_code" xlink:title="Field Museum of Natural History" xlink:href="http://grbio.org/institution/field-museum-natural-history" xlink:type="simple">FMNH</named-content>).</p></tp:treatment-sec><tp:treatment-sec sec-type="etymology" id="SECID0EJKEK"><title>Etymology.</title><p>The specific epithet is bestowed upon the Chilean entomologist Raúl Briones Parra, widely recognized by his nickname “Goro”, in recognition to his significant contributions to the field of entomology and his unwavering dedication to the conservation of the Chilean forests. A noun in apposition.</p></tp:treatment-sec><tp:treatment-sec sec-type="diagnosis" id="SECID0EOKEK"><title>Diagnosis.</title><p>This species can be easily distinguished from the other species in the genus by having two sharp tubercles on the ventral-proximal region of the pedipalp femora. The male genitalia has a pair of ventrally curved capsula externa processes.</p></tp:treatment-sec><tp:treatment-sec sec-type="distribution" id="SECID0ETKEK"><title>Distribution.</title><p>Chile: Regions of Bío-Bío, Araucanía, Los Ríos, Los Lagos.</p></tp:treatment-sec><tp:treatment-sec sec-type="description" id="SECID0EYKEK"><title>Description of male holotype.</title><p>Total length 3.9. Carapace length 1.1, dorsal scutum length 2.5, carapace max. width 1.4, mesotergum max. width 1.6. Appendage measurements. Pedipalps. Trochanter length 0.25, femora length 0.94, patella length 0.60, tibia length 0.70, tarsus length 0.68. Leg I: trochanter (tr) 0.27, femora (fe) 1.37, patella (pa) 0.59, tibia (ti) 0.90, metatarsus (mt) 1.13, tarsus (ta) 0.83. II: tr 0.28, fe 1.75, pa 0.79, ti 1.30, mt 1.50, ta 1.73. III: tr 0.32, fe 1.12, pa 0.50, ti 0.71, mt 0.99, ta 0.86. IV: tr 0.41, fe 1.53, pa 0.84, ti 1.26, mt 1.69, ta 1.04.</p><p>Dorsum (Fig. <xref ref-type="fig" rid="F104">104</xref>, <xref ref-type="fig" rid="F105">105</xref>). Eta (η) hourglass-shaped dorsal scutum. Ocularium low and rounded. Dorsal scutum microgranulate, with mesotergal areas that lack distinct demarcation but with small setiferous tubercles. Additionally, the mesotergal areas, posterior edge, and free tergites feature a row of small setiferous tubercles.</p><fig id="F104" position="float" orientation="portrait"><object-id xmlns:xlink="http://www.w3.org/1999/xlink" content-type="doi" xlink:type="simple">10.3897/zookeys.1207.120068.figure104</object-id><object-id xmlns:xlink="http://www.w3.org/1999/xlink" content-type="arpha" xlink:type="simple">921A72E4-7746-5CE3-BAB2-CF095BF8AEF1</object-id><label>Figure 104.</label><caption><p><italic><tp:taxon-name><tp:taxon-name-part taxon-name-part-type="genus" reg="Nerudiella">Nerudiella</tp:taxon-name-part><tp:taxon-name-part taxon-name-part-type="species" reg="goroi">goroi</tp:taxon-name-part></tp:taxon-name></italic> sp. nov. habitus, male <bold>A</bold> dorsal view <bold>C</bold> lateral view <bold>E</bold> ventral view. Female <bold>B</bold> dorsal view <bold>D</bold> lateral view <bold>F</bold> ventral view. Scale bars: 1 mm.</p></caption><graphic xmlns:xlink="http://www.w3.org/1999/xlink" xlink:href="zookeys-1207-001_article-120068__-g104.jpg" position="float" orientation="portrait" xlink:type="simple" id="oo_1090717.jpg"><uri content-type="original_file" xlink:type="simple">https://binary.pensoft.net/fig/1090717</uri></graphic></fig><fig id="F105" position="float" orientation="portrait"><object-id xmlns:xlink="http://www.w3.org/1999/xlink" content-type="doi" xlink:type="simple">10.3897/zookeys.1207.120068.figure105</object-id><object-id xmlns:xlink="http://www.w3.org/1999/xlink" content-type="arpha" xlink:type="simple">48769F0D-55D5-5455-AE2B-8592367B81BB</object-id><label>Figure 105.</label><caption><p><italic><tp:taxon-name><tp:taxon-name-part taxon-name-part-type="genus" reg="Nerudiella">Nerudiella</tp:taxon-name-part><tp:taxon-name-part taxon-name-part-type="species" reg="goroi">goroi</tp:taxon-name-part></tp:taxon-name></italic> sp. nov. male, <abbrev xmlns:xlink="http://www.w3.org/1999/xlink" content-type="institution" xlink:title="scanning electron microscopy" id="ABBRID0E5MEK" xlink:type="simple">SEM</abbrev> images of habitus <bold>A</bold> dorsal view <bold>B</bold> lateral view <bold>C, D</bold> ventral view. Scale bars: 1 mm (<bold>A, B, C</bold>); 500 µm (<bold>D</bold>).</p></caption><graphic xmlns:xlink="http://www.w3.org/1999/xlink" xlink:href="zookeys-1207-001_article-120068__-g105.jpg" position="float" orientation="portrait" xlink:type="simple" id="oo_1090718.jpg"><uri content-type="original_file" xlink:type="simple">https://binary.pensoft.net/fig/1090718</uri></graphic></fig><p>Chelicerae (Fig. <xref ref-type="fig" rid="F106">106A, B</xref>). Segment I with an acute tubercle on the dorso-distal surface. Segment II bearing scattered setae in ectal and ventral views, with one triangular tubercle prominent from the others in front view.</p><fig id="F106" position="float" orientation="portrait"><object-id xmlns:xlink="http://www.w3.org/1999/xlink" content-type="doi" xlink:type="simple">10.3897/zookeys.1207.120068.figure106</object-id><object-id xmlns:xlink="http://www.w3.org/1999/xlink" content-type="arpha" xlink:type="simple">319C9934-1547-58B5-89DC-BA30DB7DD8EC</object-id><label>Figure 106.</label><caption><p><italic><tp:taxon-name><tp:taxon-name-part taxon-name-part-type="genus" reg="Nerudiella">Nerudiella</tp:taxon-name-part><tp:taxon-name-part taxon-name-part-type="species" reg="goroi">goroi</tp:taxon-name-part></tp:taxon-name></italic> sp. nov. chelicerae: mesal <bold>A</bold> ectal <bold>B</bold> pedipalps: mesal <bold>C</bold> ectal <bold>D</bold>. Scale bars: 200 µm (<bold>A, B</bold>); 500 µm (<bold>C, D</bold>).</p></caption><graphic xmlns:xlink="http://www.w3.org/1999/xlink" xlink:href="zookeys-1207-001_article-120068__-g106.jpg" position="float" orientation="portrait" xlink:type="simple" id="oo_1090719.jpg"><uri content-type="original_file" xlink:type="simple">https://binary.pensoft.net/fig/1090719</uri></graphic></fig><p>Pedipalps (Fig. <xref ref-type="fig" rid="F106">106C, D</xref>). Trochanter with a small dorsal and ventral tubercle. Femora bearing three dorsoproximal setiferous tubercles; 4–6 small ventral-distal tubercles and two ventral-proximal spines. Patella with 2–3 small ventral tubercles. Tibia possesses two prominent ventral-mesal spines, in addition to small sparse setiferous tubercles. Tarsus with three mesal and ectal spines in addition to setae and sparse setae.</p><p>Legs (Fig. <xref ref-type="fig" rid="F107">107</xref>). Coxa I with 10 setiferous tubercles, II with 18–20 setiferous tubercles, III with three. Spiracles not obstructed by bridges. Smooth surface occupying 1/3 of leg II, ¾ of III and &lt; 1/3 of IV. Smooth area of leg II with 3 tubercles with subdistal setae on each side. Sternum arrow-shaped. Legs covered in small tubercles, astragalus longer than calcaneus on all legs. Tarsal count: 4–8–4–4.</p><fig id="F107" position="float" orientation="portrait"><object-id xmlns:xlink="http://www.w3.org/1999/xlink" content-type="doi" xlink:type="simple">10.3897/zookeys.1207.120068.figure107</object-id><object-id xmlns:xlink="http://www.w3.org/1999/xlink" content-type="arpha" xlink:type="simple">B812F092-205F-5E61-AF7D-BCDBE1D920DD</object-id><label>Figure 107.</label><caption><p><italic><tp:taxon-name><tp:taxon-name-part taxon-name-part-type="genus" reg="Nerudiella">Nerudiella</tp:taxon-name-part><tp:taxon-name-part taxon-name-part-type="species" reg="goroi">goroi</tp:taxon-name-part></tp:taxon-name></italic> sp. nov. legs I <bold>A</bold> II <bold>B</bold> III <bold>C</bold> IV <bold>D</bold>. Scale bars: 500 µm.</p></caption><graphic xmlns:xlink="http://www.w3.org/1999/xlink" xlink:href="zookeys-1207-001_article-120068__-g107.jpg" position="float" orientation="portrait" xlink:type="simple" id="oo_1090720.jpg"><uri content-type="original_file" xlink:type="simple">https://binary.pensoft.net/fig/1090720</uri></graphic></fig><p>Penis (Figs <xref ref-type="fig" rid="F108">108</xref>, <xref ref-type="fig" rid="F109">109</xref>). Pars distalis characterized by a ventral plate divided into two halves by a small cleft. Each half of the plate bears three pointed macrosetae on the ventral surface and one small macroseta on the dorsal surface. The dorsal surface is covered by a capsula externa, with the upper portion of the plate featuring a wide notch that forms a pair of sharp pointed processes at the base of the genitalia. The capsula externa also exhibits a pair of broad lateral processes. It is slightly lower than the capsula interna, which is laterally flattened and compressed between the lateral processes of the capsula externa. The capsula interna does not have a visible stylus. Additionally, there is a dorsolateral plate connected to the pars basalis.</p><fig id="F108" position="float" orientation="portrait"><object-id xmlns:xlink="http://www.w3.org/1999/xlink" content-type="doi" xlink:type="simple">10.3897/zookeys.1207.120068.figure108</object-id><object-id xmlns:xlink="http://www.w3.org/1999/xlink" content-type="arpha" xlink:type="simple">A9176845-E702-5AF2-AB03-267C4514CFB8</object-id><label>Figure 108.</label><caption><p><italic><tp:taxon-name><tp:taxon-name-part taxon-name-part-type="genus" reg="Nerudiella">Nerudiella</tp:taxon-name-part><tp:taxon-name-part taxon-name-part-type="species" reg="goroi">goroi</tp:taxon-name-part></tp:taxon-name></italic> sp. nov. penis: ventral <bold>A, B</bold> apical <bold>C</bold> lateral <bold>D, E</bold> dorsal <bold>F, G</bold>. Scale bars: 200 µm (<bold>A, D, F</bold>); 50 µm (<bold>B, C, E, G</bold>).</p></caption><graphic xmlns:xlink="http://www.w3.org/1999/xlink" xlink:href="zookeys-1207-001_article-120068__-g108.jpg" position="float" orientation="portrait" xlink:type="simple" id="oo_1090721.jpg"><uri content-type="original_file" xlink:type="simple">https://binary.pensoft.net/fig/1090721</uri></graphic></fig><fig id="F109" position="float" orientation="portrait"><object-id xmlns:xlink="http://www.w3.org/1999/xlink" content-type="doi" xlink:type="simple">10.3897/zookeys.1207.120068.figure109</object-id><object-id xmlns:xlink="http://www.w3.org/1999/xlink" content-type="arpha" xlink:type="simple">9F6397B4-C342-53C1-9BA1-9EFD2186AFF6</object-id><label>Figure 109.</label><caption><p><italic><tp:taxon-name><tp:taxon-name-part taxon-name-part-type="genus" reg="Nerudiella">Nerudiella</tp:taxon-name-part><tp:taxon-name-part taxon-name-part-type="species" reg="goroi">goroi</tp:taxon-name-part></tp:taxon-name></italic> sp. nov. penis: ventral <bold>A</bold> apical <bold>B</bold> lateral <bold>C</bold> dorsal <bold>D</bold>. Colors: ventral plate (yellow), capsula externa (blue), capsula interna (red). Scale bars: 50 µm.</p></caption><graphic xmlns:xlink="http://www.w3.org/1999/xlink" xlink:href="zookeys-1207-001_article-120068__-g109.jpg" position="float" orientation="portrait" xlink:type="simple" id="oo_1090722.jpg"><uri content-type="original_file" xlink:type="simple">https://binary.pensoft.net/fig/1090722</uri></graphic></fig><p><bold>Female.</bold> Similar to males, with a shorter pedipalpal femora.</p><p>Female measurements. Measurements: Total length 2.50, carapace length 1.1, dorsal scutum length 2.17, carapace max. width 1.55, mesotergum max. width. Appendage measurements: Pedipalps. Trochanter length 0.26, femora length 0.90, patella length 0.55, tibia length 0.57, tarsus length 0.67. Leg I: trochanter (tr) 0.25, femora (fe) 0.96, patella (pa) 0.53, tibia (ti) 0.71, metatarsus (mt) 0.84, tarsus (ta) 0.64. II: tr 0.24, fe 1.27, pa 0.65, ti 0.98, mt 1.12, ta 1.27. III: tr 0.27, fe 0.82, pa 0.41, ti 0.61, mt 0.71, ta 0.69. IV: tr 0.31, fe 1.19, pa 0.74, ti 1.03, mt 1.26, ta 0.79. Tarsal count: 4–8–4–4.</p></tp:treatment-sec></tp:taxon-treatment>
