# Supplementary material for: ﻿Systematic revision of the South American “Nuncia” (Opiliones, Laniatores, Triaenonychidae)
Source: Zookeys. 2024 Jul 12;1207:1–149. doi: 10.3897/zookeys.1207.120068 (PMC11273004; doi:10.3897/zookeys.1207.120068)
Supplement: XML Treatment for Nerudiella jaimei [file zookeys.1207.120068-treatment25.xml]

<!DOCTYPE tp:taxon-treatment
  PUBLIC "-//TaxonX//DTD Taxonomic Treatment Publishing DTD v0 20100105//EN" "tax-treatment-NSO.dtd">
<tp:taxon-treatment xmlns:tp="http://www.plazi.org/taxpub"><tp:treatment-meta><kwd-group><label>Taxon classification</label><kwd>
                  <named-content content-type="kingdom">Animalia</named-content>
                </kwd><kwd>
                  <named-content content-type="order">Opiliones</named-content>
                </kwd><kwd>
                  <named-content content-type="family">Triaenonychidae</named-content>
                </kwd></kwd-group><mixed-citation publication-type="journal"><person-group><name><surname>Porto</surname><given-names>Willians</given-names></name><name><surname>Derkarabetian</surname><given-names>Shahan</given-names></name><name><surname>Giribet</surname><given-names>Gonzalo</given-names></name><name><surname>Pérez-González</surname><given-names>Abel</given-names></name></person-group><article-title>﻿Systematic revision of the South American “<italic><tp:taxon-name><tp:taxon-name-part taxon-name-part-type="genus" reg="Nuncia">Nuncia</tp:taxon-name-part></tp:taxon-name></italic>” (<tp:taxon-name><tp:taxon-name-part taxon-name-part-type="order">Opiliones</tp:taxon-name-part></tp:taxon-name>, <tp:taxon-name><tp:taxon-name-part taxon-name-part-type="suborder">Laniatores</tp:taxon-name-part></tp:taxon-name>, <tp:taxon-name><tp:taxon-name-part taxon-name-part-type="family">Triaenonychidae</tp:taxon-name-part></tp:taxon-name>)</article-title><source>Zookeys</source><day>12</day><month>07</month><year>2024</year><volume>1207</volume><fpage>1</fpage><lpage>149</lpage><pub-id pub-id-type="doi">10.3897/zookeys.1207.120068</pub-id></mixed-citation></tp:treatment-meta><tp:nomenclature><label>﻿</label><tp:taxon-name>
                <object-id xmlns:xlink="http://www.w3.org/1999/xlink" content-type="arpha" xlink:type="simple">0FD906E4-908E-5BC4-A17E-760F8E39D414</object-id>
                <tp:taxon-name-part taxon-name-part-type="genus" reg="Nerudiella">Nerudiella</tp:taxon-name-part>
                <tp:taxon-name-part taxon-name-part-type="species" reg="jaimei">jaimei</tp:taxon-name-part>
                <object-id xmlns:xlink="http://www.w3.org/1999/xlink" content-type="zoobank" xlink:type="simple">https://zoobank.org/4986C4AB-EB4A-4F3E-86F6-063A7C4604B7</object-id>
              </tp:taxon-name><tp:taxon-status xmlns:xlink="http://www.w3.org/1999/xlink" xlink:type="simple">sp. nov.</tp:taxon-status><xref ref-type="fig" rid="F110">Figs 110</xref><xref ref-type="fig" rid="F111">, 111</xref><xref ref-type="fig" rid="F112">, 112</xref><xref ref-type="fig" rid="F113">, 113</xref><xref ref-type="fig" rid="F114">, 114</xref><xref ref-type="fig" rid="F115">, 115</xref></tp:nomenclature><tp:treatment-sec sec-type="material" id="SECID0E3UEK"><title>Material examined.</title><p><bold><italic>Holotype</italic>.</bold> ♂ <bold>Chile.</bold> Malleco. Monumento Natural Contulmo, 350 m, S. Peck, J. Peck coll. (<named-content xmlns:xlink="http://www.w3.org/1999/xlink" content-type="dwc:institutional_code" xlink:title="Field Museum of Natural History" xlink:href="http://grbio.org/institution/field-museum-natural-history" xlink:type="simple">FMNH</named-content>). <bold><italic>Paratypes</italic>. Chile.</bold> Malleco. P.N. Nahuelbuta 1250 m, Berlese, N. Platnick, R. Schuh coll.19.XI.1981. 1 ♂ 2 imm. (<named-content xmlns:xlink="http://www.w3.org/1999/xlink" content-type="dwc:institutional_code" xlink:title="American Museum of Natural History" xlink:href="http://grbio.org/institution/american-museum-natural-history" xlink:type="simple">AMNH</named-content>). Same data, 4 ♂ 4 imm. (<named-content xmlns:xlink="http://www.w3.org/1999/xlink" content-type="dwc:institutional_code" xlink:title="American Museum of Natural History" xlink:href="http://grbio.org/institution/american-museum-natural-history" xlink:type="simple">AMNH</named-content>). Malleco. Monumento Natural Contulmo, 300 m, N. Platnick, R. Schuh coll.31.1.1986 2 ♀ 4 imm. (<named-content xmlns:xlink="http://www.w3.org/1999/xlink" content-type="dwc:institutional_code" xlink:title="American Museum of Natural History" xlink:href="http://grbio.org/institution/american-museum-natural-history" xlink:type="simple">AMNH</named-content>). Malleco. Monumento Natural Contulmo, 350 m, S. Peck, J. Peck coll. 13.II.1985. 5 ♂ 6 ♀ 13 imm. (<named-content xmlns:xlink="http://www.w3.org/1999/xlink" content-type="dwc:institutional_code" xlink:title="Field Museum of Natural History" xlink:href="http://grbio.org/institution/field-museum-natural-history" xlink:type="simple">FMNH</named-content>). 45 KM W Angol, Nahuelbuta N.P. 1500 m, S. Peck, J. Peck coll. 09.XII.1984. 11 ♂ 6 ♀ 13 imm. (<named-content xmlns:xlink="http://www.w3.org/1999/xlink" content-type="dwc:institutional_code" xlink:title="Field Museum of Natural History" xlink:href="http://grbio.org/institution/field-museum-natural-history" xlink:type="simple">FMNH</named-content>).</p></tp:treatment-sec><tp:treatment-sec sec-type="etymology" id="SECID0ELWEK"><title>Etymology.</title><p>The specific epithet is bestowed upon the Chilean entomologist Jaime Pizarro Araya, in recognition to his significant contributions to the field of entomology and his unwavering dedication to the conservation of the Chilean forests. A noun in apposition.</p></tp:treatment-sec><tp:treatment-sec sec-type="diagnosis" id="SECID0EQWEK"><title>Diagnosis.</title><p>This species can be distinguished from the other species of the genus by the morphology of the male genitalia, which includes the capsula externa with a robust process, which forms a dorsally curved plate.</p></tp:treatment-sec><tp:treatment-sec sec-type="distribution" id="SECID0EVWEK"><title>Distribution.</title><p>Chile: Araucanía Region (Fig. <xref ref-type="fig" rid="F4">4F</xref>).</p></tp:treatment-sec><tp:treatment-sec sec-type="description" id="SECID0E6WEK"><title>Description of male holotype.</title><p>Measurements: Total length 4.0, carapace length 1.0, dorsal scutum length 2.5, carapace max. width 1.2, mesotergum max. width 1.7. Appendage measurements: Pedipalps. Trochanter length 0.26, femora length 0.96, patella length 0.59, tibia length 0.74, tarsus length 0.69. Leg I: trochanter (tr) 0.19, femora (fe) 0.70, patella (pa) 0.40, tibia (ti) 0.52, metatarsus (mt) 0.63, tarsus (ta) 0.55. II: tr 0.23, fe 0.91, pa 0.50, ti 0.78, mt 0.80, ta 0.92. III: tr 0.22, fe 0.58, pa 0.34, ti 0.47, mt 0.50, ta 0.53. IV: tr 0.26, fe 0.89, pa 0.51, ti 0.75, mt 0.94, ta 0.63.</p><p>Dorsum (Fig. <xref ref-type="fig" rid="F110">110</xref>, <xref ref-type="fig" rid="F111">111</xref>). Eta (η) hourglass-shaped dorsal scutum. Ocularium low and rounded in shape. The dorsal scutum microgranulate, and both the opisthosoma and free tergites display rows of small setiferous tubercles. It is worth noting that the tubercle bases of these setiferous tubercles increase in length posteriorly.</p><fig id="F110" position="float" orientation="portrait"><object-id xmlns:xlink="http://www.w3.org/1999/xlink" content-type="doi" xlink:type="simple">10.3897/zookeys.1207.120068.figure110</object-id><object-id xmlns:xlink="http://www.w3.org/1999/xlink" content-type="arpha" xlink:type="simple">E847235F-D16E-552A-B237-46835A5FA763</object-id><label>Figure 110.</label><caption><p><italic><tp:taxon-name><tp:taxon-name-part taxon-name-part-type="genus" reg="Nerudiella">Nerudiella</tp:taxon-name-part><tp:taxon-name-part taxon-name-part-type="species" reg="jaimei">jaimei</tp:taxon-name-part></tp:taxon-name></italic> sp. nov. habitus, male <bold>A</bold> dorsal view <bold>C</bold> lateral view <bold>E</bold> ventral view. Female <bold>B</bold> dorsal view <bold>D</bold> lateral view <bold>F</bold> ventral view. Scale bars: 1 mm.</p></caption><graphic xmlns:xlink="http://www.w3.org/1999/xlink" xlink:href="zookeys-1207-001_article-120068__-g110.jpg" position="float" orientation="portrait" xlink:type="simple" id="oo_1090723.jpg"><uri content-type="original_file" xlink:type="simple">https://binary.pensoft.net/fig/1090723</uri></graphic></fig><fig id="F111" position="float" orientation="portrait"><object-id xmlns:xlink="http://www.w3.org/1999/xlink" content-type="doi" xlink:type="simple">10.3897/zookeys.1207.120068.figure111</object-id><object-id xmlns:xlink="http://www.w3.org/1999/xlink" content-type="arpha" xlink:type="simple">D1BB523B-2A33-558E-9D26-25E598B47C4D</object-id><label>Figure 111.</label><caption><p><italic><tp:taxon-name><tp:taxon-name-part taxon-name-part-type="genus" reg="Nerudiella">Nerudiella</tp:taxon-name-part><tp:taxon-name-part taxon-name-part-type="species" reg="jaimei">jaimei</tp:taxon-name-part></tp:taxon-name></italic> sp. nov. male, <abbrev xmlns:xlink="http://www.w3.org/1999/xlink" content-type="institution" xlink:title="scanning electron microscopy" id="ABBRID0EFZEK" xlink:type="simple">SEM</abbrev> images of habitus <bold>A</bold> dorsal view <bold>B</bold> lateral view <bold>C, D</bold> ventral view. Scale bars: 500 µm (<bold>A, B, C</bold>); 200 µm (<bold>D</bold>).</p></caption><graphic xmlns:xlink="http://www.w3.org/1999/xlink" xlink:href="zookeys-1207-001_article-120068__-g111.jpg" position="float" orientation="portrait" xlink:type="simple" id="oo_1090724.jpg"><uri content-type="original_file" xlink:type="simple">https://binary.pensoft.net/fig/1090724</uri></graphic></fig><p>Chelicerae (Fig. <xref ref-type="fig" rid="F112">112A, B</xref>). Segment I with a small tubercle on the dorso-distal surface. Segment II bearing sparse small setiferous tubercles, with one triangular tubercle prominent from the others in frontal view.</p><fig id="F112" position="float" orientation="portrait"><object-id xmlns:xlink="http://www.w3.org/1999/xlink" content-type="doi" xlink:type="simple">10.3897/zookeys.1207.120068.figure112</object-id><object-id xmlns:xlink="http://www.w3.org/1999/xlink" content-type="arpha" xlink:type="simple">7BF78040-E7FF-5FA4-B40B-7473DA434C75</object-id><label>Figure 112.</label><caption><p><italic><tp:taxon-name><tp:taxon-name-part taxon-name-part-type="genus" reg="Nerudiella">Nerudiella</tp:taxon-name-part><tp:taxon-name-part taxon-name-part-type="species" reg="jaimei">jaimei</tp:taxon-name-part></tp:taxon-name></italic> sp. nov. chelicerae: mesal <bold>A</bold> ectal <bold>B</bold> pedipalps: mesal <bold>C</bold> ectal <bold>D</bold>. Scale bars: 200 µm.</p></caption><graphic xmlns:xlink="http://www.w3.org/1999/xlink" xlink:href="zookeys-1207-001_article-120068__-g112.jpg" position="float" orientation="portrait" xlink:type="simple" id="oo_1090725.jpg"><uri content-type="original_file" xlink:type="simple">https://binary.pensoft.net/fig/1090725</uri></graphic></fig><p>Pedipalps (Fig. <xref ref-type="fig" rid="F112">112C, D</xref>). Trochanter with two small dorsal and ventral tubercles. Femora bearing three dorsal spines with setae, five ventral-distal and two ventral-proximal. Patella with 2–3 small ventral setiferous tubercles. Tibia covered in small ventral tubercles, with two spines in the ventral-mesal area and three in the ventral-ectal areas. Tarsus with three mesal and ectal spines with subdistal setae in addition to setae and few granules.</p><p>Legs (Fig. <xref ref-type="fig" rid="F113">113</xref>). Coxa I with 9–10 setiferous tubercles (two distal tubercles stronger than the others), II with 12–13, III with six or seven, IV with four or five tubercles connected to the opisthosoma. Spiracles not obstructed by bridges. Smooth surface occupying 1/3 of leg II, ¾ of III and &lt; 1/3 of IV. Leg zone II smooth with two or three small tubercles with subdistal setae on each side. Sternum arrow-shaped. Legs covered with small tubercles, astragalus longer than calcaneus in all legs, in leg II the calcaneus is slightly shorter than the astragalus. Tarsal count: 3–6–4–4.</p><fig id="F113" position="float" orientation="portrait"><object-id xmlns:xlink="http://www.w3.org/1999/xlink" content-type="doi" xlink:type="simple">10.3897/zookeys.1207.120068.figure113</object-id><object-id xmlns:xlink="http://www.w3.org/1999/xlink" content-type="arpha" xlink:type="simple">5A7B69F0-9E4D-55CF-85EC-1D7FA1D5813D</object-id><label>Figure 113.</label><caption><p><italic><tp:taxon-name><tp:taxon-name-part taxon-name-part-type="genus" reg="Nerudiella">Nerudiella</tp:taxon-name-part><tp:taxon-name-part taxon-name-part-type="species" reg="jaimei">jaimei</tp:taxon-name-part></tp:taxon-name></italic> sp. nov. legs I <bold>A</bold> II <bold>B</bold> III <bold>C</bold> IV <bold>D</bold>. Scale bars: 200 µm (<bold>A, C</bold>); 500 µm (<bold>B, D</bold>).</p></caption><graphic xmlns:xlink="http://www.w3.org/1999/xlink" xlink:href="zookeys-1207-001_article-120068__-g113.jpg" position="float" orientation="portrait" xlink:type="simple" id="oo_1090726.jpg"><uri content-type="original_file" xlink:type="simple">https://binary.pensoft.net/fig/1090726</uri></graphic></fig><p>Penis (Figs <xref ref-type="fig" rid="F114">114</xref>, <xref ref-type="fig" rid="F115">115</xref>). Pars distalis with a ventral plate bearing a thin cleft dividing the plate into two lamellae. Each lamella has three pointed macrosetae on the ventral surface and one short macroseta on the dorsal surface; capsula externa covering dorsal surface, with apical part folded dorsally, with a pair of long lateral processes; there is a dorsolateral plate attached to the pars basalis. Capsula externa shorter in length compared to the capsula interna. The capsula interna, on the other hand, is wide in shape, and it features a sharp apical area.</p><fig id="F114" position="float" orientation="portrait"><object-id xmlns:xlink="http://www.w3.org/1999/xlink" content-type="doi" xlink:type="simple">10.3897/zookeys.1207.120068.figure114</object-id><object-id xmlns:xlink="http://www.w3.org/1999/xlink" content-type="arpha" xlink:type="simple">181C13EB-7134-5F49-B5D4-575CD7C2619A</object-id><label>Figure 114.</label><caption><p><italic><tp:taxon-name><tp:taxon-name-part taxon-name-part-type="genus" reg="Nerudiella">Nerudiella</tp:taxon-name-part><tp:taxon-name-part taxon-name-part-type="species" reg="jaimei">jaimei</tp:taxon-name-part></tp:taxon-name></italic> sp. nov. penis: ventral <bold>A, B</bold> apical <bold>C</bold> lateral <bold>D, E</bold> dorsal <bold>F, G</bold>. Scale bars: 200 µm (<bold>A, D, F</bold>); 50 µm (<bold>B, C, G</bold>); 100 µm (<bold>E</bold>).</p></caption><graphic xmlns:xlink="http://www.w3.org/1999/xlink" xlink:href="zookeys-1207-001_article-120068__-g114.jpg" position="float" orientation="portrait" xlink:type="simple" id="oo_1090727.jpg"><uri content-type="original_file" xlink:type="simple">https://binary.pensoft.net/fig/1090727</uri></graphic></fig><fig id="F115" position="float" orientation="portrait"><object-id xmlns:xlink="http://www.w3.org/1999/xlink" content-type="doi" xlink:type="simple">10.3897/zookeys.1207.120068.figure115</object-id><object-id xmlns:xlink="http://www.w3.org/1999/xlink" content-type="arpha" xlink:type="simple">A415E96B-07D2-5CC6-AB22-28F1A61819EE</object-id><label>Figure 115.</label><caption><p><italic><tp:taxon-name><tp:taxon-name-part taxon-name-part-type="genus" reg="Nerudiella">Nerudiella</tp:taxon-name-part><tp:taxon-name-part taxon-name-part-type="species" reg="jaimei">jaimei</tp:taxon-name-part></tp:taxon-name></italic> sp. nov. penis: ventral <bold>A</bold> apical <bold>B</bold> lateral <bold>C</bold> dorsal <bold>D</bold>. Colors: ventral plate (yellow), capsula externa (blue), capsula interna (red). Scale bars: 50 µm (<bold>A, B</bold>); 100 µm (<bold>C</bold>); 200 µm (<bold>D</bold>).</p></caption><graphic xmlns:xlink="http://www.w3.org/1999/xlink" xlink:href="zookeys-1207-001_article-120068__-g115.jpg" position="float" orientation="portrait" xlink:type="simple" id="oo_1090728.jpg"><uri content-type="original_file" xlink:type="simple">https://binary.pensoft.net/fig/1090728</uri></graphic></fig><p><bold>Female.</bold> Similar to males, with a shorter pedipalpal femora.</p><p>Female measurements. Total length 2.39, carapace length 1.1, dorsal scutum length 2.2, carapace max. width 1.57, mesotergum max. width 2.15. Appendage Measurements: Pedipalps. Trochanter length 0.23, femora length 0.77, patella length 0.50, tibia length 0.52, tarsus length 0.65. Leg I: trochanter (tr) 0.18, femora (fe) 0.72, patella (pa) 0.39, tibia (ti) 0.50, metatarsus (mt) 0.57, tarsus (ta) 0.47. II: tr 0.24, fe 0.90, pa 0.48, ti 0.71, mt 0.79, ta 0.87. III: tr 0.22, fe 0.56, pa 0.32, ti 0, 39, mt 0.49, ta 0.47. IV: tr 0.27, fe 0.81, pa 0.51, ti 0.70, mt 0.92, ta 0.59.</p></tp:treatment-sec><tp:treatment-sec><!--Section generated to contain objects referenced in tp:taxon-treatment.--><fig id="F4" position="float" orientation="portrait"><object-id xmlns:xlink="http://www.w3.org/1999/xlink" content-type="doi" xlink:type="simple">10.3897/zookeys.1207.120068.figure4</object-id><object-id xmlns:xlink="http://www.w3.org/1999/xlink" content-type="arpha" xlink:type="simple">B2AAA745-23E3-5923-A588-9F6CE5C3AF6A</object-id><label>Figure 4.</label><caption><p>Maps showing the distribution of the species used in this work. South America (Chile and western Argentina inset). Chile in green, Argentina/ South America in grey. Terrestrial ecoregions (following <xref ref-type="bibr" rid="B39">Olson et al. 2001</xref>) highlighted in yellow (Chilean Matorral) and orange (Valdivian temperate forests).</p></caption><graphic xmlns:xlink="http://www.w3.org/1999/xlink" xlink:href="zookeys-1207-001_article-120068__-g004.jpg" position="float" orientation="portrait" xlink:type="simple" id="oo_1090610.jpg"><uri content-type="original_file" xlink:type="simple">https://binary.pensoft.net/fig/1090610</uri></graphic></fig></tp:treatment-sec><ref-list><ref id="B39"><mixed-citation xmlns:xlink="http://www.w3.org/1999/xlink" xlink:type="simple"><person-group><name name-style="western"><surname>Olson</surname><given-names>DM</given-names></name><name name-style="western"><surname>Dinerstein</surname><given-names>E</given-names></name><name name-style="western"><surname>Wikramanayake</surname><given-names>ED</given-names></name><name name-style="western"><surname>Burgess</surname><given-names>ND</given-names></name><name name-style="western"><surname>Powell</surname><given-names>GVN</given-names></name><name name-style="western"><surname>Underwood</surname><given-names>EC</given-names></name><name name-style="western"><surname>D’amico</surname><given-names>JA</given-names></name><name name-style="western"><surname>Itoua</surname><given-names>I</given-names></name><name name-style="western"><surname>Strand</surname><given-names>HE</given-names></name><name name-style="western"><surname>Morrison</surname><given-names>JC</given-names></name><name name-style="western"><surname>Loucks</surname><given-names>CJ</given-names></name><name name-style="western"><surname>Allnutt</surname><given-names>TF</given-names></name><name name-style="western"><surname>Ricketts</surname><given-names>TH</given-names></name><name name-style="western"><surname>Kura</surname><given-names>Y</given-names></name><name name-style="western"><surname>Lamoreux</surname><given-names>JF</given-names></name><name name-style="western"><surname>Wettengel</surname><given-names>WW</given-names></name><name name-style="western"><surname>Hedao</surname><given-names>P</given-names></name><name name-style="western"><surname>Kassem</surname><given-names>KR</given-names></name></person-group> (<year>2001</year>) Terrestrial Ecoregions of the World: A New Map of Life on Earth: A new global map of terrestrial ecoregions provides an innovative tool for conserving biodiversity. Bioscience 51(11): 933–938. <ext-link xlink:href="10.1641/0006-3568(2001)051%5B0933:TEOTWA%5D2.0.CO;2" ext-link-type="doi" xlink:type="simple">https://doi.org/10.1641/0006-3568(2001)051[0933:TEOTWA]2.0.CO;2</ext-link></mixed-citation></ref></ref-list></tp:taxon-treatment>
