# Supplementary material for: ﻿Systematic revision of the South American “Nuncia” (Opiliones, Laniatores, Triaenonychidae)
Source: Zookeys. 2024 Jul 12;1207:1–149. doi: 10.3897/zookeys.1207.120068 (PMC11273004; doi:10.3897/zookeys.1207.120068)
Supplement: XML Treatment for Nerudiella malleco [file zookeys.1207.120068-treatment26.xml]

<!DOCTYPE tp:taxon-treatment
  PUBLIC "-//TaxonX//DTD Taxonomic Treatment Publishing DTD v0 20100105//EN" "tax-treatment-NSO.dtd">
<tp:taxon-treatment xmlns:tp="http://www.plazi.org/taxpub"><tp:treatment-meta><kwd-group><label>Taxon classification</label><kwd>
                  <named-content content-type="kingdom">Animalia</named-content>
                </kwd><kwd>
                  <named-content content-type="order">Opiliones</named-content>
                </kwd><kwd>
                  <named-content content-type="family">Triaenonychidae</named-content>
                </kwd></kwd-group><mixed-citation publication-type="journal"><person-group><name><surname>Porto</surname><given-names>Willians</given-names></name><name><surname>Derkarabetian</surname><given-names>Shahan</given-names></name><name><surname>Giribet</surname><given-names>Gonzalo</given-names></name><name><surname>Pérez-González</surname><given-names>Abel</given-names></name></person-group><article-title>﻿Systematic revision of the South American “<italic><tp:taxon-name><tp:taxon-name-part taxon-name-part-type="genus" reg="Nuncia">Nuncia</tp:taxon-name-part></tp:taxon-name></italic>” (<tp:taxon-name><tp:taxon-name-part taxon-name-part-type="order">Opiliones</tp:taxon-name-part></tp:taxon-name>, <tp:taxon-name><tp:taxon-name-part taxon-name-part-type="suborder">Laniatores</tp:taxon-name-part></tp:taxon-name>, <tp:taxon-name><tp:taxon-name-part taxon-name-part-type="family">Triaenonychidae</tp:taxon-name-part></tp:taxon-name>)</article-title><source>Zookeys</source><day>12</day><month>07</month><year>2024</year><volume>1207</volume><fpage>1</fpage><lpage>149</lpage><pub-id pub-id-type="doi">10.3897/zookeys.1207.120068</pub-id></mixed-citation></tp:treatment-meta><tp:nomenclature><label>﻿</label><tp:taxon-name>
                <object-id xmlns:xlink="http://www.w3.org/1999/xlink" content-type="arpha" xlink:type="simple">5668F87C-E7FA-5BA1-95FF-E2A82F4A008E</object-id>
                <tp:taxon-name-part taxon-name-part-type="genus" reg="Nerudiella">Nerudiella</tp:taxon-name-part>
                <tp:taxon-name-part taxon-name-part-type="species" reg="malleco">malleco</tp:taxon-name-part>
                <object-id xmlns:xlink="http://www.w3.org/1999/xlink" content-type="zoobank" xlink:type="simple">https://zoobank.org/18A11F7E-3279-470D-898C-9CB9A84C5599</object-id>
              </tp:taxon-name><tp:taxon-status xmlns:xlink="http://www.w3.org/1999/xlink" xlink:type="simple">sp. nov.</tp:taxon-status><xref ref-type="fig" rid="F116">Figs 116</xref><xref ref-type="fig" rid="F117">, 117</xref><xref ref-type="fig" rid="F118">, 118</xref><xref ref-type="fig" rid="F119">, 119</xref><xref ref-type="fig" rid="F120">, 120</xref><xref ref-type="fig" rid="F121">, 121</xref></tp:nomenclature><tp:treatment-sec sec-type="material" id="SECID0ELBFK"><title>Material examined.</title><p><bold><italic>Holotype</italic>.</bold> ♂ <bold>Chile.</bold> Malleco: Fundo Maria Esther, 15 km W from Victoria, E. Maury coll., 14.I.1989 (<named-content xmlns:xlink="http://www.w3.org/1999/xlink" content-type="dwc:institutional_code" xlink:title="Museo Nacional de Historia Natural, Santiago de Chile" xlink:href="http://grbio.org/institution/museo-nacional-de-historia-natural-santiago" xlink:type="simple">MNHNCL</named-content>). <bold><italic>Paratypes</italic>. Chile.</bold> Malleco: Fundo Maria Esther, 15 km W from Victoria, E. Maury coll., 14.I.1989, 2 ♂ (<named-content xmlns:xlink="http://www.w3.org/1999/xlink" content-type="dwc:institutional_code" xlink:title="Museo Argentino de Ciencias Naturales" xlink:href="http://grbio.org/institution/museo-argentino-de-ciencias-naturales-bernardino-rivadavia" xlink:type="simple">MACN</named-content>), 08.I.1987 4 ♂ 1 ♀ 6 imm. (<named-content xmlns:xlink="http://www.w3.org/1999/xlink" content-type="dwc:institutional_code" xlink:title="Museo Argentino de Ciencias Naturales" xlink:href="http://grbio.org/institution/museo-argentino-de-ciencias-naturales-bernardino-rivadavia" xlink:type="simple">MACN</named-content>), Monumento Natural Contulmo, E.M coll., 13. I.1989, 2 ♂ 3 ♀ (<named-content xmlns:xlink="http://www.w3.org/1999/xlink" content-type="dwc:institutional_code" xlink:title="Museo Argentino de Ciencias Naturales" xlink:href="http://grbio.org/institution/museo-argentino-de-ciencias-naturales-bernardino-rivadavia" xlink:type="simple">MACN</named-content>), 15 km W Victoria, N. Platnick, O. Francke coll., 26.I.1985, 2 ♂ 3 ♀ 7 imm. (<named-content xmlns:xlink="http://www.w3.org/1999/xlink" content-type="dwc:institutional_code" xlink:title="American Museum of Natural History" xlink:href="http://grbio.org/institution/american-museum-natural-history" xlink:type="simple">AMNH</named-content>); Malalcahuello, E. Maury coll., 08. I.1987, 1 ♀ (<named-content xmlns:xlink="http://www.w3.org/1999/xlink" content-type="dwc:institutional_code" xlink:title="Museo Argentino de Ciencias Naturales" xlink:href="http://grbio.org/institution/museo-argentino-de-ciencias-naturales-bernardino-rivadavia" xlink:type="simple">MACN</named-content>); 17 km E from Curacautín, N. Platnick, R. Schuh coll., 22.XI.1981, 1 ♂ 1 ♀ (<named-content xmlns:xlink="http://www.w3.org/1999/xlink" content-type="dwc:institutional_code" xlink:title="American Museum of Natural History" xlink:href="http://grbio.org/institution/american-museum-natural-history" xlink:type="simple">AMNH</named-content>), 1 imm. (<named-content xmlns:xlink="http://www.w3.org/1999/xlink" content-type="dwc:institutional_code" xlink:title="American Museum of Natural History" xlink:href="http://grbio.org/institution/american-museum-natural-history" xlink:type="simple">AMNH</named-content>), Monumento Natural Contulmo, E. Maury coll., 19.I.1991, 1 ♂ 4 ♀ (<named-content xmlns:xlink="http://www.w3.org/1999/xlink" content-type="dwc:institutional_code" xlink:title="Museo Argentino de Ciencias Naturales" xlink:href="http://grbio.org/institution/museo-argentino-de-ciencias-naturales-bernardino-rivadavia" xlink:type="simple">MACN</named-content>). Same data, 1 imm. (<named-content xmlns:xlink="http://www.w3.org/1999/xlink" content-type="dwc:institutional_code" xlink:title="American Museum of Natural History" xlink:href="http://grbio.org/institution/american-museum-natural-history" xlink:type="simple">AMNH</named-content>).</p></tp:treatment-sec><tp:treatment-sec sec-type="etymology" id="SECID0EODFK"><title>Etymology.</title><p>The specific epithet refers to the type locality of the species, the Malleco province, located in the Araucanía region of Chile. Noun in apposition.</p></tp:treatment-sec><tp:treatment-sec sec-type="diagnosis" id="SECID0ETDFK"><title>Diagnosis.</title><p>This species can be differentiated from other species within the genus by the distinct morphology of the male genitalia. Specifically, the male genitalia feature a robust and V-shaped process on the capsula externa when observed from a dorsal view.</p></tp:treatment-sec><tp:treatment-sec sec-type="distribution" id="SECID0EYDFK"><title>Distribution.</title><p>Chile: Bío-Bío and Araucanía Regions (Fig. <xref ref-type="fig" rid="F4">4F</xref>).</p></tp:treatment-sec><tp:treatment-sec sec-type="description" id="SECID0ECEFK"><title>Description of male holotype.</title><p>Measurements: Total length 4.1. Carapace length 1.1, Dorsal scutum length 2.3, Carapace max. width 1.21, Dorsal scutum max. width 1.6. Appendage measurements. Pedipalps. Trochanter length 0.26, femora length 0.98, patella length 0.47, tibia length 0.73, tarsus length 0.71. Leg I: trochanter (tr) 0.21, femora (fe) 0.82, patella (pa) 0.45, tibia (ti) 0.61, metatarsus (mt) 0.67, tarsus (ta) 0.61. II: tr 0.22, fe 1.05, pa 0.53, ti 0.73, mt 0.87, ta 1.03. III: tr 0.22, fe 0.74, pa 0.33, ti 0.55, mt 0.83, ta 0.67. IV: tr 0.25, fe 1.08, pa 0.61, ti 0.83, mt 1.12, ta 0.76.</p><p>Dorsum (Fig. <xref ref-type="fig" rid="F116">116</xref>, <xref ref-type="fig" rid="F117">117</xref>). Eta (η) hourglass-shaped dorsal scutum. Ocularium low and rounded. The dorsal scutum microgranulate. Mesotergal areas on the dorsal scutum do not have a clear separation but are covered in small setiferous tubercles. Additionally, the free tergites of the species bear a row of small setiferous tubercles.</p><fig id="F116" position="float" orientation="portrait"><object-id xmlns:xlink="http://www.w3.org/1999/xlink" content-type="doi" xlink:type="simple">10.3897/zookeys.1207.120068.figure116</object-id><object-id xmlns:xlink="http://www.w3.org/1999/xlink" content-type="arpha" xlink:type="simple">5929FF81-0E99-59F5-89C8-8254E55D5985</object-id><label>Figure 116.</label><caption><p><italic><tp:taxon-name><tp:taxon-name-part taxon-name-part-type="genus" reg="Nerudiella">Nerudiella</tp:taxon-name-part><tp:taxon-name-part taxon-name-part-type="species" reg="malleco">malleco</tp:taxon-name-part></tp:taxon-name></italic> sp. nov. habitus, male <bold>A</bold> dorsal view <bold>C</bold> lateral view <bold>E</bold> ventral view. Female <bold>B</bold> dorsal view <bold>D</bold> lateral view <bold>F</bold> ventral view. Scale bars: 1 mm. Species of Clade C, see Fig. <xref ref-type="fig" rid="F3">3</xref>.</p></caption><graphic xmlns:xlink="http://www.w3.org/1999/xlink" xlink:href="zookeys-1207-001_article-120068__-g116.jpg" position="float" orientation="portrait" xlink:type="simple" id="oo_1090729.jpg"><uri content-type="original_file" xlink:type="simple">https://binary.pensoft.net/fig/1090729</uri></graphic></fig><fig id="F117" position="float" orientation="portrait"><object-id xmlns:xlink="http://www.w3.org/1999/xlink" content-type="doi" xlink:type="simple">10.3897/zookeys.1207.120068.figure117</object-id><object-id xmlns:xlink="http://www.w3.org/1999/xlink" content-type="arpha" xlink:type="simple">6FEA6502-4FF1-5EEA-AA03-14EDCF878733</object-id><label>Figure 117.</label><caption><p><italic><tp:taxon-name><tp:taxon-name-part taxon-name-part-type="genus" reg="Nerudiella">Nerudiella</tp:taxon-name-part><tp:taxon-name-part taxon-name-part-type="species" reg="malleco">malleco</tp:taxon-name-part></tp:taxon-name></italic> sp. nov. male, <abbrev xmlns:xlink="http://www.w3.org/1999/xlink" content-type="institution" xlink:title="scanning electron microscopy" id="ABBRID0EMGFK" xlink:type="simple">SEM</abbrev> images of habitus <bold>A</bold> dorsal view <bold>B</bold> lateral view <bold>C, D</bold> ventral view. Scale bars: 500 µm (<bold>A, B, C</bold>); 200 µm (<bold>D</bold>).</p></caption><graphic xmlns:xlink="http://www.w3.org/1999/xlink" xlink:href="zookeys-1207-001_article-120068__-g117.jpg" position="float" orientation="portrait" xlink:type="simple" id="oo_1090730.jpg"><uri content-type="original_file" xlink:type="simple">https://binary.pensoft.net/fig/1090730</uri></graphic></fig><p>Chelicerae (Fig. <xref ref-type="fig" rid="F118">118A, B</xref>). Segment I with an acute tubercle on the dorso-distal surface. Segment II bearing scattered setae in ectal and ventral views, with one triangular tubercle being more prominent than the others in front view.</p><fig id="F118" position="float" orientation="portrait"><object-id xmlns:xlink="http://www.w3.org/1999/xlink" content-type="doi" xlink:type="simple">10.3897/zookeys.1207.120068.figure118</object-id><object-id xmlns:xlink="http://www.w3.org/1999/xlink" content-type="arpha" xlink:type="simple">E09C5156-0147-54D9-B7F7-BB8AB75384E5</object-id><label>Figure 118.</label><caption><p><italic><tp:taxon-name><tp:taxon-name-part taxon-name-part-type="genus" reg="Nerudiella">Nerudiella</tp:taxon-name-part><tp:taxon-name-part taxon-name-part-type="species" reg="malleco">malleco</tp:taxon-name-part></tp:taxon-name></italic> sp. nov. chelicerae: mesal <bold>A</bold> ectal <bold>B</bold> pedipalps: mesal <bold>C</bold> ectal <bold>D</bold>. Scale bars: 200 µm.</p></caption><graphic xmlns:xlink="http://www.w3.org/1999/xlink" xlink:href="zookeys-1207-001_article-120068__-g118.jpg" position="float" orientation="portrait" xlink:type="simple" id="oo_1090731.jpg"><uri content-type="original_file" xlink:type="simple">https://binary.pensoft.net/fig/1090731</uri></graphic></fig><p>Pedipalps (Fig. <xref ref-type="fig" rid="F118">118C, D</xref>). Trochanter with a small dorsal and ventral tubercle. Femora with three dorsoproximal setiferous spines, four small ventral-distal tubercles, and two ventral-proximal spines. Tibia with three ventral-ectal and two ventral-mesal spines. Tarsus with three mesal and ectal spines, accompanied by subdistal setae.</p><p>Legs (Fig. <xref ref-type="fig" rid="F119">119</xref>). Coxa I with nine or ten setiferous tubercles, II with 18–20 setiferous tubercles, IV with seven or eight small tubercles connected to the opisthosoma. Spiracles not obstructed by bridges. Smooth surface occupying 1/3 of leg II, ¾ of III and &lt; 1/3 of IV. Smooth area of leg II with two small tubercles with subdistal setae on each side. Sternum arrow-shaped. Legs covered with small tubercles, astragalus longer than calcaneus on all legs. Tarsal count: 3–6–4–4.</p><fig id="F119" position="float" orientation="portrait"><object-id xmlns:xlink="http://www.w3.org/1999/xlink" content-type="doi" xlink:type="simple">10.3897/zookeys.1207.120068.figure119</object-id><object-id xmlns:xlink="http://www.w3.org/1999/xlink" content-type="arpha" xlink:type="simple">A61C9751-104C-56E5-A950-C8D82842E74F</object-id><label>Figure 119.</label><caption><p><italic><tp:taxon-name><tp:taxon-name-part taxon-name-part-type="genus" reg="Nerudiella">Nerudiella</tp:taxon-name-part><tp:taxon-name-part taxon-name-part-type="species" reg="malleco">malleco</tp:taxon-name-part></tp:taxon-name></italic> sp. nov. legs I <bold>A</bold> II <bold>B</bold> III <bold>C</bold> IV <bold>D</bold>. Scale bars: 200 µm (<bold>A, C</bold>); 500 µm (<bold>B, D</bold>).</p></caption><graphic xmlns:xlink="http://www.w3.org/1999/xlink" xlink:href="zookeys-1207-001_article-120068__-g119.jpg" position="float" orientation="portrait" xlink:type="simple" id="oo_1090732.jpg"><uri content-type="original_file" xlink:type="simple">https://binary.pensoft.net/fig/1090732</uri></graphic></fig><p>Penis (Figs <xref ref-type="fig" rid="F120">120</xref>, <xref ref-type="fig" rid="F121">121</xref>). Pars distalis with a ventral plate bearing a fine cleft dividing the plate into two lamellae. Each lamella has three pointed macrosetae on the ventral surface and one small macroseta on the dorsal surface; capsula externa covering dorsal surface, apical area of capsula externa with a V-shaped notch and a pair of lateral processes; there is a dorsolateral plate connected to the pars basalis; dorsolateral plate present. Capsula interna short, with two slits in ventral view, without visible stylus.</p><fig id="F120" position="float" orientation="portrait"><object-id xmlns:xlink="http://www.w3.org/1999/xlink" content-type="doi" xlink:type="simple">10.3897/zookeys.1207.120068.figure120</object-id><object-id xmlns:xlink="http://www.w3.org/1999/xlink" content-type="arpha" xlink:type="simple">7F6F7059-4012-5E65-A5C4-7A31B74B91CA</object-id><label>Figure 120.</label><caption><p><italic><tp:taxon-name><tp:taxon-name-part taxon-name-part-type="genus" reg="Nerudiella">Nerudiella</tp:taxon-name-part><tp:taxon-name-part taxon-name-part-type="species" reg="malleco">malleco</tp:taxon-name-part></tp:taxon-name></italic> sp. nov. penis: ventral <bold>A, B</bold> apical <bold>C</bold> lateral <bold>D, E</bold> dorsal <bold>F, G</bold>. Scale bars: 200 µm (<bold>A, D, F</bold>); 50 µm (<bold>B, C, E, G</bold>).</p></caption><graphic xmlns:xlink="http://www.w3.org/1999/xlink" xlink:href="zookeys-1207-001_article-120068__-g120.jpg" position="float" orientation="portrait" xlink:type="simple" id="oo_1090733.jpg"><uri content-type="original_file" xlink:type="simple">https://binary.pensoft.net/fig/1090733</uri></graphic></fig><fig id="F121" position="float" orientation="portrait"><object-id xmlns:xlink="http://www.w3.org/1999/xlink" content-type="doi" xlink:type="simple">10.3897/zookeys.1207.120068.figure121</object-id><object-id xmlns:xlink="http://www.w3.org/1999/xlink" content-type="arpha" xlink:type="simple">CFA1ED46-D073-57B5-91AD-D4E7FB883DB2</object-id><label>Figure 121.</label><caption><p><italic><tp:taxon-name><tp:taxon-name-part taxon-name-part-type="genus" reg="Nerudiella">Nerudiella</tp:taxon-name-part><tp:taxon-name-part taxon-name-part-type="species" reg="malleco">malleco</tp:taxon-name-part></tp:taxon-name></italic> sp. nov. penis: ventral <bold>A</bold> apical <bold>B</bold> lateral <bold>C</bold> dorsal <bold>D</bold>. Colors: ventral plate (yellow), capsula externa (blue), capsula interna (red). Scale bars: 50 µm (<bold>A–C</bold>); 200 µm (<bold>D</bold>).</p></caption><graphic xmlns:xlink="http://www.w3.org/1999/xlink" xlink:href="zookeys-1207-001_article-120068__-g121.jpg" position="float" orientation="portrait" xlink:type="simple" id="oo_1090734.jpg"><uri content-type="original_file" xlink:type="simple">https://binary.pensoft.net/fig/1090734</uri></graphic></fig><p><bold>Female.</bold> Females similar to males, with shorter pedipalpal femora.</p><p>Female measurements. Total length 4.07, carapace length 1.16, dorsal scutum length 2.71, carapace max. width 1.41, mesotergum max. width 1.96. Appendage measurements: Pedipalps. Trochanter length 0.26, length of the femora 0.95, length of the patella 0.47, length of the tibia 0.73, length of the tarsus 0.74. Leg I: trochanter (tr) 0.28, femora (fe) 0.98, patella (pa) 0.55, tibia (ti) 0.77, metatarsus (mt) 0.85, tarsus (ta) 0.77. II: tr 0.31, fe 1.27, pa 0.68, ti 1.06, mt 1.17, ta 1.34. III: tr 0.30, fe 0.90, pa 0.41, ti 0.61, mt 0.72, ta 0.76. IV: tr 0.37, fe 1.28, pa 0.70, ti 0.99, mt 1.22, ta 0.92.</p></tp:treatment-sec><tp:treatment-sec><!--Section generated to contain objects referenced in tp:taxon-treatment.--><fig id="F3" position="float" orientation="portrait"><object-id xmlns:xlink="http://www.w3.org/1999/xlink" content-type="doi" xlink:type="simple">10.3897/zookeys.1207.120068.figure3</object-id><object-id xmlns:xlink="http://www.w3.org/1999/xlink" content-type="arpha" xlink:type="simple">2BCE33E8-613F-5691-BDD8-B519FBC1ED7B</object-id><label>Figure 3.</label><caption><p>Phylogenetics relationships of <tp:taxon-name><tp:taxon-name-part taxon-name-part-type="family">Triaenonychidae</tp:taxon-name-part></tp:taxon-name>, with clade names as discussed in the main text. Phylogeny is derived from the IQ-TREE analysis. Nodes without circles have &lt; 95% bootstrap support to AH-aLR and <abbrev xmlns:xlink="http://www.w3.org/1999/xlink" xlink:title="ultrafast bootstrap analysis" id="ABBRID0EY3AE" xlink:type="simple">UFBoot</abbrev>.</p></caption><graphic xmlns:xlink="http://www.w3.org/1999/xlink" xlink:href="zookeys-1207-001_article-120068__-g003.jpg" position="float" orientation="portrait" xlink:type="simple" id="oo_1090609.jpg"><uri content-type="original_file" xlink:type="simple">https://binary.pensoft.net/fig/1090609</uri></graphic></fig><fig id="F4" position="float" orientation="portrait"><object-id xmlns:xlink="http://www.w3.org/1999/xlink" content-type="doi" xlink:type="simple">10.3897/zookeys.1207.120068.figure4</object-id><object-id xmlns:xlink="http://www.w3.org/1999/xlink" content-type="arpha" xlink:type="simple">B2AAA745-23E3-5923-A588-9F6CE5C3AF6A</object-id><label>Figure 4.</label><caption><p>Maps showing the distribution of the species used in this work. South America (Chile and western Argentina inset). Chile in green, Argentina/ South America in grey. Terrestrial ecoregions (following <xref ref-type="bibr" rid="B39">Olson et al. 2001</xref>) highlighted in yellow (Chilean Matorral) and orange (Valdivian temperate forests).</p></caption><graphic xmlns:xlink="http://www.w3.org/1999/xlink" xlink:href="zookeys-1207-001_article-120068__-g004.jpg" position="float" orientation="portrait" xlink:type="simple" id="oo_1090610.jpg"><uri content-type="original_file" xlink:type="simple">https://binary.pensoft.net/fig/1090610</uri></graphic></fig></tp:treatment-sec><ref-list><ref id="B39"><mixed-citation xmlns:xlink="http://www.w3.org/1999/xlink" xlink:type="simple"><person-group><name name-style="western"><surname>Olson</surname><given-names>DM</given-names></name><name name-style="western"><surname>Dinerstein</surname><given-names>E</given-names></name><name name-style="western"><surname>Wikramanayake</surname><given-names>ED</given-names></name><name name-style="western"><surname>Burgess</surname><given-names>ND</given-names></name><name name-style="western"><surname>Powell</surname><given-names>GVN</given-names></name><name name-style="western"><surname>Underwood</surname><given-names>EC</given-names></name><name name-style="western"><surname>D’amico</surname><given-names>JA</given-names></name><name name-style="western"><surname>Itoua</surname><given-names>I</given-names></name><name name-style="western"><surname>Strand</surname><given-names>HE</given-names></name><name name-style="western"><surname>Morrison</surname><given-names>JC</given-names></name><name name-style="western"><surname>Loucks</surname><given-names>CJ</given-names></name><name name-style="western"><surname>Allnutt</surname><given-names>TF</given-names></name><name name-style="western"><surname>Ricketts</surname><given-names>TH</given-names></name><name name-style="western"><surname>Kura</surname><given-names>Y</given-names></name><name name-style="western"><surname>Lamoreux</surname><given-names>JF</given-names></name><name name-style="western"><surname>Wettengel</surname><given-names>WW</given-names></name><name name-style="western"><surname>Hedao</surname><given-names>P</given-names></name><name name-style="western"><surname>Kassem</surname><given-names>KR</given-names></name></person-group> (<year>2001</year>) Terrestrial Ecoregions of the World: A New Map of Life on Earth: A new global map of terrestrial ecoregions provides an innovative tool for conserving biodiversity. Bioscience 51(11): 933–938. <ext-link xlink:href="10.1641/0006-3568(2001)051%5B0933:TEOTWA%5D2.0.CO;2" ext-link-type="doi" xlink:type="simple">https://doi.org/10.1641/0006-3568(2001)051[0933:TEOTWA]2.0.CO;2</ext-link></mixed-citation></ref></ref-list></tp:taxon-treatment>
