# Supplementary material for: ﻿Systematic revision of the South American “Nuncia” (Opiliones, Laniatores, Triaenonychidae)
Source: Zookeys. 2024 Jul 12;1207:1–149. doi: 10.3897/zookeys.1207.120068 (PMC11273004; doi:10.3897/zookeys.1207.120068)
Supplement: XML Treatment for Nerudiella penco [file zookeys.1207.120068-treatment27.xml]

<!DOCTYPE tp:taxon-treatment
  PUBLIC "-//TaxonX//DTD Taxonomic Treatment Publishing DTD v0 20100105//EN" "tax-treatment-NSO.dtd">
<tp:taxon-treatment xmlns:tp="http://www.plazi.org/taxpub"><tp:treatment-meta><kwd-group><label>Taxon classification</label><kwd>
                  <named-content content-type="kingdom">Animalia</named-content>
                </kwd><kwd>
                  <named-content content-type="order">Opiliones</named-content>
                </kwd><kwd>
                  <named-content content-type="family">Triaenonychidae</named-content>
                </kwd></kwd-group><mixed-citation publication-type="journal"><person-group><name><surname>Porto</surname><given-names>Willians</given-names></name><name><surname>Derkarabetian</surname><given-names>Shahan</given-names></name><name><surname>Giribet</surname><given-names>Gonzalo</given-names></name><name><surname>Pérez-González</surname><given-names>Abel</given-names></name></person-group><article-title>﻿Systematic revision of the South American “<italic><tp:taxon-name><tp:taxon-name-part taxon-name-part-type="genus" reg="Nuncia">Nuncia</tp:taxon-name-part></tp:taxon-name></italic>” (<tp:taxon-name><tp:taxon-name-part taxon-name-part-type="order">Opiliones</tp:taxon-name-part></tp:taxon-name>, <tp:taxon-name><tp:taxon-name-part taxon-name-part-type="suborder">Laniatores</tp:taxon-name-part></tp:taxon-name>, <tp:taxon-name><tp:taxon-name-part taxon-name-part-type="family">Triaenonychidae</tp:taxon-name-part></tp:taxon-name>)</article-title><source>Zookeys</source><day>12</day><month>07</month><year>2024</year><volume>1207</volume><fpage>1</fpage><lpage>149</lpage><pub-id pub-id-type="doi">10.3897/zookeys.1207.120068</pub-id></mixed-citation></tp:treatment-meta><tp:nomenclature><label>﻿</label><tp:taxon-name>
                <object-id xmlns:xlink="http://www.w3.org/1999/xlink" content-type="arpha" xlink:type="simple">6C688D81-8382-5D82-9C4D-0B48E94CCC7F</object-id>
                <tp:taxon-name-part taxon-name-part-type="genus" reg="Nerudiella">Nerudiella</tp:taxon-name-part>
                <tp:taxon-name-part taxon-name-part-type="species" reg="penco">penco</tp:taxon-name-part>
                <object-id xmlns:xlink="http://www.w3.org/1999/xlink" content-type="zoobank" xlink:type="simple">https://zoobank.org/F00EE6F1-AC0A-4EBE-A71F-D5A7AC8DDD35</object-id>
              </tp:taxon-name><tp:taxon-status xmlns:xlink="http://www.w3.org/1999/xlink" xlink:type="simple">sp. nov.</tp:taxon-status><xref ref-type="fig" rid="F122">Figs 122</xref><xref ref-type="fig" rid="F123">, 123</xref><xref ref-type="fig" rid="F124">, 124</xref><xref ref-type="fig" rid="F125">, 125</xref><xref ref-type="fig" rid="F126">, 126</xref><xref ref-type="fig" rid="F127">, 127</xref></tp:nomenclature><tp:treatment-sec sec-type="material" id="SECID0EOOFK"><title>Material examined.</title><p><bold><italic>Holotype</italic>.</bold> ♂ <bold>Chile.</bold> Concepción: Estero Nonguén, N. Platnick, R. Schuh coll., 16.XI.1981 (<named-content xmlns:xlink="http://www.w3.org/1999/xlink" content-type="dwc:institutional_code" xlink:title="American Museum of Natural History" xlink:href="http://grbio.org/institution/american-museum-natural-history" xlink:type="simple">AMNH</named-content>). <bold><italic>Paratypes</italic>. Chile.</bold> Concepción: Penco, T. Cekalovic coll., 11.II.1979, 1 ♀ (<named-content xmlns:xlink="http://www.w3.org/1999/xlink" content-type="dwc:institutional_code" xlink:title="American Museum of Natural History" xlink:href="http://grbio.org/institution/american-museum-natural-history" xlink:type="simple">AMNH</named-content>).</p></tp:treatment-sec><tp:treatment-sec sec-type="etymology" id="SECID0EJPFK"><title>Etymology.</title><p>The specific epithet refers to the type locality of the species, the commune of Penco, located in the province of Concepción, Chile. Noun in apposition.</p></tp:treatment-sec><tp:treatment-sec sec-type="diagnosis" id="SECID0EOPFK"><title>Diagnosis.</title><p>This species can be distinguished from the other species in the genus by having the dorsal scutum without tubercles. The male genitalia has longer macrosetae than other species of the genus, capsula externa divided into two halves that touch in the apical portion, leaving a gap between the two halves.</p></tp:treatment-sec><tp:treatment-sec sec-type="distribution" id="SECID0ETPFK"><title>Distribution.</title><p>Chile: Bío-Bío Region (Fig. <xref ref-type="fig" rid="F4">4F</xref>).</p></tp:treatment-sec><tp:treatment-sec sec-type="description" id="SECID0E4PFK"><title>Description of male holotype.</title><p>Measurements: Total length 3.67. Carapace length 0.97, dorsal scutum length 1.90, carapace max. width 1.26, mesotergum max. width 1.55. Appendage measurements: Pedipalps. Trochanter length 0.24, femora length 0.98, patella length 0.53, tibia length 0.70, tarsus length 0.71. Leg I: trochanter (tr) 0.19, femora (fe) 0.85, patella (pa) 0.46, tibia (ti) 0.60, metatarsus (mt) 0.70, tarsus (ta) 0.63. II: tr 0.25, fe 1.17, pa 0.56, ti 0.83, mt 0.99, ta 1.27. III: tr 0.26, fe 0.77, pa 0.32, ti 0.55, mt 0.57, ta 0.71. IV: tr 0.30, fe 1.07, pa 0.55, ti 0.85, mt 1.04, ta 0.89.</p><p>Dorsum (Fig. <xref ref-type="fig" rid="F122">122</xref>, <xref ref-type="fig" rid="F123">123</xref>). Eta (η) hourglass-shaped dorsal scutum. Ocularium low. Dorsal scutum microgranulate, without clear delimitation of areas. Areas III–IV smooth, with few setae; posterior margin with a row of setae. Free tergites have a row of setae.</p><fig id="F122" position="float" orientation="portrait"><object-id xmlns:xlink="http://www.w3.org/1999/xlink" content-type="doi" xlink:type="simple">10.3897/zookeys.1207.120068.figure122</object-id><object-id xmlns:xlink="http://www.w3.org/1999/xlink" content-type="arpha" xlink:type="simple">707841E8-BAA9-5340-B83C-36E5E41E2DAF</object-id><label>Figure 122.</label><caption><p><italic><tp:taxon-name><tp:taxon-name-part taxon-name-part-type="genus" reg="Nerudiella">Nerudiella</tp:taxon-name-part><tp:taxon-name-part taxon-name-part-type="species" reg="penco">penco</tp:taxon-name-part></tp:taxon-name></italic> sp. nov. habitus, male <bold>A</bold> dorsal view <bold>C</bold> lateral view <bold>E</bold> ventral view. Female <bold>B</bold> dorsal view <bold>D</bold> lateral view <bold>F</bold> ventral view. Scale bars: 1 mm.</p></caption><graphic xmlns:xlink="http://www.w3.org/1999/xlink" xlink:href="zookeys-1207-001_article-120068__-g122.jpg" position="float" orientation="portrait" xlink:type="simple" id="oo_1090735.jpg"><uri content-type="original_file" xlink:type="simple">https://binary.pensoft.net/fig/1090735</uri></graphic></fig><fig id="F123" position="float" orientation="portrait"><object-id xmlns:xlink="http://www.w3.org/1999/xlink" content-type="doi" xlink:type="simple">10.3897/zookeys.1207.120068.figure123</object-id><object-id xmlns:xlink="http://www.w3.org/1999/xlink" content-type="arpha" xlink:type="simple">2606029A-08D7-5847-B4BA-868492FC37F7</object-id><label>Figure 123.</label><caption><p><italic><tp:taxon-name><tp:taxon-name-part taxon-name-part-type="genus" reg="Nerudiella">Nerudiella</tp:taxon-name-part><tp:taxon-name-part taxon-name-part-type="species" reg="penco">penco</tp:taxon-name-part></tp:taxon-name></italic> sp. nov. male, <abbrev xmlns:xlink="http://www.w3.org/1999/xlink" content-type="institution" xlink:title="scanning electron microscopy" id="ABBRID0EDSFK" xlink:type="simple">SEM</abbrev> images of habitus <bold>A</bold> dorsal view <bold>B</bold> lateral view <bold>C, D</bold> ventral view. Scale bars: 500 µm.</p></caption><graphic xmlns:xlink="http://www.w3.org/1999/xlink" xlink:href="zookeys-1207-001_article-120068__-g123.jpg" position="float" orientation="portrait" xlink:type="simple" id="oo_1090736.jpg"><uri content-type="original_file" xlink:type="simple">https://binary.pensoft.net/fig/1090736</uri></graphic></fig><p>Chelicerae (Fig. <xref ref-type="fig" rid="F124">124A, B</xref>). Segment I with a small tubercle on the dorsal-distal surface. Segment II with a mesal tubercle and bearing few setae.</p><fig id="F124" position="float" orientation="portrait"><object-id xmlns:xlink="http://www.w3.org/1999/xlink" content-type="doi" xlink:type="simple">10.3897/zookeys.1207.120068.figure124</object-id><object-id xmlns:xlink="http://www.w3.org/1999/xlink" content-type="arpha" xlink:type="simple">7A648F40-5C2D-54D4-99C1-63FC31F8CAED</object-id><label>Figure 124.</label><caption><p><italic><tp:taxon-name><tp:taxon-name-part taxon-name-part-type="genus" reg="Nerudiella">Nerudiella</tp:taxon-name-part><tp:taxon-name-part taxon-name-part-type="species" reg="penco">penco</tp:taxon-name-part></tp:taxon-name></italic> sp. nov. chelicerae: mesal <bold>A</bold> ectal <bold>B</bold> pedipalps: mesal <bold>C</bold> ectal <bold>D</bold>. Scale bars: 200 µm.</p></caption><graphic xmlns:xlink="http://www.w3.org/1999/xlink" xlink:href="zookeys-1207-001_article-120068__-g124.jpg" position="float" orientation="portrait" xlink:type="simple" id="oo_1090737.jpg"><uri content-type="original_file" xlink:type="simple">https://binary.pensoft.net/fig/1090737</uri></graphic></fig><p>Pedipalps (Fig. <xref ref-type="fig" rid="F124">124C, D</xref>). Trochanter with a small dorsal and ectal tubercle. Femora with a row of three spines and one setiferous granule on the ventral surface, three small dorsal spines with subdistal setae, and three meso-distal setiferous granules. Patella with 1–2 ventral setiferous granules. Tibia with three ectal and mesal spines with subdistal setae; presence of scant granules in ventral view. Tarsus with an ectal row of two subdistal setiferous spines and 6–8 small setiferous tubercles, there are three spines with subdistal setae on the mesal surface.</p><p>Legs (Fig. <xref ref-type="fig" rid="F125">125</xref>). Coxae I and II covered in setiferous tubercles, III and IV only with the microgranulation, bearing three bridges between legs II and III, five or six between III and IV, four between leg IV and the opisthosoma (the longest being the most distal). Spiracles not obstructed by bridges. Smooth area occupying 1/3 of leg II (with two small tubercles and two rounded tubercles), 2/3 of III and &lt; 1/3 of IV. Sternum arrow-shaped. Legs covered in small tubercles, astragalus longer than calcaneus on all legs. Tarsal count: 3–6–4–4.</p><fig id="F125" position="float" orientation="portrait"><object-id xmlns:xlink="http://www.w3.org/1999/xlink" content-type="doi" xlink:type="simple">10.3897/zookeys.1207.120068.figure125</object-id><object-id xmlns:xlink="http://www.w3.org/1999/xlink" content-type="arpha" xlink:type="simple">851513F4-A3ED-534E-928D-C916E9971CEC</object-id><label>Figure 125.</label><caption><p><italic><tp:taxon-name><tp:taxon-name-part taxon-name-part-type="genus" reg="Nerudiella">Nerudiella</tp:taxon-name-part><tp:taxon-name-part taxon-name-part-type="species" reg="penco">penco</tp:taxon-name-part></tp:taxon-name></italic> sp. nov. legs I <bold>A</bold> II <bold>B</bold> III <bold>C</bold> IV <bold>D</bold>. Scale bars: 200 µm (<bold>A, C</bold>); 500 µm (<bold>B, D</bold>).</p></caption><graphic xmlns:xlink="http://www.w3.org/1999/xlink" xlink:href="zookeys-1207-001_article-120068__-g125.jpg" position="float" orientation="portrait" xlink:type="simple" id="oo_1090738.jpg"><uri content-type="original_file" xlink:type="simple">https://binary.pensoft.net/fig/1090738</uri></graphic></fig><p>Penis (Figs <xref ref-type="fig" rid="F126">126</xref>, <xref ref-type="fig" rid="F127">127</xref>). Pars distalis with a large ventral plate bearing a cleft that divides the plate into two lamellae. Each lamella has three long pointed macrosetae on the ventral surface and one macroseta on the dorsal surface; capsula externa covering dorsal and lateral surfaces, having a cleft dividing the capsula externa into two halves; there is a dorsolateral plate attached to the pars basalis. Capsula interna longer than the capsula externa, partially covering the ventral plate, with a visible stylus in its apical portion.</p><fig id="F126" position="float" orientation="portrait"><object-id xmlns:xlink="http://www.w3.org/1999/xlink" content-type="doi" xlink:type="simple">10.3897/zookeys.1207.120068.figure126</object-id><object-id xmlns:xlink="http://www.w3.org/1999/xlink" content-type="arpha" xlink:type="simple">BA0B69F2-99C2-5B70-97D1-710EBC71D1EF</object-id><label>Figure 126.</label><caption><p><italic><tp:taxon-name><tp:taxon-name-part taxon-name-part-type="genus" reg="Nerudiella">Nerudiella</tp:taxon-name-part><tp:taxon-name-part taxon-name-part-type="species" reg="penco">penco</tp:taxon-name-part></tp:taxon-name></italic> sp. nov. penis: ventral <bold>A, B</bold> apical <bold>C</bold> lateral <bold>D, E</bold> dorsal <bold>F, G</bold>. Scale bars: 200 µm (<bold>A, D, F</bold>); 50 µm (<bold>B, C, E, G</bold>).</p></caption><graphic xmlns:xlink="http://www.w3.org/1999/xlink" xlink:href="zookeys-1207-001_article-120068__-g126.jpg" position="float" orientation="portrait" xlink:type="simple" id="oo_1090739.jpg"><uri content-type="original_file" xlink:type="simple">https://binary.pensoft.net/fig/1090739</uri></graphic></fig><fig id="F127" position="float" orientation="portrait"><object-id xmlns:xlink="http://www.w3.org/1999/xlink" content-type="doi" xlink:type="simple">10.3897/zookeys.1207.120068.figure127</object-id><object-id xmlns:xlink="http://www.w3.org/1999/xlink" content-type="arpha" xlink:type="simple">51B994B1-B0A7-5626-9F69-CC80C2B4209F</object-id><label>Figure 127.</label><caption><p><italic><tp:taxon-name><tp:taxon-name-part taxon-name-part-type="genus" reg="Nerudiella">Nerudiella</tp:taxon-name-part><tp:taxon-name-part taxon-name-part-type="species" reg="penco">penco</tp:taxon-name-part></tp:taxon-name></italic> sp. nov. penis: ventral <bold>A</bold> apical <bold>B</bold> lateral <bold>C</bold> dorsal <bold>D</bold>. Colors: ventral plate (yellow), capsula externa (blue), capsula interna (red). Scale bars: 50 µm.</p></caption><graphic xmlns:xlink="http://www.w3.org/1999/xlink" xlink:href="zookeys-1207-001_article-120068__-g127.jpg" position="float" orientation="portrait" xlink:type="simple" id="oo_1090740.jpg"><uri content-type="original_file" xlink:type="simple">https://binary.pensoft.net/fig/1090740</uri></graphic></fig><p><bold>Female.</bold> Similar to males, with shorter pedipalpal femora.</p><p>Female measurements. Total length 4.06, carapace length 1.12, dorsal scutum length 2.16, carapace max. width 1.46, mesotergum max. width 2.04. Appendage Measurements: Pedipalps. Trochanter length 0.27, femora length 0.97, patella length 0.51, tibia length 0.68, tarsus length 0.82. Leg I: trochanter (tr) 0.27, femora (fe) 0.99, patella (pa) 0.50, tibia (ti) 0.73, metatarsus (mt) 0.81, tarsus (ta) 0.73. II: tr 0.30, fe 1.15, pa 0.65, ti 0.82, mt 1.00, ta 1.00. III: tr 0.24, fe 0.81, pa 0.45, ti 0.60, mt 0.68, ta 0.77. IV: tr 0.36, fe 1.24, pa 0.69, ti 1.04, mt 1.26, ta 1.20.</p></tp:treatment-sec><tp:treatment-sec><!--Section generated to contain objects referenced in tp:taxon-treatment.--><fig id="F4" position="float" orientation="portrait"><object-id xmlns:xlink="http://www.w3.org/1999/xlink" content-type="doi" xlink:type="simple">10.3897/zookeys.1207.120068.figure4</object-id><object-id xmlns:xlink="http://www.w3.org/1999/xlink" content-type="arpha" xlink:type="simple">B2AAA745-23E3-5923-A588-9F6CE5C3AF6A</object-id><label>Figure 4.</label><caption><p>Maps showing the distribution of the species used in this work. South America (Chile and western Argentina inset). Chile in green, Argentina/ South America in grey. Terrestrial ecoregions (following <xref ref-type="bibr" rid="B39">Olson et al. 2001</xref>) highlighted in yellow (Chilean Matorral) and orange (Valdivian temperate forests).</p></caption><graphic xmlns:xlink="http://www.w3.org/1999/xlink" xlink:href="zookeys-1207-001_article-120068__-g004.jpg" position="float" orientation="portrait" xlink:type="simple" id="oo_1090610.jpg"><uri content-type="original_file" xlink:type="simple">https://binary.pensoft.net/fig/1090610</uri></graphic></fig></tp:treatment-sec><ref-list><ref id="B39"><mixed-citation xmlns:xlink="http://www.w3.org/1999/xlink" xlink:type="simple"><person-group><name name-style="western"><surname>Olson</surname><given-names>DM</given-names></name><name name-style="western"><surname>Dinerstein</surname><given-names>E</given-names></name><name name-style="western"><surname>Wikramanayake</surname><given-names>ED</given-names></name><name name-style="western"><surname>Burgess</surname><given-names>ND</given-names></name><name name-style="western"><surname>Powell</surname><given-names>GVN</given-names></name><name name-style="western"><surname>Underwood</surname><given-names>EC</given-names></name><name name-style="western"><surname>D’amico</surname><given-names>JA</given-names></name><name name-style="western"><surname>Itoua</surname><given-names>I</given-names></name><name name-style="western"><surname>Strand</surname><given-names>HE</given-names></name><name name-style="western"><surname>Morrison</surname><given-names>JC</given-names></name><name name-style="western"><surname>Loucks</surname><given-names>CJ</given-names></name><name name-style="western"><surname>Allnutt</surname><given-names>TF</given-names></name><name name-style="western"><surname>Ricketts</surname><given-names>TH</given-names></name><name name-style="western"><surname>Kura</surname><given-names>Y</given-names></name><name name-style="western"><surname>Lamoreux</surname><given-names>JF</given-names></name><name name-style="western"><surname>Wettengel</surname><given-names>WW</given-names></name><name name-style="western"><surname>Hedao</surname><given-names>P</given-names></name><name name-style="western"><surname>Kassem</surname><given-names>KR</given-names></name></person-group> (<year>2001</year>) Terrestrial Ecoregions of the World: A New Map of Life on Earth: A new global map of terrestrial ecoregions provides an innovative tool for conserving biodiversity. Bioscience 51(11): 933–938. <ext-link xlink:href="10.1641/0006-3568(2001)051%5B0933:TEOTWA%5D2.0.CO;2" ext-link-type="doi" xlink:type="simple">https://doi.org/10.1641/0006-3568(2001)051[0933:TEOTWA]2.0.CO;2</ext-link></mixed-citation></ref></ref-list></tp:taxon-treatment>
