# Supplementary material for: ﻿Systematic revision of the South American “Nuncia” (Opiliones, Laniatores, Triaenonychidae)
Source: Zookeys. 2024 Jul 12;1207:1–149. doi: 10.3897/zookeys.1207.120068 (PMC11273004; doi:10.3897/zookeys.1207.120068)
Supplement: XML Treatment for Nerudiella pichi [file zookeys.1207.120068-treatment28.xml]

<!DOCTYPE tp:taxon-treatment
  PUBLIC "-//TaxonX//DTD Taxonomic Treatment Publishing DTD v0 20100105//EN" "tax-treatment-NSO.dtd">
<tp:taxon-treatment xmlns:tp="http://www.plazi.org/taxpub"><tp:treatment-meta><kwd-group><label>Taxon classification</label><kwd>
                  <named-content content-type="kingdom">Animalia</named-content>
                </kwd><kwd>
                  <named-content content-type="order">Opiliones</named-content>
                </kwd><kwd>
                  <named-content content-type="family">Triaenonychidae</named-content>
                </kwd></kwd-group><mixed-citation publication-type="journal"><person-group><name><surname>Porto</surname><given-names>Willians</given-names></name><name><surname>Derkarabetian</surname><given-names>Shahan</given-names></name><name><surname>Giribet</surname><given-names>Gonzalo</given-names></name><name><surname>Pérez-González</surname><given-names>Abel</given-names></name></person-group><article-title>﻿Systematic revision of the South American “<italic><tp:taxon-name><tp:taxon-name-part taxon-name-part-type="genus" reg="Nuncia">Nuncia</tp:taxon-name-part></tp:taxon-name></italic>” (<tp:taxon-name><tp:taxon-name-part taxon-name-part-type="order">Opiliones</tp:taxon-name-part></tp:taxon-name>, <tp:taxon-name><tp:taxon-name-part taxon-name-part-type="suborder">Laniatores</tp:taxon-name-part></tp:taxon-name>, <tp:taxon-name><tp:taxon-name-part taxon-name-part-type="family">Triaenonychidae</tp:taxon-name-part></tp:taxon-name>)</article-title><source>Zookeys</source><day>12</day><month>07</month><year>2024</year><volume>1207</volume><fpage>1</fpage><lpage>149</lpage><pub-id pub-id-type="doi">10.3897/zookeys.1207.120068</pub-id></mixed-citation></tp:treatment-meta><tp:nomenclature><label>﻿</label><tp:taxon-name>
                <object-id xmlns:xlink="http://www.w3.org/1999/xlink" content-type="arpha" xlink:type="simple">C40285C4-CFEE-5739-B347-AB8F0C277BE4</object-id>
                <tp:taxon-name-part taxon-name-part-type="genus" reg="Nerudiella">Nerudiella</tp:taxon-name-part>
                <tp:taxon-name-part taxon-name-part-type="species" reg="pichi">pichi</tp:taxon-name-part>
                <object-id xmlns:xlink="http://www.w3.org/1999/xlink" content-type="zoobank" xlink:type="simple">https://zoobank.org/7727BE05-A618-4D2A-A79C-291D73318A6D</object-id>
              </tp:taxon-name><tp:taxon-status xmlns:xlink="http://www.w3.org/1999/xlink" xlink:type="simple">sp. nov.</tp:taxon-status><xref ref-type="fig" rid="F128">Figs 128</xref><xref ref-type="fig" rid="F129">, 129</xref><xref ref-type="fig" rid="F130">, 130</xref><xref ref-type="fig" rid="F131">, 131</xref><xref ref-type="fig" rid="F132">, 132</xref><xref ref-type="fig" rid="F133">, 133</xref></tp:nomenclature><tp:treatment-sec sec-type="material" id="SECID0E4ZFK"><title>Material examined.</title><p><bold><italic>Holotype</italic>.</bold> ♂ <bold>Chile.</bold> Choapa: Pichidangui, Valparaíso, Cerro La Silla del Gobernador, E. Maury coll. 30.X.1988 (<named-content xmlns:xlink="http://www.w3.org/1999/xlink" content-type="dwc:institutional_code" xlink:title="Museo Nacional de Historia Natural, Santiago de Chile" xlink:href="http://grbio.org/institution/museo-nacional-de-historia-natural-santiago" xlink:type="simple">MNHNCL</named-content>). <bold><italic>Paratypes</italic>. Chile.</bold> Choapa: Pichidangui, Valparaíso, Quebrada near Puente Totoralillo, 13.XI.1987, E. Maury coll. 1 ♂ (<named-content xmlns:xlink="http://www.w3.org/1999/xlink" content-type="dwc:institutional_code" xlink:title="Museo Argentino de Ciencias Naturales" xlink:href="http://grbio.org/institution/museo-argentino-de-ciencias-naturales-bernardino-rivadavia" xlink:type="simple">MACN</named-content>). Los Vilos, Cuesta Caviolén, E. Maury, 12.XI.1987 1 ♂ 2 ♀ (<named-content xmlns:xlink="http://www.w3.org/1999/xlink" content-type="dwc:institutional_code" xlink:title="Museo Argentino de Ciencias Naturales" xlink:href="http://grbio.org/institution/museo-argentino-de-ciencias-naturales-bernardino-rivadavia" xlink:type="simple">MACN</named-content>). Valparaíso, 10 km S de Casablanca, E. Maury, 13.I.1984 2 ♀ (<named-content xmlns:xlink="http://www.w3.org/1999/xlink" content-type="dwc:institutional_code" xlink:title="Museo Argentino de Ciencias Naturales" xlink:href="http://grbio.org/institution/museo-argentino-de-ciencias-naturales-bernardino-rivadavia" xlink:type="simple">MACN</named-content>). Pichidangui, Valparaíso, Quebrada near Puente Totoralillo, E. Maury coll. 13.XI.1987, 7 ♂ 1 ♀ (<named-content xmlns:xlink="http://www.w3.org/1999/xlink" content-type="dwc:institutional_code" xlink:title="Museo Argentino de Ciencias Naturales" xlink:href="http://grbio.org/institution/museo-argentino-de-ciencias-naturales-bernardino-rivadavia" xlink:type="simple">MACN</named-content>). Valparaíso: Quebrada El Tigre 25 km E Zapallar, M. Ramírez, J. Pizarro coll., 12.II.2011, 1 ♀ (<named-content xmlns:xlink="http://www.w3.org/1999/xlink" content-type="dwc:institutional_code" xlink:title="Museo Argentino de Ciencias Naturales" xlink:href="http://grbio.org/institution/museo-argentino-de-ciencias-naturales-bernardino-rivadavia" xlink:type="simple">MACN</named-content>).</p></tp:treatment-sec><tp:treatment-sec sec-type="etymology" id="SECID0EM2FK"><title>Etymology.</title><p>The specific epithet refers to “Pichí” which comes from Mapudungun, the language of the Mapuche (original people of the region), meaning small. Noun in apposition.</p></tp:treatment-sec><tp:treatment-sec sec-type="diagnosis" id="SECID0ER2FK"><title>Diagnosis.</title><p>This species can be distinguished from the other species of the genus by having the dorsal microgranulate; Femora and tibia of the pedipalp with small tubercles. The male genitalia have a reduced ventral plate, a very long capsula interna and capsula externa, as well as a long fine structure at the apex of the capsula interna.</p></tp:treatment-sec><tp:treatment-sec sec-type="distribution" id="SECID0EW2FK"><title>Distribution.</title><p>Chile: Valparaíso Region.</p></tp:treatment-sec><tp:treatment-sec sec-type="description" id="SECID0E22FK"><title>Description of male holotype.</title><p>Measurements: Total length 2.65, carapace length 1.12, dorsal scutum length 2.21, carapace max. width 1.64, mesotergum max. width 2.02. Appendage measurements: Pedipalps. Trochanter length 0.28, femora length 1.12, patella length 0.73, tibia length 0.77, tarsus length 0.80. Leg I: trochanter (tr) 0.20, femora (fe) 1.00, patella (pa) 0.52, tibia (ti) 0.73, metatarsus (mt) 0.90, tarsus (ta) 0.77. II: tr 0.27, fe 1.37, pa 0.63, ti 1.03, mt 1.14, ta 1.36. III: tr 0.27, fe 0.87, pa 0.40, ti 0.71, mt 0.90, ta 0.76. IV: tr 0.35, fe 1.29, pa 0.65, ti 1.05, mt 1.32, ta 0.86.</p><p>Dorsum (Fig. <xref ref-type="fig" rid="F128">128</xref>, <xref ref-type="fig" rid="F129">129</xref>). Eta (η) hourglass-shaped dorsal scutum. Low ocularium. Dorsal scutum microgranulate, without clear delimitation of areas. The microgranulation and the setiferous tubercles are almost the same size, so it is difficult to delimit the rows of tubercles that are present in the dorsal scute and free tergites.</p><fig id="F128" position="float" orientation="portrait"><object-id xmlns:xlink="http://www.w3.org/1999/xlink" content-type="doi" xlink:type="simple">10.3897/zookeys.1207.120068.figure128</object-id><object-id xmlns:xlink="http://www.w3.org/1999/xlink" content-type="arpha" xlink:type="simple">DBFDD478-C3A2-584E-B037-7126745ACD29</object-id><label>Figure 128.</label><caption><p><italic><tp:taxon-name><tp:taxon-name-part taxon-name-part-type="genus" reg="Nerudiella">Nerudiella</tp:taxon-name-part><tp:taxon-name-part taxon-name-part-type="species" reg="pichi">pichi</tp:taxon-name-part></tp:taxon-name></italic> sp. nov. habitus, male <bold>A</bold> dorsal view <bold>C</bold> lateral view <bold>E</bold> ventral view. Female <bold>B</bold> dorsal view <bold>D</bold> lateral view <bold>F</bold> ventral view. Scale bars: 1 mm.</p></caption><graphic xmlns:xlink="http://www.w3.org/1999/xlink" xlink:href="zookeys-1207-001_article-120068__-g128.jpg" position="float" orientation="portrait" xlink:type="simple" id="oo_1090741.jpg"><uri content-type="original_file" xlink:type="simple">https://binary.pensoft.net/fig/1090741</uri></graphic></fig><fig id="F129" position="float" orientation="portrait"><object-id xmlns:xlink="http://www.w3.org/1999/xlink" content-type="doi" xlink:type="simple">10.3897/zookeys.1207.120068.figure129</object-id><object-id xmlns:xlink="http://www.w3.org/1999/xlink" content-type="arpha" xlink:type="simple">1D1FFBD8-0A8E-5EEB-BAFF-503C50C58BA8</object-id><label>Figure 129.</label><caption><p><italic><tp:taxon-name><tp:taxon-name-part taxon-name-part-type="genus" reg="Nerudiella">Nerudiella</tp:taxon-name-part><tp:taxon-name-part taxon-name-part-type="species" reg="pichi">pichi</tp:taxon-name-part></tp:taxon-name></italic> sp. nov. male, <abbrev xmlns:xlink="http://www.w3.org/1999/xlink" content-type="institution" xlink:title="scanning electron microscopy" id="ABBRID0EB5FK" xlink:type="simple">SEM</abbrev> images of habitus <bold>A</bold> dorsal view <bold>B</bold> lateral view <bold>C, D</bold> ventral view. Scale bars: 500 µm.</p></caption><graphic xmlns:xlink="http://www.w3.org/1999/xlink" xlink:href="zookeys-1207-001_article-120068__-g129.jpg" position="float" orientation="portrait" xlink:type="simple" id="oo_1090742.jpg"><uri content-type="original_file" xlink:type="simple">https://binary.pensoft.net/fig/1090742</uri></graphic></fig><p>Chelicerae (Fig. <xref ref-type="fig" rid="F130">130A, B</xref>). Segment I with a small tubercle on the dorso-distal surface. Segment II bearing scant setae.</p><fig id="F130" position="float" orientation="portrait"><object-id xmlns:xlink="http://www.w3.org/1999/xlink" content-type="doi" xlink:type="simple">10.3897/zookeys.1207.120068.figure130</object-id><object-id xmlns:xlink="http://www.w3.org/1999/xlink" content-type="arpha" xlink:type="simple">29145784-1D9D-5E02-93AC-402895DC4328</object-id><label>Figure 130.</label><caption><p><italic><tp:taxon-name><tp:taxon-name-part taxon-name-part-type="genus" reg="Nerudiella">Nerudiella</tp:taxon-name-part><tp:taxon-name-part taxon-name-part-type="species" reg="pichi">pichi</tp:taxon-name-part></tp:taxon-name></italic> sp. nov. chelicerae: mesal <bold>A</bold> ectal <bold>B</bold> pedipalps: mesal <bold>C</bold> ectal <bold>D</bold>. Scale bars: 200 µm (<bold>A, B</bold>); 500 µm (<bold>C, D</bold>).</p></caption><graphic xmlns:xlink="http://www.w3.org/1999/xlink" xlink:href="zookeys-1207-001_article-120068__-g130.jpg" position="float" orientation="portrait" xlink:type="simple" id="oo_1090743.jpg"><uri content-type="original_file" xlink:type="simple">https://binary.pensoft.net/fig/1090743</uri></graphic></fig><p>Pedipalps (Fig. <xref ref-type="fig" rid="F130">130C, D</xref>). Trochanter with a small dorsal and ectal tubercle. Femora bearing an ectal row of setiferous tubercles; dorsal surface with a row of spines and a parallel row of setiferous granules on each side. Patella with a ventral setiferous tubercle, dorsal surface covered with setae. Tibia covered in setiferous granules, with three ectal and mesal spines with subdistal setae on each side. Tarsus with three mesal and four ectal spines with subdistal setae and setae and scant granules.</p><p>Legs (Fig. <xref ref-type="fig" rid="F131">131</xref>). Coxa I with setiferous tubercles, the large one with subdistal setae, II with setiferous tubercles, III and IV only with the microgranulation, three bridges between legs II and III, three between III and IV, five between leg IV and opisthosoma. Spiracles not obstructed by bridges. Smooth surface occupying 1/3 of leg II, ¾ of leg III and &lt; 1/3 of leg IV. Sternum arrow-shaped. Legs covered in small tubercles, astragalus longer than calcaneus on all legs. Tarsal count: 3–5–4–4.</p><fig id="F131" position="float" orientation="portrait"><object-id xmlns:xlink="http://www.w3.org/1999/xlink" content-type="doi" xlink:type="simple">10.3897/zookeys.1207.120068.figure131</object-id><object-id xmlns:xlink="http://www.w3.org/1999/xlink" content-type="arpha" xlink:type="simple">DB9EBD9B-BB9E-52EC-BF20-A9BE9AE711D4</object-id><label>Figure 131.</label><caption><p><italic><tp:taxon-name><tp:taxon-name-part taxon-name-part-type="genus" reg="Nerudiella">Nerudiella</tp:taxon-name-part><tp:taxon-name-part taxon-name-part-type="species" reg="pichi">pichi</tp:taxon-name-part></tp:taxon-name></italic> sp. nov. legs I <bold>A</bold> II <bold>B</bold> III <bold>C</bold> IV <bold>D</bold>. Scale bars: 200 µm (<bold>A, C</bold>); 500 µm (<bold>B, D</bold>).</p></caption><graphic xmlns:xlink="http://www.w3.org/1999/xlink" xlink:href="zookeys-1207-001_article-120068__-g131.jpg" position="float" orientation="portrait" xlink:type="simple" id="oo_1090744.jpg"><uri content-type="original_file" xlink:type="simple">https://binary.pensoft.net/fig/1090744</uri></graphic></fig><p>Penis (Figs <xref ref-type="fig" rid="F132">132</xref>, <xref ref-type="fig" rid="F133">133</xref>). Pars distalis with a ventral plate reduced in its apical portion bearing a cleft that divides the plate into two halves. Each half has three pointed macrosetae on the ventral surface and one macroseta on the dorsal surface; capsula externa covering dorsal and lateral surfaces, having a very long cleft dividing the capsula interna into two halves, including two rounded, microsculpted processes; there is a dorsolateral plate attached to the pars basalis. Capsula interna longer than the capsula externa, the apical portion is long and thin.</p><fig id="F132" position="float" orientation="portrait"><object-id xmlns:xlink="http://www.w3.org/1999/xlink" content-type="doi" xlink:type="simple">10.3897/zookeys.1207.120068.figure132</object-id><object-id xmlns:xlink="http://www.w3.org/1999/xlink" content-type="arpha" xlink:type="simple">61FED56F-41E1-53F7-A4B5-93B0F8697F79</object-id><label>Figure 132.</label><caption><p><italic><tp:taxon-name><tp:taxon-name-part taxon-name-part-type="genus" reg="Nerudiella">Nerudiella</tp:taxon-name-part><tp:taxon-name-part taxon-name-part-type="species" reg="pichi">pichi</tp:taxon-name-part></tp:taxon-name></italic> sp. nov. penis: ventral <bold>A, B</bold> apical <bold>C</bold> lateral <bold>D, E</bold> dorsal <bold>F, G</bold>. Scale bars: 200 µm (<bold>A, D, F</bold>); 100 µm (<bold>B, E, G</bold>); 50 µm (<bold>C</bold>).</p></caption><graphic xmlns:xlink="http://www.w3.org/1999/xlink" xlink:href="zookeys-1207-001_article-120068__-g132.jpg" position="float" orientation="portrait" xlink:type="simple" id="oo_1090745.jpg"><uri content-type="original_file" xlink:type="simple">https://binary.pensoft.net/fig/1090745</uri></graphic></fig><fig id="F133" position="float" orientation="portrait"><object-id xmlns:xlink="http://www.w3.org/1999/xlink" content-type="doi" xlink:type="simple">10.3897/zookeys.1207.120068.figure133</object-id><object-id xmlns:xlink="http://www.w3.org/1999/xlink" content-type="arpha" xlink:type="simple">F78E2AEE-63A4-5663-BE36-F1ED6229BB3F</object-id><label>Figure 133.</label><caption><p><italic><tp:taxon-name><tp:taxon-name-part taxon-name-part-type="genus" reg="Nerudiella">Nerudiella</tp:taxon-name-part><tp:taxon-name-part taxon-name-part-type="species" reg="pichi">pichi</tp:taxon-name-part></tp:taxon-name></italic> sp. nov. penis: ventral <bold>A</bold> apical <bold>B</bold> lateral <bold>C</bold> dorsal <bold>D</bold>. Colors: ventral plate (yellow), capsula externa (blue), capsula interna (red). Scale bars: 100 µm (<bold>A, C, D</bold>); 50 µm (<bold>B</bold>).</p></caption><graphic xmlns:xlink="http://www.w3.org/1999/xlink" xlink:href="zookeys-1207-001_article-120068__-g133.jpg" position="float" orientation="portrait" xlink:type="simple" id="oo_1090746.jpg"><uri content-type="original_file" xlink:type="simple">https://binary.pensoft.net/fig/1090746</uri></graphic></fig><p><bold>Female.</bold> Similar to male, with shorter pedipalpal femora.</p><p>Female measurements. Total length 2.49, carapace length 1.00, dorsal scutum length 2.15, carapace max. width 1.54, mesotergum max. width 2.10. Appendage measurements: Pedipalps. Trochanter length 0.25, femora length 0.89, patella length 0.53, tibia length 0.56, tarsus length 0.67. Leg I: trochanter (tr) 0.24, femora (fe) 0.89, patella (pa) 0.48, tibia (ti) 0.62, metatarsus (mt) 0.82, tarsus (ta) 0.57. II: tr 0.28, fe 1.17, pa 0.45, ti 0.90, mt 1.06, ta 1.14. III: tr 0.30, fe 0.80, pa 0.38, ti 0.63, mt 0.80, ta 0.67. IV: tr 0.33, fe 1.17, pa 0.55, ti 0.96, mt 1.11, ta 0.80.</p></tp:treatment-sec></tp:taxon-treatment>
