# Supplementary material for: ﻿Systematic revision of the South American “Nuncia” (Opiliones, Laniatores, Triaenonychidae)
Source: Zookeys. 2024 Jul 12;1207:1–149. doi: 10.3897/zookeys.1207.120068 (PMC11273004; doi:10.3897/zookeys.1207.120068)
Supplement: XML Treatment for Nerudiella portai [file zookeys.1207.120068-treatment29.xml]

<!DOCTYPE tp:taxon-treatment
  PUBLIC "-//TaxonX//DTD Taxonomic Treatment Publishing DTD v0 20100105//EN" "tax-treatment-NSO.dtd">
<tp:taxon-treatment xmlns:tp="http://www.plazi.org/taxpub"><tp:treatment-meta><kwd-group><label>Taxon classification</label><kwd>
                  <named-content content-type="kingdom">Animalia</named-content>
                </kwd><kwd>
                  <named-content content-type="order">Opiliones</named-content>
                </kwd><kwd>
                  <named-content content-type="family">Triaenonychidae</named-content>
                </kwd></kwd-group><mixed-citation publication-type="journal"><person-group><name><surname>Porto</surname><given-names>Willians</given-names></name><name><surname>Derkarabetian</surname><given-names>Shahan</given-names></name><name><surname>Giribet</surname><given-names>Gonzalo</given-names></name><name><surname>Pérez-González</surname><given-names>Abel</given-names></name></person-group><article-title>﻿Systematic revision of the South American “<italic><tp:taxon-name><tp:taxon-name-part taxon-name-part-type="genus" reg="Nuncia">Nuncia</tp:taxon-name-part></tp:taxon-name></italic>” (<tp:taxon-name><tp:taxon-name-part taxon-name-part-type="order">Opiliones</tp:taxon-name-part></tp:taxon-name>, <tp:taxon-name><tp:taxon-name-part taxon-name-part-type="suborder">Laniatores</tp:taxon-name-part></tp:taxon-name>, <tp:taxon-name><tp:taxon-name-part taxon-name-part-type="family">Triaenonychidae</tp:taxon-name-part></tp:taxon-name>)</article-title><source>Zookeys</source><day>12</day><month>07</month><year>2024</year><volume>1207</volume><fpage>1</fpage><lpage>149</lpage><pub-id pub-id-type="doi">10.3897/zookeys.1207.120068</pub-id></mixed-citation></tp:treatment-meta><tp:nomenclature><label>﻿</label><tp:taxon-name>
                <object-id xmlns:xlink="http://www.w3.org/1999/xlink" content-type="arpha" xlink:type="simple">6ECE74A1-9D0C-5B3C-B4B7-929BA41A192C</object-id>
                <tp:taxon-name-part taxon-name-part-type="genus" reg="Nerudiella">Nerudiella</tp:taxon-name-part>
                <tp:taxon-name-part taxon-name-part-type="species" reg="portai">portai</tp:taxon-name-part>
                <object-id xmlns:xlink="http://www.w3.org/1999/xlink" content-type="zoobank" xlink:type="simple">https://zoobank.org/A678AF8D-AC23-4F53-95F2-2EA3D2DF35A9</object-id>
              </tp:taxon-name><tp:taxon-status xmlns:xlink="http://www.w3.org/1999/xlink" xlink:type="simple">sp. nov.</tp:taxon-status><xref ref-type="fig" rid="F134">Figs 134</xref><xref ref-type="fig" rid="F135">, 135</xref><xref ref-type="fig" rid="F136">, 136</xref><xref ref-type="fig" rid="F137">, 137</xref><xref ref-type="fig" rid="F138">, 138</xref><xref ref-type="fig" rid="F139">, 139</xref></tp:nomenclature><tp:treatment-sec sec-type="material" id="SECID0EFGGK"><title>Material examined.</title><p><bold><italic>Holotype</italic>.</bold> ♂ <bold>Chile.</bold> Petorca: Cachagua, Quebrada El Tigre, E. Maury coll. 08.XI.1988 (<named-content xmlns:xlink="http://www.w3.org/1999/xlink" content-type="dwc:institutional_code" xlink:title="Museo Nacional de Historia Natural, Santiago de Chile" xlink:href="http://grbio.org/institution/museo-nacional-de-historia-natural-santiago" xlink:type="simple">MNHNCL</named-content>). <bold><italic>Paratypes</italic>. Chile.</bold> Petorca: Cachagua, Quebrada El Tigre, E. Maury coll., 08.XI.1988, 10 ♂, 12 ♀, 2 imm. (<named-content xmlns:xlink="http://www.w3.org/1999/xlink" content-type="dwc:institutional_code" xlink:title="Museo Argentino de Ciencias Naturales" xlink:href="http://grbio.org/institution/museo-argentino-de-ciencias-naturales-bernardino-rivadavia" xlink:type="simple">MACN</named-content>). Same data, 6 ♂ (<named-content xmlns:xlink="http://www.w3.org/1999/xlink" content-type="dwc:institutional_code" xlink:title="Museo Argentino de Ciencias Naturales" xlink:href="http://grbio.org/institution/museo-argentino-de-ciencias-naturales-bernardino-rivadavia" xlink:type="simple">MACN</named-content>).</p></tp:treatment-sec><tp:treatment-sec sec-type="material" id="SECID0EFHGK"><title>Additional material.</title><p>Chile. Quillota: Olmue, La Campana, S. Peck, J. Peck coll., 02.XII.1984, 4 ♂ 3 ♀ 4 imm. (<named-content xmlns:xlink="http://www.w3.org/1999/xlink" content-type="dwc:institutional_code" xlink:title="Field Museum of Natural History" xlink:href="http://grbio.org/institution/field-museum-natural-history" xlink:type="simple">FMNH</named-content>). Valparaíso: Petorca: Zapallar <named-content xmlns:xlink="http://www.w3.org/1999/xlink" content-type="dwc:verbatimCoordinates" xlink:type="simple"><named-content content-type="geo-json" specific-use="{&#34;type&#34;:&#34;Point&#34;,&#34;coordinates&#34;:[-71.459492,-32.551318]}" id="NCID0ETHGK" xlink:type="simple">-32.551318°, -71.459492°</named-content></named-content> 200 m (GE), Tullgren Berlese, park bordering the beach, A. Porta coll., 28.XII.2017, 2 ♂, 20 imm. (<named-content xmlns:xlink="http://www.w3.org/1999/xlink" content-type="dwc:institutional_code" xlink:title="Museo Argentino de Ciencias Naturales" xlink:href="http://grbio.org/institution/museo-argentino-de-ciencias-naturales-bernardino-rivadavia" xlink:type="simple">MACN</named-content>).</p></tp:treatment-sec><tp:treatment-sec sec-type="etymology" id="SECID0E4HGK"><title>Etymology.</title><p>Patronym in honor of Argentine arachnologist, acarologist, and mathematician Andrés Porta.</p></tp:treatment-sec><tp:treatment-sec sec-type="diagnosis" id="SECID0ECIGK"><title>Diagnosis.</title><p>This species can be distinguished from the other species in the genus by the morphology of the male genitalia, which includes the robust capsula externa with a U-shaped slit in the middle of the capsula externa; and wide capsula interna with an apical constriction.</p></tp:treatment-sec><tp:treatment-sec sec-type="distribution" id="SECID0EHIGK"><title>Distribution.</title><p>Chile: Valparaíso Region (Fig. <xref ref-type="fig" rid="F4">4F</xref>).</p></tp:treatment-sec><tp:treatment-sec sec-type="description" id="SECID0ERIGK"><title>Description of male holotype.</title><p>Measurements: Total length 4.00, carapace length 1.05, dorsal scutum length 2.1, carapace max. width 1.34, mesotergum max. width 1.91. Appendage measurements. Pedipalps. Trochanter length 0.18, femora length 0.93, patella length 0.52, tibia length 0.68, tarsus length 0.65. Leg I: trochanter (tr) 0.21, femora (fe) 0.95, patella (pa) 0.52, tibia (ti) 0.70, metatarsus (mt) 0.82, tarsus (ta) 0.69. II: tr 0.20, fe 1.29, pa 0.61, ti 0.88, mt 1.14, ta 1.38. III: tr 0.30, fe 0.75, pa 0.41, ti 0.57, mt 0.68, ta 0.82. IV: tr 0.36, fe 1.18, pa 0.55, ti 1.00, mt 1.025, ta 0.90.</p><p>Dorsum (Fig. <xref ref-type="fig" rid="F134">134</xref>, <xref ref-type="fig" rid="F135">135</xref>). Eta (η) hourglass-shaped dorsal scutum. Ocularium low, rounded. Dorsal scutum microgranulate, without prominent tubercles.</p><fig id="F134" position="float" orientation="portrait"><object-id xmlns:xlink="http://www.w3.org/1999/xlink" content-type="doi" xlink:type="simple">10.3897/zookeys.1207.120068.figure134</object-id><object-id xmlns:xlink="http://www.w3.org/1999/xlink" content-type="arpha" xlink:type="simple">814C6EEA-0328-5909-AC0C-00F7AAED1B89</object-id><label>Figure 134.</label><caption><p><italic><tp:taxon-name><tp:taxon-name-part taxon-name-part-type="genus" reg="Nerudiella">Nerudiella</tp:taxon-name-part><tp:taxon-name-part taxon-name-part-type="species" reg="portai">portai</tp:taxon-name-part></tp:taxon-name></italic> sp. nov. habitus, male <bold>A</bold> dorsal view <bold>C</bold> lateral view <bold>E</bold> ventral view. Female <bold>B</bold> dorsal view <bold>D</bold> lateral view <bold>F</bold> ventral view. Scale bars: 1 mm. Species of Clade C, see Fig. <xref ref-type="fig" rid="F3">3</xref>.</p></caption><graphic xmlns:xlink="http://www.w3.org/1999/xlink" xlink:href="zookeys-1207-001_article-120068__-g134.jpg" position="float" orientation="portrait" xlink:type="simple" id="oo_1090747.jpg"><uri content-type="original_file" xlink:type="simple">https://binary.pensoft.net/fig/1090747</uri></graphic></fig><fig id="F135" position="float" orientation="portrait"><object-id xmlns:xlink="http://www.w3.org/1999/xlink" content-type="doi" xlink:type="simple">10.3897/zookeys.1207.120068.figure135</object-id><object-id xmlns:xlink="http://www.w3.org/1999/xlink" content-type="arpha" xlink:type="simple">8D203DA3-1994-5D17-A81B-B87296C1B042</object-id><label>Figure 135.</label><caption><p><italic><tp:taxon-name><tp:taxon-name-part taxon-name-part-type="genus" reg="Nerudiella">Nerudiella</tp:taxon-name-part><tp:taxon-name-part taxon-name-part-type="species" reg="portai">portai</tp:taxon-name-part></tp:taxon-name></italic> sp. nov. male, <abbrev xmlns:xlink="http://www.w3.org/1999/xlink" content-type="institution" xlink:title="scanning electron microscopy" id="ABBRID0E2KGK" xlink:type="simple">SEM</abbrev> images of habitus <bold>A</bold> dorsal view <bold>B</bold> lateral view <bold>C, D</bold> ventral view. Scale bars: 500 µm.</p></caption><graphic xmlns:xlink="http://www.w3.org/1999/xlink" xlink:href="zookeys-1207-001_article-120068__-g135.jpg" position="float" orientation="portrait" xlink:type="simple" id="oo_1090748.jpg"><uri content-type="original_file" xlink:type="simple">https://binary.pensoft.net/fig/1090748</uri></graphic></fig><p>Chelicerae (Fig. <xref ref-type="fig" rid="F136">136A, B</xref>). Segment I with a small tubercle on the dorso-distal surface. Segment II bearing sparse small setiferous tubercles, with one triangular tubercle prominent from the others in frontal view.</p><fig id="F136" position="float" orientation="portrait"><object-id xmlns:xlink="http://www.w3.org/1999/xlink" content-type="doi" xlink:type="simple">10.3897/zookeys.1207.120068.figure136</object-id><object-id xmlns:xlink="http://www.w3.org/1999/xlink" content-type="arpha" xlink:type="simple">9FC6DCC4-3E3B-5666-895B-828C43E65793</object-id><label>Figure 136.</label><caption><p><italic><tp:taxon-name><tp:taxon-name-part taxon-name-part-type="genus" reg="Nerudiella">Nerudiella</tp:taxon-name-part><tp:taxon-name-part taxon-name-part-type="species" reg="portai">portai</tp:taxon-name-part></tp:taxon-name></italic> sp. nov. chelicerae: mesal <bold>A</bold> ectal <bold>B</bold> pedipalps: mesal <bold>C</bold> ectal <bold>D</bold>. Scale bars: 200 µm (<bold>A, B</bold>); 500 µm (<bold>C, D</bold>).</p></caption><graphic xmlns:xlink="http://www.w3.org/1999/xlink" xlink:href="zookeys-1207-001_article-120068__-g136.jpg" position="float" orientation="portrait" xlink:type="simple" id="oo_1090749.jpg"><uri content-type="original_file" xlink:type="simple">https://binary.pensoft.net/fig/1090749</uri></graphic></fig><p>Pedipalps (Fig. <xref ref-type="fig" rid="F136">136C, D</xref>). Trochanter with a small dorsal and ventral tubercle. Femora bearing two parallel dorsal rows of setiferous spines, the ectal row has stronger spines than the mesal, it also has two proximal spines. Patella with a ventral-ectal setiferous tubercle and two ventral-ectal spines. Tibia covered in small ventral tubercles and two mesal spines. Tarsus with three mesal and ectal spines with subdistal setae in addition to setae and few granules.</p><p>Legs (Fig. <xref ref-type="fig" rid="F137">137</xref>). Coxa I with nine or ten setiferous tubercles, IV with six or seven tubercles connected to opisthosoma. Spiracles not obstructed by bridges. Smooth surface occupying 1/3 of leg II, ¾ of III and &lt; 1/3 of IV. Leg II smooth with two or three small tubercles with subdistal setae on each side. Sternum arrow-shaped. Legs covered in small tubercles, astragalus longer than calcaneus on all legs. Tarsal count: 3–6–4–4.</p><fig id="F137" position="float" orientation="portrait"><object-id xmlns:xlink="http://www.w3.org/1999/xlink" content-type="doi" xlink:type="simple">10.3897/zookeys.1207.120068.figure137</object-id><object-id xmlns:xlink="http://www.w3.org/1999/xlink" content-type="arpha" xlink:type="simple">BAF5DC13-4E88-5848-8313-0D211CCBFEE6</object-id><label>Figure 137.</label><caption><p><italic><tp:taxon-name><tp:taxon-name-part taxon-name-part-type="genus" reg="Nerudiella">Nerudiella</tp:taxon-name-part><tp:taxon-name-part taxon-name-part-type="species" reg="portai">portai</tp:taxon-name-part></tp:taxon-name></italic> sp. nov. legs I <bold>A</bold> II <bold>B</bold> III <bold>C</bold> IV <bold>D</bold>. Scale bars: 200 µm (<bold>A</bold>); 500 µm (<bold>B–D</bold>).</p></caption><graphic xmlns:xlink="http://www.w3.org/1999/xlink" xlink:href="zookeys-1207-001_article-120068__-g137.jpg" position="float" orientation="portrait" xlink:type="simple" id="oo_1090750.jpg"><uri content-type="original_file" xlink:type="simple">https://binary.pensoft.net/fig/1090750</uri></graphic></fig><p>Penis (Figs <xref ref-type="fig" rid="F138">138</xref>, <xref ref-type="fig" rid="F139">139</xref>). Pars distalis with a ventral plate bearing a cleft dividing the plate into two halves. Each half has three pointed macrosetae on the ventral surface and one macroseta on the dorsal surface; capsula externa covering dorsal surface, bearing a U-shaped slit halfway up plate; there is a dorsolateral plate attached to the pars basalis. Capsula interna slightly longer than the capsula externa, without rigid structures. The apical area of the structure is irregularly shaped and does not have a visible stylus.</p><fig id="F138" position="float" orientation="portrait"><object-id xmlns:xlink="http://www.w3.org/1999/xlink" content-type="doi" xlink:type="simple">10.3897/zookeys.1207.120068.figure138</object-id><object-id xmlns:xlink="http://www.w3.org/1999/xlink" content-type="arpha" xlink:type="simple">C25AB2FC-B9ED-529E-8280-35D77A8B816D</object-id><label>Figure 138.</label><caption><p><italic><tp:taxon-name><tp:taxon-name-part taxon-name-part-type="genus" reg="Nerudiella">Nerudiella</tp:taxon-name-part><tp:taxon-name-part taxon-name-part-type="species" reg="portai">portai</tp:taxon-name-part></tp:taxon-name></italic> sp. nov. penis: ventral <bold>A, B</bold> apical <bold>C</bold> lateral <bold>D, E</bold> dorsal <bold>F, G</bold>. Scale bars: 200 µm (<bold>A, D, F</bold>); 100 µm (<bold>B, C, E, G</bold>).</p></caption><graphic xmlns:xlink="http://www.w3.org/1999/xlink" xlink:href="zookeys-1207-001_article-120068__-g138.jpg" position="float" orientation="portrait" xlink:type="simple" id="oo_1090751.jpg"><uri content-type="original_file" xlink:type="simple">https://binary.pensoft.net/fig/1090751</uri></graphic></fig><fig id="F139" position="float" orientation="portrait"><object-id xmlns:xlink="http://www.w3.org/1999/xlink" content-type="doi" xlink:type="simple">10.3897/zookeys.1207.120068.figure139</object-id><object-id xmlns:xlink="http://www.w3.org/1999/xlink" content-type="arpha" xlink:type="simple">7CFA46E0-B861-507A-895E-0E535D61B027</object-id><label>Figure 139.</label><caption><p><italic><tp:taxon-name><tp:taxon-name-part taxon-name-part-type="genus" reg="Nerudiella">Nerudiella</tp:taxon-name-part><tp:taxon-name-part taxon-name-part-type="species" reg="portai">portai</tp:taxon-name-part></tp:taxon-name></italic> sp. nov. penis: ventral <bold>A</bold> apical <bold>B</bold> lateral <bold>C</bold> dorsal <bold>D</bold>. Colors: ventral plate (yellow), capsula externa (blue), capsula interna (red). Scale bars: 100 µm (<bold>A–C</bold>); 200 µm (<bold>D</bold>).</p></caption><graphic xmlns:xlink="http://www.w3.org/1999/xlink" xlink:href="zookeys-1207-001_article-120068__-g139.jpg" position="float" orientation="portrait" xlink:type="simple" id="oo_1090752.jpg"><uri content-type="original_file" xlink:type="simple">https://binary.pensoft.net/fig/1090752</uri></graphic></fig><p><bold>Female.</bold> Similar to male, with shorter pedipalpal femora.</p><p>Female measurements. Total length 4.11, carapace length 1.02, dorsal scutum length 2.15, carapace max. width 1.33, mesotergum max. width 1.99. Appendage measurements: Pedipalps. Trochanter length 0.30. Femora length 0.87, patella length 0.41, tibia length 0.64, tarsus length 0.66. Leg I: trochanter (tr) 0.24, femora (fe) 0.95, patella (pa) 0.54, tibia (ti) 0.59, metatarsus (mt) 0.78, tarsus (ta) 0.71. II: tr 0.27, fe 1.23, pa 0.54, ti 0.93, mt 1.09, ta 1.25. III: tr 0.28, fe 0.75, pa 0.38, ti 0.55, mt 0.71, ta 0.69. IV: tr 0.28, fe 1.28, pa 0.69, ti 0.93, mt 1.25, ta 0.87.</p></tp:treatment-sec><tp:treatment-sec><!--Section generated to contain objects referenced in tp:taxon-treatment.--><fig id="F3" position="float" orientation="portrait"><object-id xmlns:xlink="http://www.w3.org/1999/xlink" content-type="doi" xlink:type="simple">10.3897/zookeys.1207.120068.figure3</object-id><object-id xmlns:xlink="http://www.w3.org/1999/xlink" content-type="arpha" xlink:type="simple">2BCE33E8-613F-5691-BDD8-B519FBC1ED7B</object-id><label>Figure 3.</label><caption><p>Phylogenetics relationships of <tp:taxon-name><tp:taxon-name-part taxon-name-part-type="family">Triaenonychidae</tp:taxon-name-part></tp:taxon-name>, with clade names as discussed in the main text. Phylogeny is derived from the IQ-TREE analysis. Nodes without circles have &lt; 95% bootstrap support to AH-aLR and <abbrev xmlns:xlink="http://www.w3.org/1999/xlink" xlink:title="ultrafast bootstrap analysis" id="ABBRID0EY3AE" xlink:type="simple">UFBoot</abbrev>.</p></caption><graphic xmlns:xlink="http://www.w3.org/1999/xlink" xlink:href="zookeys-1207-001_article-120068__-g003.jpg" position="float" orientation="portrait" xlink:type="simple" id="oo_1090609.jpg"><uri content-type="original_file" xlink:type="simple">https://binary.pensoft.net/fig/1090609</uri></graphic></fig><fig id="F4" position="float" orientation="portrait"><object-id xmlns:xlink="http://www.w3.org/1999/xlink" content-type="doi" xlink:type="simple">10.3897/zookeys.1207.120068.figure4</object-id><object-id xmlns:xlink="http://www.w3.org/1999/xlink" content-type="arpha" xlink:type="simple">B2AAA745-23E3-5923-A588-9F6CE5C3AF6A</object-id><label>Figure 4.</label><caption><p>Maps showing the distribution of the species used in this work. South America (Chile and western Argentina inset). Chile in green, Argentina/ South America in grey. Terrestrial ecoregions (following <xref ref-type="bibr" rid="B39">Olson et al. 2001</xref>) highlighted in yellow (Chilean Matorral) and orange (Valdivian temperate forests).</p></caption><graphic xmlns:xlink="http://www.w3.org/1999/xlink" xlink:href="zookeys-1207-001_article-120068__-g004.jpg" position="float" orientation="portrait" xlink:type="simple" id="oo_1090610.jpg"><uri content-type="original_file" xlink:type="simple">https://binary.pensoft.net/fig/1090610</uri></graphic></fig></tp:treatment-sec><ref-list><ref id="B39"><mixed-citation xmlns:xlink="http://www.w3.org/1999/xlink" xlink:type="simple"><person-group><name name-style="western"><surname>Olson</surname><given-names>DM</given-names></name><name name-style="western"><surname>Dinerstein</surname><given-names>E</given-names></name><name name-style="western"><surname>Wikramanayake</surname><given-names>ED</given-names></name><name name-style="western"><surname>Burgess</surname><given-names>ND</given-names></name><name name-style="western"><surname>Powell</surname><given-names>GVN</given-names></name><name name-style="western"><surname>Underwood</surname><given-names>EC</given-names></name><name name-style="western"><surname>D’amico</surname><given-names>JA</given-names></name><name name-style="western"><surname>Itoua</surname><given-names>I</given-names></name><name name-style="western"><surname>Strand</surname><given-names>HE</given-names></name><name name-style="western"><surname>Morrison</surname><given-names>JC</given-names></name><name name-style="western"><surname>Loucks</surname><given-names>CJ</given-names></name><name name-style="western"><surname>Allnutt</surname><given-names>TF</given-names></name><name name-style="western"><surname>Ricketts</surname><given-names>TH</given-names></name><name name-style="western"><surname>Kura</surname><given-names>Y</given-names></name><name name-style="western"><surname>Lamoreux</surname><given-names>JF</given-names></name><name name-style="western"><surname>Wettengel</surname><given-names>WW</given-names></name><name name-style="western"><surname>Hedao</surname><given-names>P</given-names></name><name name-style="western"><surname>Kassem</surname><given-names>KR</given-names></name></person-group> (<year>2001</year>) Terrestrial Ecoregions of the World: A New Map of Life on Earth: A new global map of terrestrial ecoregions provides an innovative tool for conserving biodiversity. Bioscience 51(11): 933–938. <ext-link xlink:href="10.1641/0006-3568(2001)051%5B0933:TEOTWA%5D2.0.CO;2" ext-link-type="doi" xlink:type="simple">https://doi.org/10.1641/0006-3568(2001)051[0933:TEOTWA]2.0.CO;2</ext-link></mixed-citation></ref></ref-list></tp:taxon-treatment>
