# Supplementary material for: ﻿Systematic revision of the South American “Nuncia” (Opiliones, Laniatores, Triaenonychidae)
Source: Zookeys. 2024 Jul 12;1207:1–149. doi: 10.3897/zookeys.1207.120068 (PMC11273004; doi:10.3897/zookeys.1207.120068)
Supplement: XML Treatment for Nerudiella quenes [file zookeys.1207.120068-treatment30.xml]

<!DOCTYPE tp:taxon-treatment
  PUBLIC "-//TaxonX//DTD Taxonomic Treatment Publishing DTD v0 20100105//EN" "tax-treatment-NSO.dtd">
<tp:taxon-treatment xmlns:tp="http://www.plazi.org/taxpub"><tp:treatment-meta><kwd-group><label>Taxon classification</label><kwd>
                  <named-content content-type="kingdom">Animalia</named-content>
                </kwd><kwd>
                  <named-content content-type="order">Opiliones</named-content>
                </kwd><kwd>
                  <named-content content-type="family">Triaenonychidae</named-content>
                </kwd></kwd-group><mixed-citation publication-type="journal"><person-group><name><surname>Porto</surname><given-names>Willians</given-names></name><name><surname>Derkarabetian</surname><given-names>Shahan</given-names></name><name><surname>Giribet</surname><given-names>Gonzalo</given-names></name><name><surname>Pérez-González</surname><given-names>Abel</given-names></name></person-group><article-title>﻿Systematic revision of the South American “<italic><tp:taxon-name><tp:taxon-name-part taxon-name-part-type="genus" reg="Nuncia">Nuncia</tp:taxon-name-part></tp:taxon-name></italic>” (<tp:taxon-name><tp:taxon-name-part taxon-name-part-type="order">Opiliones</tp:taxon-name-part></tp:taxon-name>, <tp:taxon-name><tp:taxon-name-part taxon-name-part-type="suborder">Laniatores</tp:taxon-name-part></tp:taxon-name>, <tp:taxon-name><tp:taxon-name-part taxon-name-part-type="family">Triaenonychidae</tp:taxon-name-part></tp:taxon-name>)</article-title><source>Zookeys</source><day>12</day><month>07</month><year>2024</year><volume>1207</volume><fpage>1</fpage><lpage>149</lpage><pub-id pub-id-type="doi">10.3897/zookeys.1207.120068</pub-id></mixed-citation></tp:treatment-meta><tp:nomenclature><label>﻿</label><tp:taxon-name>
                <object-id xmlns:xlink="http://www.w3.org/1999/xlink" content-type="arpha" xlink:type="simple">DB05928D-09F1-5657-8CC9-12537A214598</object-id>
                <tp:taxon-name-part taxon-name-part-type="genus" reg="Nerudiella">Nerudiella</tp:taxon-name-part>
                <tp:taxon-name-part taxon-name-part-type="species" reg="quenes">quenes</tp:taxon-name-part>
                <object-id xmlns:xlink="http://www.w3.org/1999/xlink" content-type="zoobank" xlink:type="simple">https://zoobank.org/5E95016E-5E90-4131-8289-9DA206E43881</object-id>
              </tp:taxon-name><tp:taxon-status xmlns:xlink="http://www.w3.org/1999/xlink" xlink:type="simple">sp. nov.</tp:taxon-status><xref ref-type="fig" rid="F140">Figs 140</xref><xref ref-type="fig" rid="F141">, 141</xref></tp:nomenclature><tp:treatment-sec sec-type="material" id="SECID0ENSGK"><title>Material examined.</title><p><bold><italic>Holotype</italic>.</bold> ♂ <bold>Chile.</bold> Curicó Quebrada in front of Los Queñes, <named-content xmlns:xlink="http://www.w3.org/1999/xlink" content-type="dwc:verbatimCoordinates" xlink:type="simple"><named-content content-type="geo-json" specific-use="{&#34;type&#34;:&#34;Point&#34;,&#34;coordinates&#34;:[-70.809940,-34.996140]}" id="NCID0E4SGK" xlink:type="simple">34.99614°S, 70.80994°W</named-content></named-content>, 665 m A. Ojanguren, A. Pérez-González, M. Ramírez, G. Azevedo, W. Porto coll., 10.I.2018 (<named-content xmlns:xlink="http://www.w3.org/1999/xlink" content-type="dwc:institutional_code" xlink:title="Museo Nacional de Historia Natural, Santiago de Chile" xlink:href="http://grbio.org/institution/museo-nacional-de-historia-natural-santiago" xlink:type="simple">MNHNCL</named-content>). <bold><italic>Paratypes</italic>. Chile.</bold> Curicó: Quebrada in front of Los Queñes, gorge in front of Los Queñes, <named-content xmlns:xlink="http://www.w3.org/1999/xlink" content-type="dwc:verbatimCoordinates" xlink:type="simple"><named-content content-type="geo-json" specific-use="{&#34;type&#34;:&#34;Point&#34;,&#34;coordinates&#34;:[-70.809940,-34.996140]}" id="NCID0EOTGK" xlink:type="simple">34.99614°S, 70.80994°W</named-content></named-content>, 665 m, A. Ojanguren, A. Pérez-González, M. Ramírez, G. Azevedo, W. Porto coll.,10. I.2018, 1 ♀ 3 imm.</p></tp:treatment-sec><tp:treatment-sec sec-type="etymology" id="SECID0ETTGK"><title>Etymology.</title><p>The specific epithet refers to the type locality of the species, the department of Los Queñes, located in the commune of Romeral, province of Curicó, Chile. Noun in apposition.</p></tp:treatment-sec><tp:treatment-sec sec-type="diagnosis" id="SECID0EYTGK"><title>Diagnosis.</title><p>This species can be distinguished from the other species in the genus by the morphology of the male genitalia, which includes the robust capsula externa with a “V”-shaped slit and long capsula interna with a triangular apical portion.</p></tp:treatment-sec><tp:treatment-sec sec-type="distribution" id="SECID0E4TGK"><title>Distribution.</title><p>Chile: Maule Region (Fig. <xref ref-type="fig" rid="F4">4F</xref>).</p></tp:treatment-sec><tp:treatment-sec sec-type="description" id="SECID0EHUGK"><title>Description of male holotype.</title><p>Measurements: Total length 2.0, carapace length 0.84, dorsal scutum length 1.7, carapace max. width 12, mesotergum max. width 1.6. Appendage measurements: Pedipalps. Trochanter length 0.22, femora length 0.79, patella length 0.43, tibia length 0.56, tarsus length 0.66. Leg I: trochanter (tr) 0.21, femora (fe) 0.87, patella (pa) 0.47, tibia (ti) 0.69, metatarsus (mt) 0.77, tarsus (ta) 0.66. II: tr 0.20, fe 1.1, pa 0.55, ti 0.86, mt 0.96, ta 1.2. III: tr 0.28, fe 0.75, pa 0.34, ti 0.58, mt 0.70, ta 0.60. IV: tr 0.30, fe 1.1, pa 0.53, ti 0.85, mt 1.1, ta 0.66.</p><p>Dorsum (Fig. <xref ref-type="fig" rid="F140">140</xref>). Eta (η) hourglass-shaped dorsal scutum. Low ocularium. Dorsal scutum microgranulate, without clear delineation of areas.</p><fig id="F140" position="float" orientation="portrait"><object-id xmlns:xlink="http://www.w3.org/1999/xlink" content-type="doi" xlink:type="simple">10.3897/zookeys.1207.120068.figure140</object-id><object-id xmlns:xlink="http://www.w3.org/1999/xlink" content-type="arpha" xlink:type="simple">7CFA1EFB-80AC-50D0-9C91-43976F1D3A93</object-id><label>Figure 140.</label><caption><p><italic><tp:taxon-name><tp:taxon-name-part taxon-name-part-type="genus" reg="Nerudiella">Nerudiella</tp:taxon-name-part><tp:taxon-name-part taxon-name-part-type="species" reg="quenes">quenes</tp:taxon-name-part></tp:taxon-name></italic> sp. nov. habitus, male <bold>A</bold> dorsal view <bold>C</bold> lateral view <bold>E</bold> ventral view. Female <bold>B</bold> dorsal view <bold>D</bold> lateral view <bold>F</bold> ventral view. Scale bars: 1 mm. Species of Clade C, see Fig. <xref ref-type="fig" rid="F3">3</xref>.</p></caption><graphic xmlns:xlink="http://www.w3.org/1999/xlink" xlink:href="zookeys-1207-001_article-120068__-g140.jpg" position="float" orientation="portrait" xlink:type="simple" id="oo_1090753.jpg"><uri content-type="original_file" xlink:type="simple">https://binary.pensoft.net/fig/1090753</uri></graphic></fig><p>Chelicerae. Segment I with a small tubercle on the dorso-distal surface. Segment II with a frontal tubercle and bearing few setae.</p><p>Pedipalps. Trochanter with a small ectal and dorsal tubercles. Femora with two prominent ventroproximal spines and three prominent dorsal spines. Patella with two ventral setiferous granules. Tibia with three ectal and two mesal spines with subdistal setae, with scant granules in ventral view. Tarsus with four ectal and three mesal spines with subdistal setae.</p><p>Legs. Coxa II with ~8 rounded setiferous tubercles. Spiracles not obstructed by bridges. Sternum arrow-shaped. Legs I–IV covered in setae, tarsal area, and calcaneus densely setose. Tibiae I–III with a ventral and dorsal row of small setiferous tubercles, IV with a row of four distal-ventral tubercles with setae. Calcaneus smaller than astragalus, ≥ 3× smaller (leg I), 4× (II, III), and 5× (leg IV). Tarsal count: 3–6–4–4.</p><p>Penis (Fig. <xref ref-type="fig" rid="F141">141</xref>). Pars distalis with a large ventral plate bearing a cleft that divides the plate into two lamellae. Each lamella has three pointed macrosetae on the ventral surface and one macroseta on the dorsal surface; capsula externa covering dorsal and lateral surfaces, having a cleft dividing dorsal fold into two halves; there is a dorsolateral plate attached to the pars basalis. Capsula interna longer than the capsula externa, with a visible stylus in its apical portion.</p><fig id="F141" position="float" orientation="portrait"><object-id xmlns:xlink="http://www.w3.org/1999/xlink" content-type="doi" xlink:type="simple">10.3897/zookeys.1207.120068.figure141</object-id><object-id xmlns:xlink="http://www.w3.org/1999/xlink" content-type="arpha" xlink:type="simple">47DCEF4A-4CDC-5D1C-8EF9-D546C7671CC0</object-id><label>Figure 141.</label><caption><p><italic><tp:taxon-name><tp:taxon-name-part taxon-name-part-type="genus" reg="Nerudiella">Nerudiella</tp:taxon-name-part><tp:taxon-name-part taxon-name-part-type="species" reg="quenes">quenes</tp:taxon-name-part></tp:taxon-name></italic> sp. nov. Penis ventral <bold>A</bold> lateral <bold>B</bold> dorsal <bold>C</bold> capsula interna (red), Capsula externa (blue), dorsolateral plate (brown), ventral plate (green). Scale bar: 100 µm.</p></caption><graphic xmlns:xlink="http://www.w3.org/1999/xlink" xlink:href="zookeys-1207-001_article-120068__-g141.jpg" position="float" orientation="portrait" xlink:type="simple" id="oo_1090754.jpg"><uri content-type="original_file" xlink:type="simple">https://binary.pensoft.net/fig/1090754</uri></graphic></fig><p><bold>Female.</bold> Similar to male, with shorter pedipalpal femora.</p><p>Female measurements. Total length 2.07, carapace length 0.89, dorsal scutum length 1.72, carapace max. width 1.24, mesotergum max. width 1.77. Appendage measurements: Pedipalps. Trochanter length 0.19, femora length 0.76, patella length 0.47, tibia length 0.50, tarsus length 0.68. Leg I: trochanter (tr) 0.22, femora (fe) 0.84, patella (pa) 0.44, tibia (ti) 0.65, metatarsus (mt) 0.71, tarsus (ta) 0.64. II: tr 0.24, fe 1.09, pa 0.51, ti 0.87, mt 0.95, ta 1.3. III: tr 0.23, fe 0.75, pa 0.35, ti 0.60, mt 0.72, ta 0.61. IV: tr 0.31, fe 1.08, pa 0.57, ti 0.93, mt 1.16, ta 0.68.</p></tp:treatment-sec><tp:treatment-sec><!--Section generated to contain objects referenced in tp:taxon-treatment.--><fig id="F3" position="float" orientation="portrait"><object-id xmlns:xlink="http://www.w3.org/1999/xlink" content-type="doi" xlink:type="simple">10.3897/zookeys.1207.120068.figure3</object-id><object-id xmlns:xlink="http://www.w3.org/1999/xlink" content-type="arpha" xlink:type="simple">2BCE33E8-613F-5691-BDD8-B519FBC1ED7B</object-id><label>Figure 3.</label><caption><p>Phylogenetics relationships of <tp:taxon-name><tp:taxon-name-part taxon-name-part-type="family">Triaenonychidae</tp:taxon-name-part></tp:taxon-name>, with clade names as discussed in the main text. Phylogeny is derived from the IQ-TREE analysis. Nodes without circles have &lt; 95% bootstrap support to AH-aLR and <abbrev xmlns:xlink="http://www.w3.org/1999/xlink" xlink:title="ultrafast bootstrap analysis" id="ABBRID0EY3AE" xlink:type="simple">UFBoot</abbrev>.</p></caption><graphic xmlns:xlink="http://www.w3.org/1999/xlink" xlink:href="zookeys-1207-001_article-120068__-g003.jpg" position="float" orientation="portrait" xlink:type="simple" id="oo_1090609.jpg"><uri content-type="original_file" xlink:type="simple">https://binary.pensoft.net/fig/1090609</uri></graphic></fig><fig id="F4" position="float" orientation="portrait"><object-id xmlns:xlink="http://www.w3.org/1999/xlink" content-type="doi" xlink:type="simple">10.3897/zookeys.1207.120068.figure4</object-id><object-id xmlns:xlink="http://www.w3.org/1999/xlink" content-type="arpha" xlink:type="simple">B2AAA745-23E3-5923-A588-9F6CE5C3AF6A</object-id><label>Figure 4.</label><caption><p>Maps showing the distribution of the species used in this work. South America (Chile and western Argentina inset). Chile in green, Argentina/ South America in grey. Terrestrial ecoregions (following <xref ref-type="bibr" rid="B39">Olson et al. 2001</xref>) highlighted in yellow (Chilean Matorral) and orange (Valdivian temperate forests).</p></caption><graphic xmlns:xlink="http://www.w3.org/1999/xlink" xlink:href="zookeys-1207-001_article-120068__-g004.jpg" position="float" orientation="portrait" xlink:type="simple" id="oo_1090610.jpg"><uri content-type="original_file" xlink:type="simple">https://binary.pensoft.net/fig/1090610</uri></graphic></fig></tp:treatment-sec><ref-list><ref id="B39"><mixed-citation xmlns:xlink="http://www.w3.org/1999/xlink" xlink:type="simple"><person-group><name name-style="western"><surname>Olson</surname><given-names>DM</given-names></name><name name-style="western"><surname>Dinerstein</surname><given-names>E</given-names></name><name name-style="western"><surname>Wikramanayake</surname><given-names>ED</given-names></name><name name-style="western"><surname>Burgess</surname><given-names>ND</given-names></name><name name-style="western"><surname>Powell</surname><given-names>GVN</given-names></name><name name-style="western"><surname>Underwood</surname><given-names>EC</given-names></name><name name-style="western"><surname>D’amico</surname><given-names>JA</given-names></name><name name-style="western"><surname>Itoua</surname><given-names>I</given-names></name><name name-style="western"><surname>Strand</surname><given-names>HE</given-names></name><name name-style="western"><surname>Morrison</surname><given-names>JC</given-names></name><name name-style="western"><surname>Loucks</surname><given-names>CJ</given-names></name><name name-style="western"><surname>Allnutt</surname><given-names>TF</given-names></name><name name-style="western"><surname>Ricketts</surname><given-names>TH</given-names></name><name name-style="western"><surname>Kura</surname><given-names>Y</given-names></name><name name-style="western"><surname>Lamoreux</surname><given-names>JF</given-names></name><name name-style="western"><surname>Wettengel</surname><given-names>WW</given-names></name><name name-style="western"><surname>Hedao</surname><given-names>P</given-names></name><name name-style="western"><surname>Kassem</surname><given-names>KR</given-names></name></person-group> (<year>2001</year>) Terrestrial Ecoregions of the World: A New Map of Life on Earth: A new global map of terrestrial ecoregions provides an innovative tool for conserving biodiversity. Bioscience 51(11): 933–938. <ext-link xlink:href="10.1641/0006-3568(2001)051%5B0933:TEOTWA%5D2.0.CO;2" ext-link-type="doi" xlink:type="simple">https://doi.org/10.1641/0006-3568(2001)051[0933:TEOTWA]2.0.CO;2</ext-link></mixed-citation></ref></ref-list></tp:taxon-treatment>
