# Supplementary material for: ﻿Systematic revision of the South American “Nuncia” (Opiliones, Laniatores, Triaenonychidae)
Source: Zookeys. 2024 Jul 12;1207:1–149. doi: 10.3897/zookeys.1207.120068 (PMC11273004; doi:10.3897/zookeys.1207.120068)
Supplement: XML Treatment for Nerudiella vilches [file zookeys.1207.120068-treatment31.xml]

<!DOCTYPE tp:taxon-treatment
  PUBLIC "-//TaxonX//DTD Taxonomic Treatment Publishing DTD v0 20100105//EN" "tax-treatment-NSO.dtd">
<tp:taxon-treatment xmlns:tp="http://www.plazi.org/taxpub"><tp:treatment-meta><kwd-group><label>Taxon classification</label><kwd>
                  <named-content content-type="kingdom">Animalia</named-content>
                </kwd><kwd>
                  <named-content content-type="order">Opiliones</named-content>
                </kwd><kwd>
                  <named-content content-type="family">Triaenonychidae</named-content>
                </kwd></kwd-group><mixed-citation publication-type="journal"><person-group><name><surname>Porto</surname><given-names>Willians</given-names></name><name><surname>Derkarabetian</surname><given-names>Shahan</given-names></name><name><surname>Giribet</surname><given-names>Gonzalo</given-names></name><name><surname>Pérez-González</surname><given-names>Abel</given-names></name></person-group><article-title>﻿Systematic revision of the South American “<italic><tp:taxon-name><tp:taxon-name-part taxon-name-part-type="genus" reg="Nuncia">Nuncia</tp:taxon-name-part></tp:taxon-name></italic>” (<tp:taxon-name><tp:taxon-name-part taxon-name-part-type="order">Opiliones</tp:taxon-name-part></tp:taxon-name>, <tp:taxon-name><tp:taxon-name-part taxon-name-part-type="suborder">Laniatores</tp:taxon-name-part></tp:taxon-name>, <tp:taxon-name><tp:taxon-name-part taxon-name-part-type="family">Triaenonychidae</tp:taxon-name-part></tp:taxon-name>)</article-title><source>Zookeys</source><day>12</day><month>07</month><year>2024</year><volume>1207</volume><fpage>1</fpage><lpage>149</lpage><pub-id pub-id-type="doi">10.3897/zookeys.1207.120068</pub-id></mixed-citation></tp:treatment-meta><tp:nomenclature><label>﻿</label><tp:taxon-name>
                <object-id xmlns:xlink="http://www.w3.org/1999/xlink" content-type="arpha" xlink:type="simple">ABD8C78B-7FEB-5C97-9601-2327FBEB1F2C</object-id>
                <tp:taxon-name-part taxon-name-part-type="genus" reg="Nerudiella">Nerudiella</tp:taxon-name-part>
                <tp:taxon-name-part taxon-name-part-type="species" reg="vilches">vilches</tp:taxon-name-part>
                <object-id xmlns:xlink="http://www.w3.org/1999/xlink" content-type="zoobank" xlink:type="simple">https://zoobank.org/1E1E59C3-6A5F-415A-B640-C49EB3A2AC77</object-id>
              </tp:taxon-name><tp:taxon-status xmlns:xlink="http://www.w3.org/1999/xlink" xlink:type="simple">sp. nov.</tp:taxon-status><xref ref-type="fig" rid="F142">Figs 142</xref><xref ref-type="fig" rid="F143">, 143</xref><xref ref-type="fig" rid="F144">, 144</xref><xref ref-type="fig" rid="F145">, 145</xref><xref ref-type="fig" rid="F146">, 146</xref><xref ref-type="fig" rid="F147">, 147</xref></tp:nomenclature><tp:treatment-sec sec-type="material" id="SECID0EHZGK"><title>Material examined.</title><p><bold><italic>Holotype</italic>.</bold> ♂ <bold>Chile.</bold> Cachapoal: Río de los Cipreses National Reserve, Near Potrero, A. Ojanguren, A. Pérez-González, M. Ramírez, G. Azevedo, W. Porto coll., 09.I.2018 (<named-content xmlns:xlink="http://www.w3.org/1999/xlink" content-type="dwc:institutional_code" xlink:title="Museo Nacional de Historia Natural, Santiago de Chile" xlink:href="http://grbio.org/institution/museo-nacional-de-historia-natural-santiago" xlink:type="simple">MNHNCL</named-content>). <bold><italic>Paratypes</italic>. Chile.</bold> Cachapoal: Río de los Cipreses National Reserve, Near Potrero, A. Ojanguren, A. Pérez-González, M. Ramírez, G. Azevedo, W. Porto coll., 09.I.2018, 1 ♂ 2 ♀ 5 imm. (<named-content xmlns:xlink="http://www.w3.org/1999/xlink" content-type="dwc:institutional_code" xlink:title="Museo Argentino de Ciencias Naturales" xlink:href="http://grbio.org/institution/museo-argentino-de-ciencias-naturales-bernardino-rivadavia" xlink:type="simple">MACN</named-content>). Osorno. Talca, Alto de Vilches, N. Platnick, K.Catley, M. Ramírez, T.Allen coll., 14–15/XI/1993, 1 ♂ 2 imm. (<named-content xmlns:xlink="http://www.w3.org/1999/xlink" content-type="dwc:institutional_code" xlink:title="American Museum of Natural History" xlink:href="http://grbio.org/institution/american-museum-natural-history" xlink:type="simple">AMNH</named-content>). Talca. Vilches, 132 km E. of Talca, E. Maury coll., 07–08.I.1989, 2 ♂ 1 ♀ (<named-content xmlns:xlink="http://www.w3.org/1999/xlink" content-type="dwc:institutional_code" xlink:title="Museo Argentino de Ciencias Naturales" xlink:href="http://grbio.org/institution/museo-argentino-de-ciencias-naturales-bernardino-rivadavia" xlink:type="simple">MACN</named-content>). Alto de Vilches, 70 km E Talca, S.Peck, J.Peck coll., 05.XII.1985, 3 ♂ 3 ♀ 4 imm. (<named-content xmlns:xlink="http://www.w3.org/1999/xlink" content-type="dwc:institutional_code" xlink:title="Field Museum of Natural History" xlink:href="http://grbio.org/institution/field-museum-natural-history" xlink:type="simple">FMNH</named-content>). Talca. Vilches, A.Roig coll., 17.I.1984, 2 ♂ 1 ♀ (<named-content xmlns:xlink="http://www.w3.org/1999/xlink" content-type="dwc:institutional_code" xlink:title="Museo Argentino de Ciencias Naturales" xlink:href="http://grbio.org/institution/museo-argentino-de-ciencias-naturales-bernardino-rivadavia" xlink:type="simple">MACN</named-content>).</p></tp:treatment-sec><tp:treatment-sec sec-type="material" id="SECID0EW1GK"><title>Additional material.</title><p>Chile. RN Altos del Lircay, E Vilches Alto, A. Ojanguren, A. Pérez-González, M. Ramírez, G. Azevedo, W. Porto coll. 11.I.2018 1 ♂ (<named-content xmlns:xlink="http://www.w3.org/1999/xlink" content-type="dwc:institutional_code" xlink:title="Museo Argentino de Ciencias Naturales" xlink:href="http://grbio.org/institution/museo-argentino-de-ciencias-naturales-bernardino-rivadavia" xlink:type="simple">MACN</named-content>).</p></tp:treatment-sec><tp:treatment-sec sec-type="etymology" id="SECID0EB2GK"><title>Etymology.</title><p>The specific epithet refers to the type locality of the species, Vilches, located in the commune of San Clemente, province of Talca, Chile. Noun in apposition.</p></tp:treatment-sec><tp:treatment-sec sec-type="diagnosis" id="SECID0EG2GK"><title>Diagnosis.</title><p>This species can be easily distinguished from the other species in the genus by having a projecting process on the ventral femoral region of the pedipalp. The capsula externa of the genitalia does not have dorsal slits but bears a pair of lateral processes.</p></tp:treatment-sec><tp:treatment-sec sec-type="distribution" id="SECID0EL2GK"><title>Distribution.</title><p>Chile: Maule Region (Fig. <xref ref-type="fig" rid="F4">4F</xref>).</p></tp:treatment-sec><tp:treatment-sec sec-type="description" id="SECID0EV2GK"><title>Description of male holotype.</title><p>Measurements: Total length 4.12, carapace length 1.05, dorsal scutum length 2.42, carapace max. width 1.33, mesotergum max. width 1.83. Appendage measurements: Pedipalps. Trochanter length 0.24, femora length 0.94, patella length 0.47, tibia length 0.80, tarsus length 0.71. Leg I: trochanter (tr) 0.30, femora (fe) 0.20, patella (pa) 0.87, tibia (ti) 0.41, metatarsus (mt) 0.69, tarsus (ta) 0.76. II: tr 0.64, fe 0.30, pa 1.13, ti 0.52, mt 0.86, ta 0.94. III: tr 1.24, fe 0.29, pa 0.79, ti 0.32, mt 0.60, ta 0.62. IV: tr 0.68, fe 0.30, pa 1.16, ti 0.55, mt 0.92, ta 1.12, ta 0.74.</p><p>Dorsum (Fig. <xref ref-type="fig" rid="F142">142</xref>, <xref ref-type="fig" rid="F143">143</xref>). Eta (η) hourglass-shaped dorsal scutum. Low ocularium; dorsal scutum microgranulate, without clear delimitation of areas. Areas III–IV with a row of 6–7 small setiferous tubercles; posterior margin with a row of 12 small rounded setiferous tubercles. All free tergites have two rows of small setiferous tubercles.</p><fig id="F142" position="float" orientation="portrait"><object-id xmlns:xlink="http://www.w3.org/1999/xlink" content-type="doi" xlink:type="simple">10.3897/zookeys.1207.120068.figure142</object-id><object-id xmlns:xlink="http://www.w3.org/1999/xlink" content-type="arpha" xlink:type="simple">F36DD672-DAC7-5DF7-99D0-8FFB6E0A932E</object-id><label>Figure 142.</label><caption><p><italic><tp:taxon-name><tp:taxon-name-part taxon-name-part-type="genus" reg="Nerudiella">Nerudiella</tp:taxon-name-part><tp:taxon-name-part taxon-name-part-type="species" reg="vilches">vilches</tp:taxon-name-part></tp:taxon-name></italic> sp. nov. habitus, male <bold>A</bold> dorsal view <bold>C</bold> lateral view <bold>E</bold> ventral view. Female <bold>B</bold> dorsal view <bold>D</bold> lateral view <bold>F</bold> ventral view. Scale bars: 1 mm. Species of Clade C, see Fig. <xref ref-type="fig" rid="F3">3</xref>.</p></caption><graphic xmlns:xlink="http://www.w3.org/1999/xlink" xlink:href="zookeys-1207-001_article-120068__-g142.jpg" position="float" orientation="portrait" xlink:type="simple" id="oo_1090755.jpg"><uri content-type="original_file" xlink:type="simple">https://binary.pensoft.net/fig/1090755</uri></graphic></fig><fig id="F143" position="float" orientation="portrait"><object-id xmlns:xlink="http://www.w3.org/1999/xlink" content-type="doi" xlink:type="simple">10.3897/zookeys.1207.120068.figure143</object-id><object-id xmlns:xlink="http://www.w3.org/1999/xlink" content-type="arpha" xlink:type="simple">04DFB923-339B-5ED1-9848-384EA1407332</object-id><label>Figure 143.</label><caption><p><italic><tp:taxon-name><tp:taxon-name-part taxon-name-part-type="genus" reg="Nerudiella">Nerudiella</tp:taxon-name-part><tp:taxon-name-part taxon-name-part-type="species" reg="vilches">vilches</tp:taxon-name-part></tp:taxon-name></italic> sp. nov. male, <abbrev xmlns:xlink="http://www.w3.org/1999/xlink" content-type="institution" xlink:title="scanning electron microscopy" id="ABBRID0E64GK" xlink:type="simple">SEM</abbrev> images of habitus <bold>A</bold> dorsal view <bold>B</bold> lateral view <bold>C, D</bold> ventral view. Scale bars: 1 mm (<bold>A, B, C</bold>); 500 µm (<bold>D</bold>).</p></caption><graphic xmlns:xlink="http://www.w3.org/1999/xlink" xlink:href="zookeys-1207-001_article-120068__-g143.jpg" position="float" orientation="portrait" xlink:type="simple" id="oo_1090756.jpg"><uri content-type="original_file" xlink:type="simple">https://binary.pensoft.net/fig/1090756</uri></graphic></fig><p>Chelicerae (Fig. <xref ref-type="fig" rid="F144">144A, B</xref>). Segment I with a small tubercle on the dorso-distal surface. Segment II with a frontal tubercle and bearing few setae.</p><fig id="F144" position="float" orientation="portrait"><object-id xmlns:xlink="http://www.w3.org/1999/xlink" content-type="doi" xlink:type="simple">10.3897/zookeys.1207.120068.figure144</object-id><object-id xmlns:xlink="http://www.w3.org/1999/xlink" content-type="arpha" xlink:type="simple">21D814C2-9487-56FC-BBDE-2134A6153FBB</object-id><label>Figure 144.</label><caption><p><italic><tp:taxon-name><tp:taxon-name-part taxon-name-part-type="genus" reg="Nerudiella">Nerudiella</tp:taxon-name-part><tp:taxon-name-part taxon-name-part-type="species" reg="vilches">vilches</tp:taxon-name-part></tp:taxon-name></italic> sp. nov. chelicerae: mesal <bold>A</bold> ectal <bold>B</bold> pedipalps: mesal <bold>C</bold> ectal <bold>D</bold>. Scale bars: 200 µm (<bold>A, B</bold>); 500 µm (<bold>C, D</bold>).</p></caption><graphic xmlns:xlink="http://www.w3.org/1999/xlink" xlink:href="zookeys-1207-001_article-120068__-g144.jpg" position="float" orientation="portrait" xlink:type="simple" id="oo_1090757.jpg"><uri content-type="original_file" xlink:type="simple">https://binary.pensoft.net/fig/1090757</uri></graphic></fig><p>Pedipalps (Fig. <xref ref-type="fig" rid="F144">144C, D</xref>). Trochanter with a small ectal and dorsal tubercle. Femora bearing a forward-curved proximal ventral spine, a ventral row of three small setiferous granules, a dorsal tubercle with subdistal setae, and three distal setiferous granules. Patella with two ventral setiferous granules. Tibia with three ectal and two mesal spines with subdistal setae, with scant granules in ventral view. Tarsus with four ectal and three mesal spines with subdistal setae.</p><p>Legs (Fig. <xref ref-type="fig" rid="F145">145</xref>). Coxa I–II covered with rounded setiferous tubercles, the distal one is acute and has a subdistal seta, III and IV only with microgranulation. Spiracles not obstructed by bridges. Smooth area occupying 1/3 of leg II (with three tubercles), ¾ of III and 1/3 of IV. Sternum arrow-shaped. Legs I–IV covered in setae. Tibiae I–III with a ventral and dorsal row of small setiferous tubercles, IV with a row of four distoventral tubercles with setae. Calcaneus smaller than the astragalus, ≥ 3× smaller (leg I), 4× (II, III), and 5× (leg IV). Tarsal count: 3–6–4–4.</p><fig id="F145" position="float" orientation="portrait"><object-id xmlns:xlink="http://www.w3.org/1999/xlink" content-type="doi" xlink:type="simple">10.3897/zookeys.1207.120068.figure145</object-id><object-id xmlns:xlink="http://www.w3.org/1999/xlink" content-type="arpha" xlink:type="simple">3B76904C-FA52-5EE0-8D5A-6A8E1D752F67</object-id><label>Figure 145.</label><caption><p><italic><tp:taxon-name><tp:taxon-name-part taxon-name-part-type="genus" reg="Nerudiella">Nerudiella</tp:taxon-name-part><tp:taxon-name-part taxon-name-part-type="species" reg="vilches">vilches</tp:taxon-name-part></tp:taxon-name></italic> sp. nov. legs I <bold>A</bold> II <bold>B</bold> III <bold>C</bold> IV <bold>D</bold>. Scale bars: 500 µm (<bold>A, C, D</bold>); 1 mm (<bold>B</bold>).</p></caption><graphic xmlns:xlink="http://www.w3.org/1999/xlink" xlink:href="zookeys-1207-001_article-120068__-g145.jpg" position="float" orientation="portrait" xlink:type="simple" id="oo_1090758.jpg"><uri content-type="original_file" xlink:type="simple">https://binary.pensoft.net/fig/1090758</uri></graphic></fig><p>Penis (Figs <xref ref-type="fig" rid="F146">146</xref>, <xref ref-type="fig" rid="F147">147</xref>). Pars distalis with a ventral plate bearing a cleft dividing the plate into two lamellae. Each lamellae has three pointed macrosetae on the ventral surface and one macroseta on the dorsal surface; capsula externa covering dorsal and lateral surfaces, without cleft; it has a pair of lateral processes that are projected ventrally. The capsula interna bears a pair of laminar processes; the apical region has a small dorsal opening and a fine process.</p><fig id="F146" position="float" orientation="portrait"><object-id xmlns:xlink="http://www.w3.org/1999/xlink" content-type="doi" xlink:type="simple">10.3897/zookeys.1207.120068.figure146</object-id><object-id xmlns:xlink="http://www.w3.org/1999/xlink" content-type="arpha" xlink:type="simple">9BAEC1BB-C457-5C4A-9D24-29D3DB8B4FBC</object-id><label>Figure 146.</label><caption><p><italic><tp:taxon-name><tp:taxon-name-part taxon-name-part-type="genus" reg="Nerudiella">Nerudiella</tp:taxon-name-part><tp:taxon-name-part taxon-name-part-type="species" reg="vilches">vilches</tp:taxon-name-part></tp:taxon-name></italic> sp. nov. penis: ventral <bold>A, B</bold> apical <bold>C</bold> lateral <bold>D, E</bold> dorsal <bold>F, G</bold>. Scale bars: 200 µm (<bold>A, D, F</bold>); 100 µm (<bold>B, E, G</bold>); 50 µm (<bold>C</bold>).</p></caption><graphic xmlns:xlink="http://www.w3.org/1999/xlink" xlink:href="zookeys-1207-001_article-120068__-g146.jpg" position="float" orientation="portrait" xlink:type="simple" id="oo_1090759.jpg"><uri content-type="original_file" xlink:type="simple">https://binary.pensoft.net/fig/1090759</uri></graphic></fig><fig id="F147" position="float" orientation="portrait"><object-id xmlns:xlink="http://www.w3.org/1999/xlink" content-type="doi" xlink:type="simple">10.3897/zookeys.1207.120068.figure147</object-id><object-id xmlns:xlink="http://www.w3.org/1999/xlink" content-type="arpha" xlink:type="simple">06CA3340-14DA-51BD-96DA-5A0B9F68AA15</object-id><label>Figure 147.</label><caption><p><italic><tp:taxon-name><tp:taxon-name-part taxon-name-part-type="genus" reg="Nerudiella">Nerudiella</tp:taxon-name-part><tp:taxon-name-part taxon-name-part-type="species" reg="vilches">vilches</tp:taxon-name-part></tp:taxon-name></italic> sp. nov. penis: ventral <bold>A</bold> apical <bold>B</bold> lateral <bold>C</bold> dorsal <bold>D</bold>. Colors: ventral plate (yellow), capsula externa (blue), capsula interna (red). Scale bars: 100 µm (<bold>A, C, D</bold>); 50 µm (<bold>B</bold>).</p></caption><graphic xmlns:xlink="http://www.w3.org/1999/xlink" xlink:href="zookeys-1207-001_article-120068__-g147.jpg" position="float" orientation="portrait" xlink:type="simple" id="oo_1090760.jpg"><uri content-type="original_file" xlink:type="simple">https://binary.pensoft.net/fig/1090760</uri></graphic></fig><p><bold>Female.</bold> Similar to male, with shorter pedipalpal femora.</p><p>Female measurements. Total length 3.67, carapace length 0.93, dorsal scutum length 1.90, carapace max. width 1.16, mesotergum max. width 1.77. Appendage measurements: Pedipalps. Trochanter length 0.22, femora length 0.85, patella length 0.47, tibia length 0.68, tarsus length 0.59. Leg I: trochanter (tr) 0.19, femora (fe) 0.84, patella (pa) 0.46, tibia (ti) 0.63, metatarsus (mt) 0.77, tarsus (ta) 0.67. II: tr 0.27, fe 1.12, pa 0.51, ti 0.86, mt 0.97, ta 1.30. III: tr 0.27, fe 0.82, pa 0.35, ti 0.55, mt 0.65, ta 0.66. IV: tr 0.33, fe 1.20, pa 0.56, ti 0.91, mt 1.07, ta 0.82.</p></tp:treatment-sec><tp:treatment-sec><!--Section generated to contain objects referenced in tp:taxon-treatment.--><fig id="F3" position="float" orientation="portrait"><object-id xmlns:xlink="http://www.w3.org/1999/xlink" content-type="doi" xlink:type="simple">10.3897/zookeys.1207.120068.figure3</object-id><object-id xmlns:xlink="http://www.w3.org/1999/xlink" content-type="arpha" xlink:type="simple">2BCE33E8-613F-5691-BDD8-B519FBC1ED7B</object-id><label>Figure 3.</label><caption><p>Phylogenetics relationships of <tp:taxon-name><tp:taxon-name-part taxon-name-part-type="family">Triaenonychidae</tp:taxon-name-part></tp:taxon-name>, with clade names as discussed in the main text. Phylogeny is derived from the IQ-TREE analysis. Nodes without circles have &lt; 95% bootstrap support to AH-aLR and <abbrev xmlns:xlink="http://www.w3.org/1999/xlink" xlink:title="ultrafast bootstrap analysis" id="ABBRID0EY3AE" xlink:type="simple">UFBoot</abbrev>.</p></caption><graphic xmlns:xlink="http://www.w3.org/1999/xlink" xlink:href="zookeys-1207-001_article-120068__-g003.jpg" position="float" orientation="portrait" xlink:type="simple" id="oo_1090609.jpg"><uri content-type="original_file" xlink:type="simple">https://binary.pensoft.net/fig/1090609</uri></graphic></fig><fig id="F4" position="float" orientation="portrait"><object-id xmlns:xlink="http://www.w3.org/1999/xlink" content-type="doi" xlink:type="simple">10.3897/zookeys.1207.120068.figure4</object-id><object-id xmlns:xlink="http://www.w3.org/1999/xlink" content-type="arpha" xlink:type="simple">B2AAA745-23E3-5923-A588-9F6CE5C3AF6A</object-id><label>Figure 4.</label><caption><p>Maps showing the distribution of the species used in this work. South America (Chile and western Argentina inset). Chile in green, Argentina/ South America in grey. Terrestrial ecoregions (following <xref ref-type="bibr" rid="B39">Olson et al. 2001</xref>) highlighted in yellow (Chilean Matorral) and orange (Valdivian temperate forests).</p></caption><graphic xmlns:xlink="http://www.w3.org/1999/xlink" xlink:href="zookeys-1207-001_article-120068__-g004.jpg" position="float" orientation="portrait" xlink:type="simple" id="oo_1090610.jpg"><uri content-type="original_file" xlink:type="simple">https://binary.pensoft.net/fig/1090610</uri></graphic></fig></tp:treatment-sec><ref-list><ref id="B39"><mixed-citation xmlns:xlink="http://www.w3.org/1999/xlink" xlink:type="simple"><person-group><name name-style="western"><surname>Olson</surname><given-names>DM</given-names></name><name name-style="western"><surname>Dinerstein</surname><given-names>E</given-names></name><name name-style="western"><surname>Wikramanayake</surname><given-names>ED</given-names></name><name name-style="western"><surname>Burgess</surname><given-names>ND</given-names></name><name name-style="western"><surname>Powell</surname><given-names>GVN</given-names></name><name name-style="western"><surname>Underwood</surname><given-names>EC</given-names></name><name name-style="western"><surname>D’amico</surname><given-names>JA</given-names></name><name name-style="western"><surname>Itoua</surname><given-names>I</given-names></name><name name-style="western"><surname>Strand</surname><given-names>HE</given-names></name><name name-style="western"><surname>Morrison</surname><given-names>JC</given-names></name><name name-style="western"><surname>Loucks</surname><given-names>CJ</given-names></name><name name-style="western"><surname>Allnutt</surname><given-names>TF</given-names></name><name name-style="western"><surname>Ricketts</surname><given-names>TH</given-names></name><name name-style="western"><surname>Kura</surname><given-names>Y</given-names></name><name name-style="western"><surname>Lamoreux</surname><given-names>JF</given-names></name><name name-style="western"><surname>Wettengel</surname><given-names>WW</given-names></name><name name-style="western"><surname>Hedao</surname><given-names>P</given-names></name><name name-style="western"><surname>Kassem</surname><given-names>KR</given-names></name></person-group> (<year>2001</year>) Terrestrial Ecoregions of the World: A New Map of Life on Earth: A new global map of terrestrial ecoregions provides an innovative tool for conserving biodiversity. Bioscience 51(11): 933–938. <ext-link xlink:href="10.1641/0006-3568(2001)051%5B0933:TEOTWA%5D2.0.CO;2" ext-link-type="doi" xlink:type="simple">https://doi.org/10.1641/0006-3568(2001)051[0933:TEOTWA]2.0.CO;2</ext-link></mixed-citation></ref></ref-list></tp:taxon-treatment>
