# Supplementary material for: ﻿Systematic revision of the South American “Nuncia” (Opiliones, Laniatores, Triaenonychidae)
Source: Zookeys. 2024 Jul 12;1207:1–149. doi: 10.3897/zookeys.1207.120068 (PMC11273004; doi:10.3897/zookeys.1207.120068)
Supplement: XML Treatment for Nerudiella wekufe [file zookeys.1207.120068-treatment32.xml]

<!DOCTYPE tp:taxon-treatment
  PUBLIC "-//TaxonX//DTD Taxonomic Treatment Publishing DTD v0 20100105//EN" "tax-treatment-NSO.dtd">
<tp:taxon-treatment xmlns:tp="http://www.plazi.org/taxpub"><tp:treatment-meta><kwd-group><label>Taxon classification</label><kwd>
                  <named-content content-type="kingdom">Animalia</named-content>
                </kwd><kwd>
                  <named-content content-type="order">Opiliones</named-content>
                </kwd><kwd>
                  <named-content content-type="family">Triaenonychidae</named-content>
                </kwd></kwd-group><mixed-citation publication-type="journal"><person-group><name><surname>Porto</surname><given-names>Willians</given-names></name><name><surname>Derkarabetian</surname><given-names>Shahan</given-names></name><name><surname>Giribet</surname><given-names>Gonzalo</given-names></name><name><surname>Pérez-González</surname><given-names>Abel</given-names></name></person-group><article-title>﻿Systematic revision of the South American “<italic><tp:taxon-name><tp:taxon-name-part taxon-name-part-type="genus" reg="Nuncia">Nuncia</tp:taxon-name-part></tp:taxon-name></italic>” (<tp:taxon-name><tp:taxon-name-part taxon-name-part-type="order">Opiliones</tp:taxon-name-part></tp:taxon-name>, <tp:taxon-name><tp:taxon-name-part taxon-name-part-type="suborder">Laniatores</tp:taxon-name-part></tp:taxon-name>, <tp:taxon-name><tp:taxon-name-part taxon-name-part-type="family">Triaenonychidae</tp:taxon-name-part></tp:taxon-name>)</article-title><source>Zookeys</source><day>12</day><month>07</month><year>2024</year><volume>1207</volume><fpage>1</fpage><lpage>149</lpage><pub-id pub-id-type="doi">10.3897/zookeys.1207.120068</pub-id></mixed-citation></tp:treatment-meta><tp:nomenclature><label>﻿</label><tp:taxon-name>
                <object-id xmlns:xlink="http://www.w3.org/1999/xlink" content-type="arpha" xlink:type="simple">E6609E94-F304-59ED-B6CA-97A2163EC6A6</object-id>
                <tp:taxon-name-part taxon-name-part-type="genus" reg="Nerudiella">Nerudiella</tp:taxon-name-part>
                <tp:taxon-name-part taxon-name-part-type="species" reg="wekufe">wekufe</tp:taxon-name-part>
                <object-id xmlns:xlink="http://www.w3.org/1999/xlink" content-type="zoobank" xlink:type="simple">https://zoobank.org/F57E3734-45AE-4AEF-AD70-1A3A27AA7CC7</object-id>
              </tp:taxon-name><tp:taxon-status xmlns:xlink="http://www.w3.org/1999/xlink" xlink:type="simple">sp. nov.</tp:taxon-status><xref ref-type="fig" rid="F148">Figs 148</xref><xref ref-type="fig" rid="F149">, 149</xref><xref ref-type="fig" rid="F150">, 150</xref><xref ref-type="fig" rid="F151">, 151</xref><xref ref-type="fig" rid="F152">, 152</xref><xref ref-type="fig" rid="F153">, 153</xref></tp:nomenclature><tp:treatment-sec sec-type="material" id="SECID0EHGHK"><title>Material examined.</title><p><bold><italic>Holotype</italic>.</bold> ♂ <bold>Chile.</bold> Concepción: El Manzano, T. Cekalovic coll. 31.III.1984 (<named-content xmlns:xlink="http://www.w3.org/1999/xlink" content-type="dwc:institutional_code" xlink:title="Museo Nacional de Historia Natural, Santiago de Chile" xlink:href="http://grbio.org/institution/museo-nacional-de-historia-natural-santiago" xlink:type="simple">MNHNCL</named-content>). <bold><italic>Paratypes</italic>. Chile.</bold> Concepción: El Manzano, T. Cekalovic coll., 03.I.1985, 1 ♂ (<named-content xmlns:xlink="http://www.w3.org/1999/xlink" content-type="dwc:institutional_code" xlink:title="Museo Argentino de Ciencias Naturales" xlink:href="http://grbio.org/institution/museo-argentino-de-ciencias-naturales-bernardino-rivadavia" xlink:type="simple">MACN</named-content>). Same data, 03.I.1985, 1 ♀ (<named-content xmlns:xlink="http://www.w3.org/1999/xlink" content-type="dwc:institutional_code" xlink:title="Museo Argentino de Ciencias Naturales" xlink:href="http://grbio.org/institution/museo-argentino-de-ciencias-naturales-bernardino-rivadavia" xlink:type="simple">MACN</named-content>). Same locality and collector, 31.III.1984, 1 ♂, 1 ♀, 2 imm. (<named-content xmlns:xlink="http://www.w3.org/1999/xlink" content-type="dwc:institutional_code" xlink:title="Museo Argentino de Ciencias Naturales" xlink:href="http://grbio.org/institution/museo-argentino-de-ciencias-naturales-bernardino-rivadavia" xlink:type="simple">MACN</named-content>).</p></tp:treatment-sec><tp:treatment-sec sec-type="etymology" id="SECID0EMHHK"><title>Etymology.</title><p>The specific epithet refers to the “Wekufe”, a spirit and/or harmful force (energy) from Mapuche belief and mythology. Noun in apposition.</p></tp:treatment-sec><tp:treatment-sec sec-type="diagnosis" id="SECID0ERHHK"><title>Diagnosis.</title><p>This species can be distinguished from other species in the genus by the presence of an apophysis in the anterior portion of the ocularium. Additionally, in males, the genitalia exhibit a longer capsula externa compared to the capsula interna, providing a distinguishing characteristic.</p></tp:treatment-sec><tp:treatment-sec sec-type="distribution" id="SECID0EWHHK"><title>Distribution.</title><p>Chile: Bío-Bío Region (Fig. <xref ref-type="fig" rid="F4">4F</xref>).</p></tp:treatment-sec><tp:treatment-sec sec-type="description" id="SECID0EAIHK"><title>Description of male holotype.</title><p>Measurements: Total length 2.4, carapace length 1.0, dorsal scutum length 1.9, carapace max. width 1.4, mesotergum max. width 1.8. Appendage measurements: Pedipalps. Trochanter length 0.22, femora length 0.8, patella length 0.47, tibia length 0.57, tarsus length 0.76. Leg I: trochanter (tr) 0.25, femora (fe) 0.81, patella (pa) 0.40, tibia (ti) 0.62, metatarsus (mt) 0.73, tarsus (ta) 0.61. II: tr 0.26, fe 1.00, pa 0.54, ti 0.82, mt 0.89, ta 1.2. III: tr 0.28, fe 0.71, pa 0.37, ti 0.56, mt 0.69, ta 0.63. IV: tr 0.29, fe 0.98, pa 0.55, ti 0.85, mt 1.1, ta 0.68.</p><p>Dorsum (Fig. <xref ref-type="fig" rid="F148">148</xref>, <xref ref-type="fig" rid="F149">149</xref>). Eta (η) hourglass-shaped dorsal scutum. Ocularium low and rounded, with an anterior apophysis. Dorsal scutum and free tergites microgranulate. Although the areas of the dorsal scutum do not exhibit clear separation, they are covered with small setiferous tubercles, which are more prominent on the dorsal scutum and free tergites.</p><fig id="F148" position="float" orientation="portrait"><object-id xmlns:xlink="http://www.w3.org/1999/xlink" content-type="doi" xlink:type="simple">10.3897/zookeys.1207.120068.figure148</object-id><object-id xmlns:xlink="http://www.w3.org/1999/xlink" content-type="arpha" xlink:type="simple">222F2470-F316-5ADC-AEF2-D7D9AD62F9E2</object-id><label>Figure 148.</label><caption><p><italic><tp:taxon-name><tp:taxon-name-part taxon-name-part-type="genus" reg="Nerudiella">Nerudiella</tp:taxon-name-part><tp:taxon-name-part taxon-name-part-type="species" reg="wekufe">wekufe</tp:taxon-name-part></tp:taxon-name></italic> sp. nov. habitus, male <bold>A</bold> dorsal view <bold>C</bold> lateral view <bold>E</bold> ventral view. Female <bold>B</bold> dorsal view <bold>D</bold> lateral view <bold>F</bold> ventral view. Scale bars: 500 µm.</p></caption><graphic xmlns:xlink="http://www.w3.org/1999/xlink" xlink:href="zookeys-1207-001_article-120068__-g148.jpg" position="float" orientation="portrait" xlink:type="simple" id="oo_1090761.jpg"><uri content-type="original_file" xlink:type="simple">https://binary.pensoft.net/fig/1090761</uri></graphic></fig><fig id="F149" position="float" orientation="portrait"><object-id xmlns:xlink="http://www.w3.org/1999/xlink" content-type="doi" xlink:type="simple">10.3897/zookeys.1207.120068.figure149</object-id><object-id xmlns:xlink="http://www.w3.org/1999/xlink" content-type="arpha" xlink:type="simple">0472C1BF-1F4A-523A-A8D8-A83AA766A429</object-id><label>Figure 149.</label><caption><p><italic><tp:taxon-name><tp:taxon-name-part taxon-name-part-type="genus" reg="Nerudiella">Nerudiella</tp:taxon-name-part><tp:taxon-name-part taxon-name-part-type="species" reg="wekufe">wekufe</tp:taxon-name-part></tp:taxon-name></italic> sp. nov. male, <abbrev xmlns:xlink="http://www.w3.org/1999/xlink" content-type="institution" xlink:title="scanning electron microscopy" id="ABBRID0EGKHK" xlink:type="simple">SEM</abbrev> images of habitus <bold>A</bold> dorsal view <bold>B</bold> lateral view <bold>C, D</bold> ventral view. Scale bars: 500 µm (<bold>A, B, C</bold>); 1 mm (<bold>D</bold>).</p></caption><graphic xmlns:xlink="http://www.w3.org/1999/xlink" xlink:href="zookeys-1207-001_article-120068__-g149.jpg" position="float" orientation="portrait" xlink:type="simple" id="oo_1090762.jpg"><uri content-type="original_file" xlink:type="simple">https://binary.pensoft.net/fig/1090762</uri></graphic></fig><p>Chelicerae (Fig. <xref ref-type="fig" rid="F150">150A, B</xref>). Segment I with a sharp tubercle on the dorso-distal surface and three small ventral-proximal tubercles. Segment II with scattered setae in ectal and ventral views, with one triangular tubercle prominent from the others in front view.</p><fig id="F150" position="float" orientation="portrait"><object-id xmlns:xlink="http://www.w3.org/1999/xlink" content-type="doi" xlink:type="simple">10.3897/zookeys.1207.120068.figure150</object-id><object-id xmlns:xlink="http://www.w3.org/1999/xlink" content-type="arpha" xlink:type="simple">FEA68C66-DAB7-5765-AA0C-E072616997BE</object-id><label>Figure 150.</label><caption><p><italic><tp:taxon-name><tp:taxon-name-part taxon-name-part-type="genus" reg="Nerudiella">Nerudiella</tp:taxon-name-part><tp:taxon-name-part taxon-name-part-type="species" reg="wekufe">wekufe</tp:taxon-name-part></tp:taxon-name></italic> sp. nov. chelicerae: mesal <bold>A</bold> ectal <bold>B</bold> pedipalps: mesal <bold>C</bold> ectal <bold>D</bold>. Scale bars: 200 µm.</p></caption><graphic xmlns:xlink="http://www.w3.org/1999/xlink" xlink:href="zookeys-1207-001_article-120068__-g150.jpg" position="float" orientation="portrait" xlink:type="simple" id="oo_1090763.jpg"><uri content-type="original_file" xlink:type="simple">https://binary.pensoft.net/fig/1090763</uri></graphic></fig><p>Pedipalps (Fig. <xref ref-type="fig" rid="F150">150C, D</xref>). Trochanter with two small dorsal tubercles and a ventral one. Femora with two parallel rows of dorsal and spines. Patella with a mesal tubercle and small sparse tubercles. Tibia with three ventral-ectal and two ventral-mesal spines, lateral and dorsal areas with small setiferous tubercles. Tarsus with three mesal and ectal spines with subdistal setae in addition to setae and few setae.</p><p>Legs (Fig. <xref ref-type="fig" rid="F151">151</xref>). Coxa I with 12 or 13 setiferous tubercles the two apical ones are stronger than the others, II with 25–30 setiferous tubercles, III with seven or eight tubercles, IV with five or six small tubercles. Spiracles not obstructed by bridges. Smooth surface occupying 1/3 of leg II, ¾ of III and &lt; 1/3 of IV. Sternum arrow-shaped. Legs covered in small tubercles, astragalus longer than calcaneus on all legs. Tarsal count: 4–6–4–4.</p><fig id="F151" position="float" orientation="portrait"><object-id xmlns:xlink="http://www.w3.org/1999/xlink" content-type="doi" xlink:type="simple">10.3897/zookeys.1207.120068.figure151</object-id><object-id xmlns:xlink="http://www.w3.org/1999/xlink" content-type="arpha" xlink:type="simple">C80982D4-B276-5804-B136-2421A7D939F0</object-id><label>Figure 151.</label><caption><p><italic><tp:taxon-name><tp:taxon-name-part taxon-name-part-type="genus" reg="Nerudiella">Nerudiella</tp:taxon-name-part><tp:taxon-name-part taxon-name-part-type="species" reg="wekufe">wekufe</tp:taxon-name-part></tp:taxon-name></italic> sp. nov. legs I <bold>A</bold> II <bold>B</bold> III <bold>C</bold> IV <bold>D</bold>. Scale bars: 200 µm (<bold>A, C</bold>); 500 µm (<bold>B, D</bold>).</p></caption><graphic xmlns:xlink="http://www.w3.org/1999/xlink" xlink:href="zookeys-1207-001_article-120068__-g151.jpg" position="float" orientation="portrait" xlink:type="simple" id="oo_1090764.jpg"><uri content-type="original_file" xlink:type="simple">https://binary.pensoft.net/fig/1090764</uri></graphic></fig><p>Penis (Figs <xref ref-type="fig" rid="F152">152</xref>, <xref ref-type="fig" rid="F153">153</xref>). Pars distalis with a ventral plate that is divided into two halves by a fine cleft. Each half of the ventral plate with three pointed macrosetae on the ventral surface and one macroseta on the dorsal surface. Capsula externa remarkably long, covering the dorsal surface. It is further divided into two halves by a long cleft and possesses a pair of long processes that curve ventrally. Additionally, with a dorsolateral plate attached to the pars basalis. Capsula externa longer than the capsula interna. Capsula interna thin and laterally flattened, with a sharp apical area.</p><fig id="F152" position="float" orientation="portrait"><object-id xmlns:xlink="http://www.w3.org/1999/xlink" content-type="doi" xlink:type="simple">10.3897/zookeys.1207.120068.figure152</object-id><object-id xmlns:xlink="http://www.w3.org/1999/xlink" content-type="arpha" xlink:type="simple">A2A0B8DE-C3B9-5709-8ADF-43553B639313</object-id><label>Figure 152.</label><caption><p><italic><tp:taxon-name><tp:taxon-name-part taxon-name-part-type="genus" reg="Nerudiella">Nerudiella</tp:taxon-name-part><tp:taxon-name-part taxon-name-part-type="species" reg="wekufe">wekufe</tp:taxon-name-part></tp:taxon-name></italic> sp. nov. penis: ventral <bold>A, B</bold> apical <bold>C</bold> lateral <bold>D, E</bold> dorsal <bold>F, G</bold>. Scale bars: 200 µm (<bold>A, D, F</bold>); 100 µm (<bold>B, E, G</bold>); 50 µm (<bold>C</bold>).</p></caption><graphic xmlns:xlink="http://www.w3.org/1999/xlink" xlink:href="zookeys-1207-001_article-120068__-g152.jpg" position="float" orientation="portrait" xlink:type="simple" id="oo_1090765.jpg"><uri content-type="original_file" xlink:type="simple">https://binary.pensoft.net/fig/1090765</uri></graphic></fig><fig id="F153" position="float" orientation="portrait"><object-id xmlns:xlink="http://www.w3.org/1999/xlink" content-type="doi" xlink:type="simple">10.3897/zookeys.1207.120068.figure153</object-id><object-id xmlns:xlink="http://www.w3.org/1999/xlink" content-type="arpha" xlink:type="simple">4D66AC19-2F99-58C7-AFFE-ECE48B36011C</object-id><label>Figure 153.</label><caption><p><italic><tp:taxon-name><tp:taxon-name-part taxon-name-part-type="genus" reg="Nerudiella">Nerudiella</tp:taxon-name-part><tp:taxon-name-part taxon-name-part-type="species" reg="wekufe">wekufe</tp:taxon-name-part></tp:taxon-name></italic> sp. nov. penis: ventral <bold>A</bold> apical <bold>B</bold> lateral <bold>C</bold> dorsal <bold>D</bold>. Colors: ventral plate (yellow), capsula externa (blue), capsula interna (red). Scale bars: 100 µm (<bold>A, C</bold>); 50 µm (<bold>B</bold>); 200 µm (<bold>D</bold>).</p></caption><graphic xmlns:xlink="http://www.w3.org/1999/xlink" xlink:href="zookeys-1207-001_article-120068__-g153.jpg" position="float" orientation="portrait" xlink:type="simple" id="oo_1090766.jpg"><uri content-type="original_file" xlink:type="simple">https://binary.pensoft.net/fig/1090766</uri></graphic></fig><p><bold>Female.</bold> Similar to male, with shorter pedipalpal femora.</p><p>Female measurements. Measurements: Total length 2.7, carapace length 1.1, dorsal scutum length 2.1, carapace max. width 1.5, mesotergum max. width 2.0. Appendage measurements: Pedipalps. Trochanter length 0.23, femora length 0.7, patella length 0.47, tibia length 0.58, tarsus length 0.66, leg I: trochanter (tr) 0.25, femora (fe) 0.82, patella (pa) 0.41, tibia (ti) 0.54, metatarsus (mt) 0.74, tarsus (ta) 0.57. II: tr 0.23, fe 1.0, pa 148, ti 0.78, mt 0.83, ta 1.1. III: tr 0.28, fe 0.74, pa 0.37, ti 0.57, mt 0.73, ta 0.65. IV: tr 0.30, fe 0.97, pa 0.54, ti 0.85, mt 1.1, ta 0.7. Tarsal count: 3–6–4–4.</p></tp:treatment-sec><tp:treatment-sec><!--Section generated to contain objects referenced in tp:taxon-treatment.--><fig id="F4" position="float" orientation="portrait"><object-id xmlns:xlink="http://www.w3.org/1999/xlink" content-type="doi" xlink:type="simple">10.3897/zookeys.1207.120068.figure4</object-id><object-id xmlns:xlink="http://www.w3.org/1999/xlink" content-type="arpha" xlink:type="simple">B2AAA745-23E3-5923-A588-9F6CE5C3AF6A</object-id><label>Figure 4.</label><caption><p>Maps showing the distribution of the species used in this work. South America (Chile and western Argentina inset). Chile in green, Argentina/ South America in grey. Terrestrial ecoregions (following <xref ref-type="bibr" rid="B39">Olson et al. 2001</xref>) highlighted in yellow (Chilean Matorral) and orange (Valdivian temperate forests).</p></caption><graphic xmlns:xlink="http://www.w3.org/1999/xlink" xlink:href="zookeys-1207-001_article-120068__-g004.jpg" position="float" orientation="portrait" xlink:type="simple" id="oo_1090610.jpg"><uri content-type="original_file" xlink:type="simple">https://binary.pensoft.net/fig/1090610</uri></graphic></fig></tp:treatment-sec><ref-list><ref id="B39"><mixed-citation xmlns:xlink="http://www.w3.org/1999/xlink" xlink:type="simple"><person-group><name name-style="western"><surname>Olson</surname><given-names>DM</given-names></name><name name-style="western"><surname>Dinerstein</surname><given-names>E</given-names></name><name name-style="western"><surname>Wikramanayake</surname><given-names>ED</given-names></name><name name-style="western"><surname>Burgess</surname><given-names>ND</given-names></name><name name-style="western"><surname>Powell</surname><given-names>GVN</given-names></name><name name-style="western"><surname>Underwood</surname><given-names>EC</given-names></name><name name-style="western"><surname>D’amico</surname><given-names>JA</given-names></name><name name-style="western"><surname>Itoua</surname><given-names>I</given-names></name><name name-style="western"><surname>Strand</surname><given-names>HE</given-names></name><name name-style="western"><surname>Morrison</surname><given-names>JC</given-names></name><name name-style="western"><surname>Loucks</surname><given-names>CJ</given-names></name><name name-style="western"><surname>Allnutt</surname><given-names>TF</given-names></name><name name-style="western"><surname>Ricketts</surname><given-names>TH</given-names></name><name name-style="western"><surname>Kura</surname><given-names>Y</given-names></name><name name-style="western"><surname>Lamoreux</surname><given-names>JF</given-names></name><name name-style="western"><surname>Wettengel</surname><given-names>WW</given-names></name><name name-style="western"><surname>Hedao</surname><given-names>P</given-names></name><name name-style="western"><surname>Kassem</surname><given-names>KR</given-names></name></person-group> (<year>2001</year>) Terrestrial Ecoregions of the World: A New Map of Life on Earth: A new global map of terrestrial ecoregions provides an innovative tool for conserving biodiversity. Bioscience 51(11): 933–938. <ext-link xlink:href="10.1641/0006-3568(2001)051%5B0933:TEOTWA%5D2.0.CO;2" ext-link-type="doi" xlink:type="simple">https://doi.org/10.1641/0006-3568(2001)051[0933:TEOTWA]2.0.CO;2</ext-link></mixed-citation></ref></ref-list></tp:taxon-treatment>
