# Supplementary material for: ﻿Systematic revision of the South American “Nuncia” (Opiliones, Laniatores, Triaenonychidae)
Source: Zookeys. 2024 Jul 12;1207:1–149. doi: 10.3897/zookeys.1207.120068 (PMC11273004; doi:10.3897/zookeys.1207.120068)
Supplement: XML Treatment for Nerudiella zapallar [file zookeys.1207.120068-treatment33.xml]

<!DOCTYPE tp:taxon-treatment
  PUBLIC "-//TaxonX//DTD Taxonomic Treatment Publishing DTD v0 20100105//EN" "tax-treatment-NSO.dtd">
<tp:taxon-treatment xmlns:tp="http://www.plazi.org/taxpub"><tp:treatment-meta><kwd-group><label>Taxon classification</label><kwd>
                  <named-content content-type="kingdom">Animalia</named-content>
                </kwd><kwd>
                  <named-content content-type="order">Opiliones</named-content>
                </kwd><kwd>
                  <named-content content-type="family">Triaenonychidae</named-content>
                </kwd></kwd-group><mixed-citation publication-type="journal"><person-group><name><surname>Porto</surname><given-names>Willians</given-names></name><name><surname>Derkarabetian</surname><given-names>Shahan</given-names></name><name><surname>Giribet</surname><given-names>Gonzalo</given-names></name><name><surname>Pérez-González</surname><given-names>Abel</given-names></name></person-group><article-title>﻿Systematic revision of the South American “<italic><tp:taxon-name><tp:taxon-name-part taxon-name-part-type="genus" reg="Nuncia">Nuncia</tp:taxon-name-part></tp:taxon-name></italic>” (<tp:taxon-name><tp:taxon-name-part taxon-name-part-type="order">Opiliones</tp:taxon-name-part></tp:taxon-name>, <tp:taxon-name><tp:taxon-name-part taxon-name-part-type="suborder">Laniatores</tp:taxon-name-part></tp:taxon-name>, <tp:taxon-name><tp:taxon-name-part taxon-name-part-type="family">Triaenonychidae</tp:taxon-name-part></tp:taxon-name>)</article-title><source>Zookeys</source><day>12</day><month>07</month><year>2024</year><volume>1207</volume><fpage>1</fpage><lpage>149</lpage><pub-id pub-id-type="doi">10.3897/zookeys.1207.120068</pub-id></mixed-citation></tp:treatment-meta><tp:nomenclature><label>﻿</label><tp:taxon-name>
                <object-id xmlns:xlink="http://www.w3.org/1999/xlink" content-type="arpha" xlink:type="simple">7FFF130C-A549-5095-B640-5302BA364ED4</object-id>
                <tp:taxon-name-part taxon-name-part-type="genus" reg="Nerudiella">Nerudiella</tp:taxon-name-part>
                <tp:taxon-name-part taxon-name-part-type="species" reg="zapallar">zapallar</tp:taxon-name-part>
                <object-id xmlns:xlink="http://www.w3.org/1999/xlink" content-type="zoobank" xlink:type="simple">https://zoobank.org/DBDA77EA-D4D0-4AF3-BB05-9B3292CC24C7</object-id>
              </tp:taxon-name><tp:taxon-status xmlns:xlink="http://www.w3.org/1999/xlink" xlink:type="simple">sp. nov.</tp:taxon-status><xref ref-type="fig" rid="F154">Figs 154</xref><xref ref-type="fig" rid="F155">, 155</xref><xref ref-type="fig" rid="F156">, 156</xref><xref ref-type="fig" rid="F157">, 157</xref><xref ref-type="fig" rid="F158">, 158</xref><xref ref-type="fig" rid="F159">, 159</xref></tp:nomenclature><tp:treatment-sec sec-type="material" id="SECID0EMSHK"><title>Material examined.</title><p><bold><italic>Holotype</italic>.</bold> ♂ <bold>Chile.</bold> Zapallar: E. Ross, A. Michelbacher coll. 27.XI.1950 (<named-content xmlns:xlink="http://www.w3.org/1999/xlink" content-type="dwc:institutional_code" xlink:title="California Academy of Sciences" xlink:href="http://grbio.org/institution/california-academy-sciences" xlink:type="simple">CAS</named-content>).</p></tp:treatment-sec><tp:treatment-sec sec-type="etymology" id="SECID0E5SHK"><title>Etymology.</title><p>The specific epithet refers to the type locality of the species, the commune of Zapallar, located in the province of Petorca, Region of Valparaíso, Chile. Noun in apposition.</p></tp:treatment-sec><tp:treatment-sec sec-type="diagnosis" id="SECID0EDTHK"><title>Diagnosis.</title><p>This species can be distinguished from other species in the genus by a unique combination of features. The dorsal surface and pedipalps exhibit a dense population of setae. Additionally, the femoras and tibiae of the pedipalps are covered with small tubercles. In terms of male genitalia, it features a capsula externa that envelops the dorsal and lateral surfaces. A notable characteristic is the apical region of the capsula externa, which bends at a 90-degree angle in relation to the genitalia’s axis. Moreover, two small parallel apical structures are also present. It is worth noting that this species shares some similarities with <italic><tp:taxon-name><tp:taxon-name-part taxon-name-part-type="genus" reg="Nerudiella">Nerudiella</tp:taxon-name-part><tp:taxon-name-part taxon-name-part-type="species" reg="choapa">choapa</tp:taxon-name-part></tp:taxon-name></italic> sp. nov., especially in the apical region of the capsula externa. However, it is relatively larger in comparison.</p></tp:treatment-sec><tp:treatment-sec sec-type="distribution" id="SECID0EUTHK"><title>Distribution.</title><p>Chile: Valparaíso Region (Fig. <xref ref-type="fig" rid="F4">4F</xref>).</p></tp:treatment-sec><tp:treatment-sec sec-type="description" id="SECID0E5THK"><title>Description of male holotype.</title><p>Measurements: Total length 2.39. Carapace length 0.94, Dorsal scutum length 1.88, Carapace max. width 1.2, Dorsal scutum max. width 1.8. Appendage measurements. Pedipalps. Trochanter length 0.26, femora length 0.82, patella length 0.43, tibia length 0.65, tarsus length 0.76. Leg I: trochanter (tr) 0.24, femora (fe) 0.85, patella (pa) 0.44, tibia (ti) 0.62, metatarsus (mt) 0.73, tarsus (ta) 0.55. II: tr 0.25, fe 1.27, pa 0.52, ti 0.85, mt 0.85, ta 0.95. III: tr 0.25, fe 0.72, pa 0.35, ti 0.64, mt 0.72, ta 0.57. IV: tr 0.24, fe 1.08, pa 0.52, ti 0.93, mt 1.09, ta 0.68.</p><p>Dorsum. (Fig. <xref ref-type="fig" rid="F154">154</xref>, <xref ref-type="fig" rid="F155">155</xref>). Eta (η) hourglass-shaped dorsal scutum. Ocularium low, rounded, with small tubercles. Dorsal scutum and free tergites microgranulate, mesotergal areas without clear separation but covered with small setiferous tubercles.</p><fig id="F154" position="float" orientation="portrait"><object-id xmlns:xlink="http://www.w3.org/1999/xlink" content-type="doi" xlink:type="simple">10.3897/zookeys.1207.120068.figure154</object-id><object-id xmlns:xlink="http://www.w3.org/1999/xlink" content-type="arpha" xlink:type="simple">1636D4BB-7E73-525C-9C7E-07B741078250</object-id><label>Figure 154.</label><caption><p><italic><tp:taxon-name><tp:taxon-name-part taxon-name-part-type="genus" reg="Nerudiella">Nerudiella</tp:taxon-name-part><tp:taxon-name-part taxon-name-part-type="species" reg="zapallar">zapallar</tp:taxon-name-part></tp:taxon-name></italic> sp. nov. habitus, male <bold>A</bold> dorsal view <bold>B</bold> lateral view <bold>C</bold> ventral view. Scale bars: 1 mm.</p></caption><graphic xmlns:xlink="http://www.w3.org/1999/xlink" xlink:href="zookeys-1207-001_article-120068__-g154.jpg" position="float" orientation="portrait" xlink:type="simple" id="oo_1090767.jpg"><uri content-type="original_file" xlink:type="simple">https://binary.pensoft.net/fig/1090767</uri></graphic></fig><fig id="F155" position="float" orientation="portrait"><object-id xmlns:xlink="http://www.w3.org/1999/xlink" content-type="doi" xlink:type="simple">10.3897/zookeys.1207.120068.figure155</object-id><object-id xmlns:xlink="http://www.w3.org/1999/xlink" content-type="arpha" xlink:type="simple">0AB7B562-5C14-55E4-A955-E0DA168BC1E7</object-id><label>Figure 155.</label><caption><p><italic><tp:taxon-name><tp:taxon-name-part taxon-name-part-type="genus" reg="Nerudiella">Nerudiella</tp:taxon-name-part><tp:taxon-name-part taxon-name-part-type="species" reg="zapallar">zapallar</tp:taxon-name-part></tp:taxon-name></italic> sp. nov. male, <abbrev xmlns:xlink="http://www.w3.org/1999/xlink" content-type="institution" xlink:title="scanning electron microscopy" id="ABBRID0E5VHK" xlink:type="simple">SEM</abbrev> images of habitus <bold>A</bold> dorsal view <bold>B</bold> lateral view <bold>C, D</bold> ventral view. Scale bars: 1 mm (<bold>A, B, C</bold>); 500 µm (<bold>D</bold>).</p></caption><graphic xmlns:xlink="http://www.w3.org/1999/xlink" xlink:href="zookeys-1207-001_article-120068__-g155.jpg" position="float" orientation="portrait" xlink:type="simple" id="oo_1090768.jpg"><uri content-type="original_file" xlink:type="simple">https://binary.pensoft.net/fig/1090768</uri></graphic></fig><p>Chelicerae (Fig. <xref ref-type="fig" rid="F156">156A, B</xref>). Segment I with a sharp tubercle on the dorso-distal surface and three small proximal tubercles. Segment II bearing scattered setae in ectal and ventral views, with one triangular tubercle prominent from the others in front view.</p><p>Pedipalps (Fig. <xref ref-type="fig" rid="F156">156C, D</xref>). Trochanter with a small dorsal tubercle. Femora bearing the dorso-mesal area with setiferous spines, there are three proximal ones that are stronger than the others; in ventral view there are three strong proximal spines, and a row of small tubercles. Patella with a row of setiferous tubercles. Tibia with three ventral-ectal and two ventral-mesal spines, lateral and dorsal areas with small setiferous tubercles. Tarsus with three mesal and ectal spines with subdistal setae.</p><p>Legs (Fig. <xref ref-type="fig" rid="F157">157</xref>). Coxa I with 11–13 setiferous tubercles the two apical ones are stronger than the others, II with 25–30 setiferous tubercles, III with nine or ten tubercles, IV with six or seven small tubercles. Spiracles not obstructed by bridges. Smooth surface occupying 1/3 of leg II, ¾ of III, and &lt; 1/3 of IV. Smooth area of leg II with two small tubercles with subdistal setae on each side. Sternum arrow-shaped. Legs covered in small tubercles, astragalus longer than calcaneus on all legs. Tarsal count: 3–4/5–4–4.</p><fig id="F156" position="float" orientation="portrait"><object-id xmlns:xlink="http://www.w3.org/1999/xlink" content-type="doi" xlink:type="simple">10.3897/zookeys.1207.120068.figure156</object-id><object-id xmlns:xlink="http://www.w3.org/1999/xlink" content-type="arpha" xlink:type="simple">073B2281-6737-5022-BDC3-FD0BC89B358B</object-id><label>Figure 156.</label><caption><p><italic><tp:taxon-name><tp:taxon-name-part taxon-name-part-type="genus" reg="Nerudiella">Nerudiella</tp:taxon-name-part><tp:taxon-name-part taxon-name-part-type="species" reg="zapallar">zapallar</tp:taxon-name-part></tp:taxon-name></italic> sp. nov. chelicerae: mesal <bold>A</bold> ectal <bold>B</bold> pedipalps: mesal <bold>C</bold> ectal <bold>D</bold>. Scale bars:200 µm.</p></caption><graphic xmlns:xlink="http://www.w3.org/1999/xlink" xlink:href="zookeys-1207-001_article-120068__-g156.jpg" position="float" orientation="portrait" xlink:type="simple" id="oo_1090769.jpg"><uri content-type="original_file" xlink:type="simple">https://binary.pensoft.net/fig/1090769</uri></graphic></fig><fig id="F157" position="float" orientation="portrait"><object-id xmlns:xlink="http://www.w3.org/1999/xlink" content-type="doi" xlink:type="simple">10.3897/zookeys.1207.120068.figure157</object-id><object-id xmlns:xlink="http://www.w3.org/1999/xlink" content-type="arpha" xlink:type="simple">EF7F8DB3-D30B-5A40-B2B1-5DD58BB10A19</object-id><label>Figure 157.</label><caption><p><italic><tp:taxon-name><tp:taxon-name-part taxon-name-part-type="genus" reg="Nerudiella">Nerudiella</tp:taxon-name-part><tp:taxon-name-part taxon-name-part-type="species" reg="zapallar">zapallar</tp:taxon-name-part></tp:taxon-name></italic> sp. nov. legs I <bold>A</bold> II <bold>B</bold> III <bold>C</bold> IV <bold>D</bold>. Scale bars: 200 µm (<bold>A, C</bold>); 500 µm (<bold>B, D</bold>).</p></caption><graphic xmlns:xlink="http://www.w3.org/1999/xlink" xlink:href="zookeys-1207-001_article-120068__-g157.jpg" position="float" orientation="portrait" xlink:type="simple" id="oo_1090770.jpg"><uri content-type="original_file" xlink:type="simple">https://binary.pensoft.net/fig/1090770</uri></graphic></fig><p>Penis (Figs <xref ref-type="fig" rid="F158">158</xref>, <xref ref-type="fig" rid="F159">159</xref>). Pars distalis with a ventral plate bearing a fine cleft dividing the plate into two halves. Each half with three pointed macrosetae on the ventral surface and one macroseta on the dorsal surface; capsula externa covering the dorsal surface, with the apical part bent at an angle of 90 ° to the axis of the pars basalis of the genitalia, with a pair of long apical processes and a pair of long lateral processes; there is a dorsolateral plate attached to the pars basalis. Capsula externa taller than capsula interna. Capsula interna thin, with a sharp apical area.</p><fig id="F158" position="float" orientation="portrait"><object-id xmlns:xlink="http://www.w3.org/1999/xlink" content-type="doi" xlink:type="simple">10.3897/zookeys.1207.120068.figure158</object-id><object-id xmlns:xlink="http://www.w3.org/1999/xlink" content-type="arpha" xlink:type="simple">F3695EBC-F9CA-5584-BE97-44D80B5668FA</object-id><label>Figure 158.</label><caption><p><italic><tp:taxon-name><tp:taxon-name-part taxon-name-part-type="genus" reg="Nerudiella">Nerudiella</tp:taxon-name-part><tp:taxon-name-part taxon-name-part-type="species" reg="zapallar">zapallar</tp:taxon-name-part></tp:taxon-name></italic> sp. nov. penis: ventral <bold>A, B</bold> apical <bold>C</bold> lateral <bold>D, E</bold> dorsal <bold>F, G</bold>. Scale bars: 200 µm (<bold>A, D, F</bold>); 50 µm (<bold>B, C, E, G</bold>).</p></caption><graphic xmlns:xlink="http://www.w3.org/1999/xlink" xlink:href="zookeys-1207-001_article-120068__-g158.jpg" position="float" orientation="portrait" xlink:type="simple" id="oo_1090771.jpg"><uri content-type="original_file" xlink:type="simple">https://binary.pensoft.net/fig/1090771</uri></graphic></fig><fig id="F159" position="float" orientation="portrait"><object-id xmlns:xlink="http://www.w3.org/1999/xlink" content-type="doi" xlink:type="simple">10.3897/zookeys.1207.120068.figure159</object-id><object-id xmlns:xlink="http://www.w3.org/1999/xlink" content-type="arpha" xlink:type="simple">7858EA7E-0FB9-51DA-BD5E-B254194B04F6</object-id><label>Figure 159.</label><caption><p><italic><tp:taxon-name><tp:taxon-name-part taxon-name-part-type="genus" reg="Nerudiella">Nerudiella</tp:taxon-name-part><tp:taxon-name-part taxon-name-part-type="species" reg="zapallar">zapallar</tp:taxon-name-part></tp:taxon-name></italic> sp. nov. penis: ventral <bold>A</bold> apical <bold>B</bold> lateral <bold>C</bold> dorsal <bold>D</bold>. Colors: ventral plate (yellow), capsula externa (blue), capsula interna (red). Scale bars: 50 µm (<bold>A–C</bold>); 200 µm (<bold>D</bold>).</p></caption><graphic xmlns:xlink="http://www.w3.org/1999/xlink" xlink:href="zookeys-1207-001_article-120068__-g159.jpg" position="float" orientation="portrait" xlink:type="simple" id="oo_1090772.jpg"><uri content-type="original_file" xlink:type="simple">https://binary.pensoft.net/fig/1090772</uri></graphic></fig><p><bold>Female.</bold> Unknown.</p></tp:treatment-sec><tp:treatment-sec><!--Section generated to contain objects referenced in tp:taxon-treatment.--><fig id="F4" position="float" orientation="portrait"><object-id xmlns:xlink="http://www.w3.org/1999/xlink" content-type="doi" xlink:type="simple">10.3897/zookeys.1207.120068.figure4</object-id><object-id xmlns:xlink="http://www.w3.org/1999/xlink" content-type="arpha" xlink:type="simple">B2AAA745-23E3-5923-A588-9F6CE5C3AF6A</object-id><label>Figure 4.</label><caption><p>Maps showing the distribution of the species used in this work. South America (Chile and western Argentina inset). Chile in green, Argentina/ South America in grey. Terrestrial ecoregions (following <xref ref-type="bibr" rid="B39">Olson et al. 2001</xref>) highlighted in yellow (Chilean Matorral) and orange (Valdivian temperate forests).</p></caption><graphic xmlns:xlink="http://www.w3.org/1999/xlink" xlink:href="zookeys-1207-001_article-120068__-g004.jpg" position="float" orientation="portrait" xlink:type="simple" id="oo_1090610.jpg"><uri content-type="original_file" xlink:type="simple">https://binary.pensoft.net/fig/1090610</uri></graphic></fig></tp:treatment-sec><ref-list><ref id="B39"><mixed-citation xmlns:xlink="http://www.w3.org/1999/xlink" xlink:type="simple"><person-group><name name-style="western"><surname>Olson</surname><given-names>DM</given-names></name><name name-style="western"><surname>Dinerstein</surname><given-names>E</given-names></name><name name-style="western"><surname>Wikramanayake</surname><given-names>ED</given-names></name><name name-style="western"><surname>Burgess</surname><given-names>ND</given-names></name><name name-style="western"><surname>Powell</surname><given-names>GVN</given-names></name><name name-style="western"><surname>Underwood</surname><given-names>EC</given-names></name><name name-style="western"><surname>D’amico</surname><given-names>JA</given-names></name><name name-style="western"><surname>Itoua</surname><given-names>I</given-names></name><name name-style="western"><surname>Strand</surname><given-names>HE</given-names></name><name name-style="western"><surname>Morrison</surname><given-names>JC</given-names></name><name name-style="western"><surname>Loucks</surname><given-names>CJ</given-names></name><name name-style="western"><surname>Allnutt</surname><given-names>TF</given-names></name><name name-style="western"><surname>Ricketts</surname><given-names>TH</given-names></name><name name-style="western"><surname>Kura</surname><given-names>Y</given-names></name><name name-style="western"><surname>Lamoreux</surname><given-names>JF</given-names></name><name name-style="western"><surname>Wettengel</surname><given-names>WW</given-names></name><name name-style="western"><surname>Hedao</surname><given-names>P</given-names></name><name name-style="western"><surname>Kassem</surname><given-names>KR</given-names></name></person-group> (<year>2001</year>) Terrestrial Ecoregions of the World: A New Map of Life on Earth: A new global map of terrestrial ecoregions provides an innovative tool for conserving biodiversity. Bioscience 51(11): 933–938. <ext-link xlink:href="10.1641/0006-3568(2001)051%5B0933:TEOTWA%5D2.0.CO;2" ext-link-type="doi" xlink:type="simple">https://doi.org/10.1641/0006-3568(2001)051[0933:TEOTWA]2.0.CO;2</ext-link></mixed-citation></ref></ref-list></tp:taxon-treatment>
